# Supplementary material for: Genome-Wide Association Study of Susceptibility to Infection by Mycobacterium avium Subspecies paratuberculosis in Holstein Cattle
Source: PLoS One. 2014 Dec 4;9(12):e111704. doi: 10.1371/journal.pone.0111704 (PMC4256300; doi:10.1371/journal.pone.0111704)
Supplement: Dataset S1 — Genotype data for discovery and validation samples. There are 38,434 genotypes per individual; missing genotypes have been imputed. (ZIP) [file pone.0111704.s003.zip]

Archive with 1 entries (1 files):
- genotype_data_PLoS_ONE
