# Supplementary material for: Genome-Wide Association Study of Susceptibility to Infection by Mycobacterium avium Subspecies paratuberculosis in Holstein Cattle
Source: PLoS One. 2014 Dec 4;9(12):e111704. doi: 10.1371/journal.pone.0111704 (PMC4256300; doi:10.1371/journal.pone.0111704)
Supplement: Dataset S1 — Genotype data for discovery and validation samples. There are 38,434 genotypes per individual; missing genotypes have been imputed. (ZIP) [file pone.0111704.s003.zip › genotype_data_PLoS_ONE]

SNP_name Hapmap43437-BTA-101873 ARS-BFGL-NGS-16466 Hapmap34944-BES1_Contig627_1906 ARS-BFGL-NGS-98142 Hapmap53946-rs29015852 ARS-BFGL-NGS-114208 ARS-BFGL-NGS-66449 ARS-BFGL-BAC-32770 ARS-BFGL-BAC-32722 ARS-BFGL-BAC-34682 ARS-BFGL-NGS-3964 ARS-BFGL-BAC-36895 ARS-BFGL-BAC-2376 ARS-BFGL-BAC-31722 ARS-BFGL-BAC-6557 ARS-BFGL-BAC-7196 ARS-BFGL-BAC-12931 ARS-BFGL-BAC-649 ARS-BFGL-BAC-14857 Hapmap53766-ss46526150 ARS-BFGL-NGS-62826 BTA-39394-no-rs ARS-BFGL-NGS-109301 ARS-BFGL-NGS-87636 ARS-BFGL-BAC-13059 ARS-BFGL-BAC-14930 ARS-BFGL-BAC-15552 ARS-BFGL-BAC-15580 ARS-BFGL-NGS-11433 ARS-BFGL-NGS-25183 ARS-BFGL-NGS-76349 ARS-BFGL-BAC-16253 ARS-BFGL-BAC-7317 ARS-BFGL-NGS-29653 ARS-BFGL-BAC-14982 BTA-120704-no-rs ARS-BFGL-BAC-6733 ARS-BFGL-NGS-85297 ARS-BFGL-NGS-16727 ARS-BFGL-NGS-71085 ARS-BFGL-NGS-21352 ARS-BFGL-NGS-92033 ARS-BFGL-NGS-89044 ARS-BFGL-NGS-79093 ARS-BFGL-NGS-58892 BTB-00001612 Hapmap53592-rs29009975 ARS-BFGL-NGS-15775 ARS-BFGL-NGS-59192 ARS-BFGL-NGS-101618 ARS-BFGL-NGS-16784 ARS-BFGL-NGS-30999 Hapmap57114-rs29012843 ARS-USMARC-Parent-DQ381153-rs29012842 ARS-BFGL-NGS-37505 ARS-BFGL-NGS-107481 ARS-BFGL-NGS-108686 BTA-31687-no-rs BTA-32603-no-rs ARS-BFGL-NGS-109014 ARS-BFGL-NGS-69957 ARS-BFGL-NGS-43005 BTB-00002335 ARS-BFGL-NGS-107287 Hapmap42514-BTA-33574 ARS-BFGL-NGS-81011 BTB-00003162 BTB-00002966 ARS-BFGL-BAC-15173 BTB-00002874 BTA-34568-no-rs Hapmap42913-BTA-33619 BTB-00002687 BTB-01747944 BTB-01991572 ARS-BFGL-NGS-65157 BTB-01996267 Hapmap38555-BTA-101264 BTB-01160486 BTB-01160333 BTB-01160178 ARS-BFGL-NGS-111125 BTB-01160026 BTB-01159977 BTB-01159966 Hapmap44178-BTA-101248 ARS-BFGL-NGS-114983 BTB-01728863 BTB-00003983 ARS-BFGL-NGS-100349 BTB-00003715 Hapmap38892-BTA-36614 BTB-00003652 BTA-36594-no-rs ARS-BFGL-NGS-115182 BTA-35598-no-rs Hapmap58931-rs29010773 BTA-15152-rs29026517 BTB-01560502 Hapmap36132-SCAFFOLD45728_8109 ARS-BFGL-NGS-115389 BTB-01489466 UA-IFASA-8265 BTA-44295-no-rs BTA-44308-no-rs BTA-45221-no-rs Hapmap39203-BTA-46163 BTA-46228-no-rs BTA-46243-no-rs ARS-BFGL-NGS-62077 Hapmap44081-BTA-48210 ARS-BFGL-NGS-114174 BTA-48234-no-rs BTA-29644-no-rs Hapmap48967-BTA-97940 Hapmap48369-BTA-50306 Hapmap41255-BTA-40460 BTA-114657-no-rs BTA-114662-no-rs BTA-116886-no-rs ARS-BFGL-NGS-109383 Hapmap54851-rs29025437 ARS-BFGL-NGS-119108 BTA-94232-no-rs ARS-BFGL-BAC-27364 BTA-120428-no-rs Hapmap49483-BTA-120432 Hapmap59566-rs29024165 BTA-120430-no-rs ARS-BFGL-NGS-40533 ARS-BFGL-NGS-14644 Hapmap39995-BTA-39516 Hapmap50953-BTA-39491 ARS-BFGL-NGS-113570 Hapmap54975-rs29019203 Hapmap49138-BTA-37549 Hapmap38504-BTA-51402 UA-IFASA-5979 ARS-BFGL-NGS-548 ARS-BFGL-NGS-1296 Hapmap38887-BTA-22281 Hapmap25334-BTA-160518 Hapmap51416-BTA-19350 ARS-BFGL-NGS-113551 ARS-BFGL-NGS-113751 BTA-122626-no-rs Hapmap60823-rs29019235 Hapmap40304-BTA-17131 Hapmap38737-BTA-22640 Hapmap54322-rs29009637 Hapmap43814-BTA-22629 BTA-22639-no-rs Hapmap40340-BTA-19161 BTA-29334-no-rs BTA-55326-no-rs ARS-BFGL-NGS-115663 BTA-54331-no-rs BTB-00005637 BTB-00005611 ARS-BFGL-NGS-28701 ARS-BFGL-BAC-14244 Hapmap60346-rs29019231 Hapmap38791-BTA-89194 ARS-BFGL-BAC-11044 ARS-BFGL-BAC-11034 Hapmap41477-BTA-20618 ARS-BFGL-BAC-685 BTA-93452-no-rs Hapmap61111-rs29019811 ARS-BFGL-NGS-21333 BTA-89311-no-rs Hapmap38049-BTA-104527 BTA-103292-no-rs ARS-BFGL-NGS-26402 ARS-BFGL-BAC-14883 ARS-BFGL-NGS-104754 BTA-28028-no-rs BTB-00502293 BTB-00502081 BTB-01487662 BTA-97382-no-rs BTB-01224604 Hapmap50227-BTA-113868 BTB-01224765 ARS-BFGL-NGS-78179 ARS-BFGL-NGS-102441 ARS-BFGL-BAC-13008 BTB-01225182 BTB-01225435 BTB-00569345 ARS-BFGL-NGS-109692 Hapmap41782-BTA-16216 UA-IFASA-6298 BTB-01193581 BTB-01650452 Hapmap50624-BTA-22932 BTB-01919348 BTB-01084253 ARS-BFGL-NGS-41853 BTB-01872049 BTA-118719-no-rs Hapmap60239-rs29019581 BTB-00757868 ARS-BFGL-NGS-51809 BTA-118731-no-rs Hapmap55434-rs29009793 BTB-01083468 Hapmap44195-BTA-112008 Hapmap54349-rs29011587 BTA-20344-no-rs ARS-BFGL-NGS-104769 ARS-BFGL-NGS-26632 BTB-00006408 Hapmap28603-BTA-123758 ARS-BFGL-NGS-99611 BTB-01511592 BTB-01511695 Hapmap60697-rs29009870 BTA-06080-no-rs Hapmap33466-BTA-107178 BTB-01890165 BTB-01342789 ARS-BFGL-BAC-6686 ARS-BFGL-NGS-94650 BTA-39405-no-rs BTA-39402-no-rs ARS-BFGL-NGS-1416 ARS-BFGL-NGS-29732 BTA-119061-no-rs Hapmap38278-BTA-104803 BTA-39399-no-rs UA-IFASA-3994 ARS-BFGL-BAC-11761 Hapmap43257-BTA-39396 ARS-BFGL-BAC-11750 Hapmap51978-BTA-39455 ARS-BFGL-NGS-116430 Hapmap49594-BTA-39447 ARS-BFGL-BAC-15578 ARS-BFGL-NGS-10334 BTA-39438-no-rs Hapmap28872-BTA-162555 Hapmap52794-rs29023743 Hapmap54489-rs29018413 Hapmap60044-rs29010295 Hapmap26189-BTA-157760 ARS-BFGL-NGS-41203 Hapmap49929-BTA-24619 BTB-01332122 BTB-01210202 BTB-01210232 BTB-01116126 BTB-01116136 Hapmap42716-BTA-88423 BTB-01116164 BTB-01798639 BTA-07140-rs29026807 BTB-01116193 ARS-BFGL-NGS-51361 ARS-BFGL-BAC-15637 UA-IFASA-9053 Hapmap26157-BTA-148092 ARS-BFGL-NGS-118519 Hapmap58795-rs29016849 BTA-120720-no-rs ARS-BFGL-NGS-29682 BTB-01153241 BTB-01821892 BTB-01885509 ARS-BFGL-BAC-16283 Hapmap60828-rs29019992 ARS-BFGL-NGS-110541 BTA-49255-no-rs BTA-49259-no-rs BTA-49269-no-rs Hapmap39273-BTA-49264 BTB-01976950 BTB-00007697 BTB-00007705 ARS-BFGL-NGS-103546 BTB-00010021 BTB-00007882 Hapmap52764-rs29022780 BTA-39462-no-rs BTB-00008090 BTA-49236-no-rs BTB-00008277 BTA-15153-rs29026518 BTA-69170-no-rs BTB-00014123 BTB-00014074 ARS-BFGL-BAC-14984 ARS-BFGL-NGS-85045 BTA-49313-no-rs Hapmap53715-rs29017639 BTB-00009762 ARS-BFGL-NGS-82685 ARS-BFGL-NGS-103498 Hapmap50707-BTA-49285 ARS-BFGL-BAC-13086 ARS-BFGL-NGS-34568 ARS-BFGL-BAC-16299 ARS-BFGL-NGS-16145 BTB-00009327 BTB-00009271 BTB-00009156 Hapmap26753-BTA-158146 ARS-BFGL-NGS-20230 ARS-BFGL-NGS-50954 BTB-01484696 ARS-BFGL-BAC-13724 Hapmap52417-rs29016891 Hapmap50927-BTA-28806 Hapmap50928-BTA-28811 BTB-01265899 Hapmap51561-BTA-120459 BTB-01265720 BTB-01265513 BTB-01533869 BTA-108804-no-rs Hapmap42876-BTA-23541 ARS-BFGL-NGS-115015 BTB-01285382 ARS-BFGL-NGS-111117 BTB-01285855 BTB-01334086 BTB-01334105 ARS-BFGL-BAC-15050 BTB-01333903 BTB-01333940 BTB-00011988 ARS-BFGL-NGS-20624 ARS-BFGL-BAC-15059 ARS-BFGL-NGS-119690 BTA-59279-no-rs BTB-00012425 BTB-00012448 BTB-01734615 BTB-00012560 BTB-00012627 ARS-BFGL-NGS-24142 ARS-BFGL-NGS-101348 ARS-USMARC-Parent-DQ451555-rs29010795 BTB-00013095 ARS-BFGL-BAC-7359 BTA-59299-no-rs BTB-00013460 ARS-BFGL-BAC-7369 ARS-BFGL-NGS-14285 BTB-01370718 BTB-01884758 BTB-01490065 ARS-BFGL-NGS-73149 BTA-97531-no-rs BTB-01490270 BTA-18114-no-rs ARS-BFGL-NGS-40158 ARS-BFGL-BAC-11830 BTB-01303393 BTB-01303334 BTA-87372-no-rs BTA-41946-no-rs Hapmap32039-BTA-131798 BTB-00013894 ARS-BFGL-NGS-97949 BTB-01653794 BTB-01335754 ARS-BFGL-NGS-11623 BTB-01843131 ARS-BFGL-NGS-80747 BTB-01955576 ARS-BFGL-NGS-64530 BTB-01755357 BTB-02018681 Hapmap43017-BTA-69173 BTB-00014368 ARS-BFGL-NGS-1179 BTB-00014413 BTB-00014500 BTB-00014527 Hapmap38175-BTA-69177 Hapmap52004-BTA-69178 BTB-00014686 BTB-00014722 ARS-BFGL-NGS-81358 BTB-00014284 BTB-00014929 BTB-00015102 BTA-69182-no-rs Hapmap58994-rs29021251 ARS-BFGL-NGS-19127 BTB-00016647 BTB-00015939 BTB-00015961 BTB-00016058 BTA-69226-no-rs BTB-00901823 BTB-00901868 BTB-00901957 BTB-00902144 ARS-BFGL-NGS-21650 Hapmap43403-BTA-91448 BTB-01419032 BTA-91456-no-rs Hapmap34824-BES10_Contig592_452 BTB-01419286 BTA-60805-no-rs BTB-00929993 ARS-BFGL-BAC-11852 Hapmap55373-rs29027574 Hapmap49364-BTA-89353 Hapmap43629-BTA-60810 BTB-00930398 BTB-01211075 Hapmap47907-BTA-29493 BTB-01890914 BTA-79188-no-rs BTB-01210766 ARS-BFGL-NGS-100434 BTB-00016718 ARS-BFGL-NGS-28489 DPI-55 Hapmap32018-BTA-123851 BTB-00016898 BTB-00016906 ARS-BFGL-NGS-60721 DPI-2 BTA-79199-no-rs ARS-BFGL-BAC-837 Hapmap40144-BTA-79228 BTB-00017988 ARS-BFGL-BAC-4996 Hapmap57330-rs29009759 BTA-79216-no-rs BTB-00017697 ARS-BFGL-NGS-116207 Hapmap50474-BTA-79209 BTB-00017422 ARS-BFGL-BAC-11294 BTA-79205-no-rs Hapmap43356-BTA-79201 Hapmap50634-BTA-26738 ARS-BFGL-NGS-44057 ARS-BFGL-NGS-38419 Hapmap49369-BTA-89952 Hapmap52575-rs29013932 BTA-115758-no-rs DPI-27 BTA-111760-no-rs DPI-28 ARS-BFGL-BAC-11938 Hapmap46343-BTA-111768 BTA-120277-no-rs Hapmap39875-BTA-97144 Hapmap42111-BTA-122184 ARS-BFGL-NGS-53463 ARS-BFGL-NGS-103535 ARS-BFGL-NGS-42813 ARS-BFGL-NGS-85768 Hapmap51081-BTA-89053 ARS-BFGL-NGS-97815 BTA-07775-no-rs Hapmap39970-BTA-117984 ARS-BFGL-NGS-26011 BTA-96881-no-rs ARS-BFGL-NGS-84347 ARS-BFGL-BAC-11946 Hapmap47738-BTA-79246 BTB-01810584 ARS-BFGL-NGS-107020 BTB-00018760 Hapmap38790-BTA-87413 ARS-BFGL-BAC-13195 ARS-BFGL-NGS-34353 BTB-00018513 ARS-BFGL-NGS-20360 BTB-00018431 BTB-00018408 BTB-01249999 BTA-122545-no-rs Hapmap51160-BTA-117818 ARS-BFGL-NGS-86662 ARS-BFGL-BAC-13216 ARS-BFGL-NGS-110537 ARS-BFGL-NGS-23908 BTB-01250420 Hapmap45471-BTA-117823 BTB-01952363 BTA-111731-no-rs Hapmap38709-BTA-88324 BTB-01555328 ARS-BFGL-NGS-104431 ARS-BFGL-NGS-45335 Hapmap47786-BTA-95575 BTA-95584-no-rs BTA-95587-no-rs ARS-BFGL-NGS-106725 Hapmap54599-rs29019617 ARS-BFGL-NGS-118356 Hapmap48210-BTA-120730 BTB-00019290 ARS-BFGL-BAC-15157 ARS-BFGL-NGS-43530 ARS-BFGL-NGS-56548 BTB-02094179 BTB-01955018 BTA-104608-no-rs ARS-BFGL-NGS-81807 BTA-27636-no-rs BTB-00019582 BTA-89689-no-rs Hapmap53820-rs29010070 BTB-00019705 BTB-00019769 BTB-00019788 BTB-01136210 BTB-00019912 Hapmap52536-rs29011297 Hapmap46502-BTA-89692 ARS-BFGL-NGS-89857 BTA-89698-no-rs Hapmap59911-rs29013984 BTA-89708-no-rs BTB-00020263 Hapmap47773-BTA-89713 BTA-89717-no-rs BTB-00020638 BTB-00020648 BTA-89719-no-rs ARS-BFGL-NGS-101368 ARS-BFGL-NGS-19097 ARS-BFGL-NGS-106743 ARS-BFGL-NGS-96886 Hapmap49368-BTA-89726 ARS-BFGL-NGS-116079 ARS-BFGL-NGS-118317 BTB-00021048 Hapmap57419-rs29025772 Hapmap43396-BTA-89742 BTB-00021157 BTB-00021173 ARS-BFGL-NGS-106220 ARS-BFGL-NGS-57355 BTB-00021247 BTA-89748-no-rs BTB-00021257 BTB-00021385 BTB-01788892 ARS-BFGL-NGS-5747 BTA-15338-no-rs BTA-86397-no-rs ARS-BFGL-NGS-73542 ARS-BFGL-NGS-19721 ARS-BFGL-NGS-99064 ARS-BFGL-NGS-101788 BTA-105868-no-rs BTB-01585499 ARS-BFGL-NGS-113905 ARS-BFGL-NGS-90894 ARS-BFGL-NGS-76717 ARS-BFGL-NGS-83544 BTA-21519-no-rs BTB-01462206 BTB-01462237 ARS-BFGL-NGS-113748 BTB-00478386 BTB-00478347 BTB-01781942 BTA-90373-no-rs ARS-BFGL-NGS-34687 BTB-01462011 ARS-BFGL-NGS-31674 BTA-10863-rs29016414 BTA-95262-no-rs BTA-14361-rs29023125 ARS-BFGL-NGS-114234 BTA-89820-no-rs Hapmap60140-ss46526251 UA-IFASA-4106 BTB-00478374 BTB-00468532 BTB-00468519 ARS-BFGL-NGS-110320 ARS-BFGL-NGS-67684 BTB-00468485 BTB-00468476 BTB-01608930 BTA-109011-no-rs ARS-BFGL-NGS-41577 BTB-01686544 ARS-BFGL-NGS-23106 BTA-99040-no-rs Hapmap55429-rs29012753 BTB-02090792 BTB-01702372 BTB-01572184 Hapmap43751-BTA-104783 BTB-01967977 BTB-01663516 BTB-01202368 BTB-01202377 BTA-122400-no-rs Hapmap60003-rs29024905 BTB-01202460 ARS-BFGL-NGS-105365 ARS-BFGL-NGS-1695 ARS-BFGL-BAC-16973 Hapmap49948-BTA-29490 BTB-00021951 BTB-00021776 ARS-BFGL-NGS-41264 Hapmap38806-BTA-110152 BTB-01645280 Hapmap26719-BTA-151471 BTB-01146838 BTB-01847183 Hapmap50572-BTA-113037 BTB-00132817 BTB-01077379 BTB-01077261 Hapmap57446-rs29023998 BTA-103555-no-rs BTB-01077007 Hapmap50221-BTA-112986 BTB-00132601 ARS-BFGL-BAC-15402 BTB-01699628 Hapmap41715-BTA-100026 BTB-00022097 BTB-00022142 BTB-01165120 BTB-01165109 Hapmap49829-BTA-101896 Hapmap29401-BTA-152822 BTB-01164952 BTB-01164946 BTB-01164879 BTB-00022376 ARS-BFGL-NGS-103521 ARS-BFGL-NGS-6521 ARS-BFGL-NGS-14638 BTB-00184675 ARS-BFGL-NGS-27696 BTB-01661970 BTB-01303185 ARS-BFGL-NGS-80227 UA-IFASA-6260 BTA-07486-rs29027151 BTB-00023604 BTB-00023392 ARS-BFGL-NGS-26781 Hapmap23148-BTA-123974 ARS-BFGL-NGS-105123 BTB-01743557 ARS-BFGL-NGS-17305 Hapmap42392-BTA-100065 ARS-BFGL-BAC-17968 ARS-BFGL-NGS-112553 BTA-100060-no-rs ARS-BFGL-BAC-23725 Hapmap47522-BTA-120738 BTA-120739-no-rs BTA-100058-no-rs BTB-00026002 Hapmap27147-BTA-124015 ARS-BFGL-NGS-89588 ARS-BFGL-NGS-78259 Hapmap24136-BTA-124014 BTB-00025875 BTB-00025760 Hapmap47502-BTA-110302 ARS-BFGL-NGS-100189 BTB-00025322 BTB-00025197 BTB-00025259 ARS-BFGL-BAC-18388 Hapmap47174-BTA-110289 BTA-110282-no-rs ARS-BFGL-NGS-18743 ARS-BFGL-NGS-94761 Hapmap41428-BTA-110280 ARS-BFGL-NGS-107096 Hapmap53221-rs29019635 Hapmap57738-rs29023662 Hapmap48975-BTA-99363 ARS-BFGL-BAC-20881 BTB-00026752 BTB-00026585 ARS-BFGL-NGS-31009 Hapmap38807-BTA-110324 ARS-BFGL-NGS-111929 ARS-BFGL-NGS-40967 BTB-00217542 ARS-BFGL-NGS-24057 Hapmap42092-BTA-119864 BTB-01044365 BTA-30265-no-rs Hapmap49009-BTA-107212 ARS-BFGL-NGS-43783 BTB-01712157 BTB-01712147 BTB-01315615 ARS-BFGL-NGS-37379 ARS-BFGL-NGS-86970 BTB-01315516 Hapmap39813-BTA-21834 BTB-01315457 Hapmap51652-BTA-89898 BTB-01131103 Hapmap49383-BTA-93867 BTA-93863-no-rs ARS-BFGL-BAC-32896 Hapmap38361-BTA-93866 BTB-01131384 BTB-01914655 ARS-BFGL-NGS-85105 ARS-BFGL-NGS-39684 Hapmap43173-BTA-120253 ARS-BFGL-NGS-115307 ARS-BFGL-NGS-87494 BTA-25876-no-rs BTA-25886-no-rs ARS-BFGL-NGS-15221 ARS-BFGL-NGS-52696 Hapmap39218-BTA-25795 ARS-BFGL-NGS-89 Hapmap59481-rs29019616 Hapmap44594-BTA-25389 BTA-25403-no-rs ARS-BFGL-NGS-34519 ARS-BFGL-NGS-102073 BTA-25421-no-rs ARS-BFGL-NGS-109258 ARS-BFGL-NGS-87988 Hapmap50295-BTA-25892 ARS-BFGL-NGS-109846 Hapmap36459-SCAFFOLD9563_462 Hapmap23307-BTA-124083 ARS-BFGL-NGS-103637 BTA-02836-rs29010381 BTA-96949-no-rs BTA-31615-no-rs UA-IFASA-2167 UA-IFASA-2169 ARS-BFGL-NGS-16908 Hapmap34104-BES10_Contig701_1260 Hapmap40924-BTA-21991 Hapmap48289-BTA-31617 ARS-BFGL-NGS-94997 BTB-00028383 BTB-00028406 BTB-00028484 Hapmap25636-BTA-31622 BTB-00028647 Hapmap31065-BTA-123406 BTA-31638-no-rs ARS-BFGL-NGS-110620 BTA-31643-no-rs BTB-00028937 Hapmap59475-rs29014975 ARS-BFGL-NGS-36297 BTB-01413909 BTA-23353-no-rs ARS-BFGL-NGS-117152 UA-IFASA-7336 UA-IFASA-5504 ARS-BFGL-NGS-63954 ARS-BFGL-NGS-30543 Hapmap48290-BTA-31675 Hapmap42177-BTA-31679 ARS-BFGL-NGS-107624 BTB-00030270 ARS-BFGL-NGS-3821 Hapmap41191-BTA-16674 ARS-BFGL-BAC-20015 ARS-BFGL-NGS-14821 Hapmap48293-BTA-32595 BTB-00031129 BTA-92181-no-rs BTB-00030962 BTB-00030894 BTA-31690-no-rs BTB-00030699 ARS-BFGL-NGS-27164 BTB-00030560 ARS-BFGL-NGS-2189 BTB-01644632 Hapmap51585-BTA-32601 BTA-103663-no-rs ARS-BFGL-NGS-101934 BTB-02071091 BTB-01806856 Hapmap38640-BTA-92406 BTB-00031535 ARS-BFGL-NGS-42248 ARS-BFGL-NGS-102719 BTB-00031657 ARS-BFGL-NGS-114995 ARS-BFGL-NGS-100977 BTB-01665387 ARS-BFGL-NGS-14335 BTB-00031464 BTB-01506507 ARS-BFGL-NGS-106011 ARS-BFGL-NGS-112682 Hapmap49510-BTA-17452 ARS-BFGL-NGS-4583 BTA-32633-no-rs BTB-00031779 BTA-108948-no-rs BTA-101821-no-rs ARS-BFGL-NGS-116361 Hapmap44333-BTA-104611 ARS-BFGL-NGS-105436 ARS-BFGL-NGS-3132 BTB-00640138 BTB-00639971 Hapmap31089-BTA-130737 Hapmap46935-BTA-113728 BTB-01687826 BTB-00639914 Hapmap51521-BTA-92920 ARS-BFGL-NGS-31791 ARS-BFGL-NGS-27619 BTB-00450945 BTB-00450962 BTB-00450984 BTB-00033025 ARS-BFGL-NGS-10860 BTB-00033060 ARS-BFGL-NGS-71757 BTB-00033090 BTB-00033167 ARS-BFGL-NGS-15927 ARS-BFGL-NGS-112971 BTB-00026837 Hapmap31713-BTA-124020 BTB-00027047 BTA-15412-no-rs Hapmap45865-BTA-15414 ARS-BFGL-NGS-36873 BTB-00027149 BTB-00027170 BTB-00027201 ARS-BFGL-NGS-54090 BTB-00027298 BTB-00027332 BTB-00027405 Hapmap42852-BTA-15416 BTB-00027409 Hapmap32539-BTA-124026 Hapmap55251-rs29014781 BTB-00027516 ARS-BFGL-NGS-61496 ARS-BFGL-NGS-83021 BTB-00027583 BTB-02069463 ARS-BFGL-NGS-3996 ARS-BFGL-NGS-115763 ARS-BFGL-NGS-43799 Hapmap40403-BTA-15429 ARS-BFGL-BAC-19439 ARS-BFGL-BAC-19440 BTB-00027638 Hapmap39399-BTA-33610 Hapmap40951-BTA-33609 ARS-BFGL-NGS-35041 ARS-BFGL-NGS-38335 BTA-33604-no-rs ARS-BFGL-NGS-14087 Hapmap51211-BTA-33586 ARS-BFGL-NGS-103348 BTB-00032648 BTB-00033186 ARS-BFGL-NGS-4572 BTB-00032574 BTB-00026110 BTA-31636-no-rs BTA-05186-no-rs BTB-00028704 UA-IFASA-7116 BTB-00032205 BTB-00032200 BTB-00032163 BTB-00032153 Hapmap58284-rs29018937 BTA-33571-no-rs ARS-BFGL-NGS-113914 BTB-01736179 BTA-34599-no-rs ARS-BFGL-NGS-7521 ARS-BFGL-NGS-4503 ARS-BFGL-NGS-27724 ARS-BFGL-BAC-3570 Hapmap46988-BTA-34591 ARS-BFGL-NGS-111491 ARS-BFGL-NGS-9429 Hapmap50666-BTA-34589 ARS-BFGL-NGS-72247 Hapmap39647-BTA-34584 ARS-BFGL-NGS-31379 ARS-BFGL-NGS-19470 Hapmap59979-rs29025402 ARS-BFGL-NGS-35021 ARS-BFGL-NGS-26771 ARS-BFGL-NGS-100745 BTA-120514-no-rs ARS-BFGL-NGS-118460 ARS-BFGL-NGS-118306 ARS-BFGL-NGS-109126 ARS-BFGL-NGS-114985 BTA-104019-no-rs BTA-104027-no-rs ARS-BFGL-NGS-115898 ARS-BFGL-NGS-59612 Hapmap38055-BTA-120751 ARS-BFGL-NGS-30730 ARS-BFGL-NGS-40924 BTA-33563-no-rs ARS-BFGL-NGS-41287 Hapmap59820-rs29019798 ARS-BFGL-NGS-110495 ARS-BFGL-NGS-62687 ARS-BFGL-NGS-111716 ARS-BFGL-NGS-104241 ARS-BFGL-NGS-34399 ARS-BFGL-NGS-111271 BTA-32647-no-rs BTA-32640-no-rs BTA-32637-no-rs Hapmap59145-ss46526952 Hapmap48672-BTA-17044 BTA-86103-no-rs ARS-BFGL-NGS-119161 ARS-BFGL-NGS-95516 ARS-BFGL-NGS-5124 ARS-BFGL-BAC-35332 Hapmap53495-rs29015962 ARS-BFGL-NGS-97095 Hapmap43841-BTA-34601 ARS-BFGL-NGS-49636 Hapmap40324-BTA-34602 ARS-BFGL-NGS-56509 ARS-BFGL-NGS-16910 BTA-34638-no-rs BTA-120754-no-rs ARS-BFGL-NGS-109101 Hapmap51826-BTA-34625 BTA-34624-no-rs Hapmap60655-rs29025422 ARS-BFGL-NGS-117761 ARS-BFGL-NGS-37507 ARS-BFGL-NGS-90994 BTA-12082-rs29024046 BTA-90633-no-rs ARS-BFGL-NGS-118075 ARS-BFGL-NGS-34176 ARS-BFGL-NGS-45476 ARS-BFGL-NGS-117741 Hapmap42521-BTA-35582 Hapmap43559-BTA-35576 ARS-BFGL-NGS-72532 ARS-BFGL-NGS-103884 ARS-BFGL-NGS-118725 ARS-BFGL-NGS-94206 ARS-BFGL-NGS-112042 ARS-BFGL-NGS-59448 ARS-BFGL-NGS-25863 Hapmap41511-BTA-34652 ARS-BFGL-NGS-4162 ARS-BFGL-NGS-40388 Hapmap52010-BTA-34646 BTA-35604-no-rs ARS-BFGL-NGS-39750 ARS-BFGL-NGS-93288 ARS-BFGL-NGS-25392 ARS-BFGL-NGS-31642 ARS-BFGL-BAC-73 ARS-BFGL-BAC-32073 ARS-BFGL-BAC-34001 ARS-BFGL-NGS-114968 ARS-BFGL-NGS-32169 ARS-BFGL-BAC-36572 BTA-35628-no-rs ARS-BFGL-NGS-114627 BTA-35631-no-rs ARS-BFGL-NGS-7099 Hapmap38109-BTA-36588 BTA-36593-no-rs ARS-BFGL-NGS-90496 ARS-BFGL-NGS-4924 ARS-BFGL-NGS-37438 ARS-BFGL-NGS-81861 Hapmap39889-BTA-114934 Hapmap51396-BTA-114937 Hapmap60658-rs29025870 Hapmap51567-BTA-17154 Hapmap35190-BES10_Contig762_2071 Hapmap25308-BTA-153014 ARS-BFGL-NGS-34525 ARS-BFGL-NGS-15456 ARS-BFGL-BAC-31478 Hapmap39961-BTA-100527 Hapmap59172-rs29012834 Hapmap26435-BTA-152318 ARS-BFGL-NGS-64672 Hapmap42898-BTA-28764 BTA-28763-no-rs Hapmap44063-BTA-36599 ARS-BFGL-NGS-1406 BTA-95639-no-rs BTA-95638-no-rs ARS-BFGL-BAC-31482 BTA-18708-no-rs Hapmap50334-BTA-36619 ARS-BFGL-NGS-34347 Hapmap44231-BTA-36623 BTA-36624-no-rs Hapmap34720-BES7_Contig462_688 ARS-BFGL-NGS-4661 Hapmap42923-BTA-36604 ARS-BFGL-NGS-80187 ARS-BFGL-NGS-76454 Hapmap41244-BTA-36610 Hapmap48729-BTA-36615 Hapmap39375-BTA-112108 Hapmap47180-BTA-112104 Hapmap26500-BTA-37512 ARS-BFGL-BAC-31500 BTA-37493-no-rs BTA-37492-no-rs BTB-00034886 ARS-BFGL-NGS-47287 ARS-BFGL-NGS-119431 ARS-BFGL-BAC-33415 BTB-00034743 Hapmap43564-BTA-36647 BTB-00034692 Hapmap40722-BTA-36642 BTA-112299-no-rs ARS-BFGL-NGS-111725 ARS-BFGL-NGS-25522 BTB-00034522 BTB-00034221 Hapmap51218-BTA-36630 Hapmap49586-BTA-36632 ARS-BFGL-NGS-106728 ARS-BFGL-NGS-24966 ARS-BFGL-NGS-68451 ARS-BFGL-NGS-113198 Hapmap51438-BTA-37566 ARS-BFGL-NGS-111888 BTB-00036018 ARS-BFGL-NGS-13183 ARS-BFGL-NGS-38958 ARS-BFGL-NGS-22536 BTB-00036138 Hapmap50131-BTA-85559 ARS-BFGL-NGS-103850 BTB-01411638 ARS-BFGL-NGS-1514 ARS-BFGL-NGS-15671 ARS-BFGL-NGS-79990 BTA-38441-no-rs ARS-BFGL-NGS-44794 BTA-38445-no-rs BTA-01205-rs29012172 ARS-BFGL-NGS-26946 Hapmap43250-BTA-37524 BTB-00035080 BTA-37523-no-rs UA-IFASA-6360 Hapmap47934-BTA-38431 ARS-BFGL-NGS-96340 BTA-39532-no-rs Hapmap49149-BTA-39529 ARS-BFGL-NGS-78633 ARS-BFGL-NGS-112626 Hapmap41856-BTA-39501 Hapmap53238-rs29021199 BTA-39503-no-rs ARS-BFGL-NGS-17054 BTA-39510-no-rs ARS-BFGL-NGS-106454 Hapmap42929-BTA-39525 BTA-39523-no-rs BTA-39521-no-rs BTA-39518-no-rs ARS-BFGL-NGS-56254 Hapmap51440-BTA-39517 BTB-01187540 Hapmap55227-rs29009709 BTB-01777594 BTB-01187501 Hapmap47824-BTA-107197 Hapmap53346-ss46526210 ARS-BFGL-NGS-61854 BTB-01187418 ARS-BFGL-NGS-50379 Hapmap54984-rs29020611 BTB-01187109 BTA-107196-no-rs BTB-00035766 Hapmap42233-BTA-49670 ARS-BFGL-NGS-19217 Hapmap30916-BTA-91383 ARS-BFGL-NGS-111849 BTB-01059241 Hapmap49142-BTA-38495 Hapmap27573-BTA-124304 BTA-38502-no-rs ARS-BFGL-NGS-14913 ARS-BFGL-NGS-68869 ARS-BFGL-NGS-98669 ARS-BFGL-NGS-27858 BTB-00037209 BTA-39489-no-rs ARS-BFGL-NGS-64298 ARS-BFGL-NGS-2950 BTB-00036349 ARS-BFGL-NGS-5044 ARS-BFGL-NGS-35667 Hapmap23583-BTA-124292 Hapmap41853-BTA-38436 BTB-01764839 Hapmap49141-BTA-38455 ARS-BFGL-NGS-116572 Hapmap39022-BTA-38447 ARS-BFGL-NGS-53869 Hapmap41527-BTA-38460 Hapmap40527-BTA-38457 Hapmap52416-rs29016842 BTB-01915967 BTB-00036641 Hapmap57391-rs29026905 BTB-00036444 BTB-01702174 BTB-01702150 ARS-BFGL-NGS-22690 BTB-01431374 ARS-BFGL-NGS-4047 BTB-01431442 Hapmap47779-BTA-92798 Hapmap38311-BTA-39536 Hapmap44071-BTA-39540 BTA-39546-no-rs ARS-BFGL-NGS-118640 BTB-00038173 BTB-00038184 BTA-39548-no-rs BTB-00038398 Hapmap40679-BTA-122761 Hapmap55404-rs29024815 ARS-BFGL-NGS-117410 Hapmap42933-BTA-40454 BTA-100920-no-rs ARS-BFGL-NGS-54077 BTB-00038446 BTB-00037084 ARS-BFGL-NGS-58323 BTB-00037008 Hapmap43254-BTA-38489 BTA-38487-no-rs BTB-00036985 BTB-00036965 ARS-BFGL-NGS-115710 Hapmap48736-BTA-38482 ARS-BFGL-NGS-72201 ARS-BFGL-NGS-82014 BTB-00036784 Hapmap45277-BTA-38474 BTA-38476-no-rs ARS-BFGL-BAC-6363 Hapmap52334-rs29027507 BTA-40478-no-rs ARS-BFGL-NGS-13673 ARS-BFGL-BAC-33122 ARS-BFGL-NGS-20558 BTB-02052555 Hapmap59015-rs29021588 BTB-00038588 BTB-00038586 BTA-13139-rs29018103 BTB-01293857 BTB-01858021 ARS-BFGL-NGS-152 Hapmap44359-BTA-25574 BTA-122780-no-rs ARS-BFGL-NGS-105257 Hapmap27233-BTA-162669 Hapmap47477-BTA-103865 Hapmap54455-rs29016036 Hapmap57808-rs29009859 BTB-01837777 BTB-00039314 BTB-00039253 ARS-BFGL-NGS-112470 Hapmap54781-rs29010500 Hapmap27046-BTA-40513 BTA-40510-no-rs Hapmap23067-BTA-124363 BTA-40495-no-rs Hapmap58015-rs29026448 BTB-01195902 BTA-108728-no-rs Hapmap47529-BTA-122384 ARS-BFGL-NGS-94042 BTB-01196514 Hapmap51798-BTA-108723 Hapmap27729-BTA-108726 ARS-BFGL-NGS-16663 BTB-01196775 BTB-01196519 BTB-00040563 BTB-00040624 BTA-119425-no-rs BTB-01401158 UA-IFASA-7467 BTA-88734-no-rs ARS-BFGL-NGS-107398 Hapmap51446-BTA-41504 ARS-BFGL-NGS-23253 Hapmap27148-BTA-124406 ARS-BFGL-NGS-29136 BTB-00041036 BTA-41494-no-rs BTA-41484-no-rs BTB-00040808 ARS-BFGL-NGS-78317 BTA-41479-no-rs BTA-41478-no-rs Hapmap48236-BTA-17964 Hapmap60827-rs29019866 Hapmap30020-BTA-150228 Hapmap54568-rs29010311 Hapmap55511-rs29010538 BTB-01331667 BTB-01331698 BTB-01331738 ARS-BFGL-NGS-60701 BTB-01846098 Hapmap41804-BTA-24071 BTB-01342372 ARS-BFGL-BAC-36911 ARS-BFGL-BAC-36910 ARS-BFGL-NGS-20424 BTB-02064590 BTB-01762766 BTB-01762784 Hapmap34097-BES3_Contig167_336 BTB-01748272 BTA-24325-no-rs BTB-01331221 BTB-01211220 BTA-111161-no-rs ARS-BFGL-NGS-39699 Hapmap26451-BTA-156064 Hapmap52705-rs29019397 BTA-17925-no-rs BTA-17923-no-rs Hapmap53960-rs29016796 BTA-17929-no-rs Hapmap40307-BTA-42417 Hapmap50358-BTA-42427 ARS-BFGL-NGS-40011 ARS-BFGL-NGS-107347 BTA-48243-no-rs ARS-BFGL-BAC-36877 Hapmap55432-rs29009621 Hapmap42235-BTA-50604 BTB-00768631 Hapmap24383-BTA-158893 BTA-85701-no-rs Hapmap42095-BTA-120006 ARS-BFGL-NGS-14083 BTB-01086812 BTB-01086791 Hapmap40301-BTA-119986 ARS-BFGL-NGS-22239 Hapmap58800-rs29016980 Hapmap52675-rs29021342 Hapmap48635-BTA-118353 ARS-BFGL-BAC-36902 BTA-122559-no-rs ARS-BFGL-NGS-111885 ARS-BFGL-NGS-2011 Hapmap58062-rs29012621 ARS-BFGL-NGS-8753 ARS-BFGL-NGS-110016 BTA-44237-no-rs Hapmap50694-BTA-44240 BTA-44249-no-rs ARS-BFGL-NGS-104596 BTA-44254-no-rs Hapmap42941-BTA-44265 BTA-44267-no-rs ARS-BFGL-NGS-14357 UA-IFASA-7818 BTA-43302-no-rs ARS-BFGL-NGS-60021 ARS-BFGL-BAC-31698 Hapmap38956-BTA-43309 ARS-BFGL-NGS-19572 Hapmap49174-BTA-43310 ARS-BFGL-NGS-94996 Hapmap42551-BTA-43327 ARS-BFGL-NGS-112806 BTA-43335-no-rs ARS-BFGL-NGS-94323 BTA-43340-no-rs Hapmap40001-BTA-43342 BTA-43345-no-rs ARS-BFGL-NGS-72769 ARS-BFGL-NGS-34686 Hapmap54106-rs29011049 BTA-43360-no-rs Hapmap46568-BTA-43363 Hapmap58135-rs29019531 Hapmap31069-BTA-124454 BTB-00042406 Hapmap55148-rs29025486 BTB-00042454 BTB-00042539 BTB-00042515 Hapmap44463-BTA-43379 BTB-00042676 Hapmap46140-BTA-43381 BTB-00042694 Hapmap49178-BTA-44203 Hapmap49992-BTA-44204 BTA-44205-no-rs Hapmap43268-BTA-44209 Hapmap49612-BTA-44210 Hapmap38957-BTA-44222 Hapmap32784-BTA-124466 Hapmap43856-BTA-44227 ARS-USMARC-Parent-DQ404149-no-rs BTB-01469883 BTB-01469847 Hapmap57255-rs29022894 BTA-95964-no-rs BTB-01832367 ARS-BFGL-BAC-33742 BTA-24729-no-rs Hapmap41389-BTA-95970 ARS-BFGL-NGS-29680 Hapmap38145-BTA-23986 BTB-01568192 BTB-00044639 BTA-45212-no-rs Hapmap59492-rs29020368 Hapmap46219-BTA-45209 ARS-BFGL-BAC-32921 BTB-00044397 Hapmap48767-BTA-45204 BTA-45195-no-rs ARS-BFGL-NGS-38583 Hapmap48344-BTA-45183 BTB-00043898 ARS-BFGL-NGS-22608 BTA-45180-no-rs BTB-00043787 BTB-00043646 BTB-00043598 BTB-01631847 BTB-01631727 BTB-00043545 ARS-BFGL-NGS-61644 BTB-01234729 BTB-01234531 BTB-01234416 Hapmap32126-BTA-157362 BTA-115500-no-rs Hapmap33240-BTA-157357 BTB-01234321 Hapmap41469-BTA-19461 Hapmap43160-BTA-116211 Hapmap39712-BTA-109811 Hapmap59854-rs29026147 BTA-95705-no-rs BTB-01136517 BTB-01136480 BTB-01136347 Hapmap26420-BTA-148636 BTB-01684686 BTB-00807186 BTB-00807137 BTB-00807095 BTB-00807004 BTA-51653-no-rs BTB-00047321 ARS-BFGL-NGS-35839 BTB-00047274 BTB-00047301 BTA-46150-no-rs ARS-BFGL-BAC-4585 BTB-01757785 BTB-01992706 Hapmap42215-BTA-45259 BTB-00046888 Hapmap51453-BTA-45251 BTB-00046704 Hapmap60166-rs29019307 BTB-00007274 BTB-01582427 BTB-00006833 BTB-00046543 BTB-02074068 BTB-00045786 BTB-00045751 Hapmap38948-BTA-28757 BTB-00046247 BTB-02007023 Hapmap42893-BTA-27908 BTB-01831301 BTB-01579733 BTB-01579839 BTB-01330924 BTB-01331013 BTB-01614019 ARS-BFGL-NGS-112619 BTB-01776422 BTB-00044939 BTB-01648341 BTB-00044677 Hapmap44077-BTA-45213 ARS-BFGL-NGS-24511 ARS-BFGL-NGS-73237 ARS-BFGL-NGS-111524 BTB-01808842 BTB-00048761 Hapmap55247-rs29011752 Hapmap54763-rs29012506 Hapmap13023-BTA-95276 ARS-BFGL-NGS-70855 Hapmap48954-BTA-95284 Hapmap39135-BTA-46239 BTB-00048624 BTB-00048535 BTB-00048482 Hapmap47310-BTA-46212 BTB-00048187 BTA-46209-no-rs BTB-00048133 Hapmap48347-BTA-46207 BTB-00048035 ARS-BFGL-NGS-110392 BTB-00047642 BTB-00047563 UA-IFASA-4990 Hapmap59715-rs29022224 BTB-00240967 Hapmap44218-BTA-18307 ARS-BFGL-BAC-31718 ARS-BFGL-NGS-235 ARS-BFGL-NGS-114023 ARS-BFGL-NGS-111509 BTB-00049502 BTB-01319681 ARS-BFGL-NGS-110222 ARS-BFGL-NGS-116315 ARS-BFGL-NGS-35848 Hapmap42098-BTA-120200 Hapmap32861-BTA-158968 BTB-01263441 BTB-01961443 BTA-109427-no-rs ARS-BFGL-NGS-32083 ARS-BFGL-NGS-118240 Hapmap44213-BTA-122843 BTA-98364-no-rs BTA-00854-rs29014005 ARS-BFGL-NGS-93455 ARS-BFGL-NGS-33623 Hapmap50869-BTA-111237 BTB-01568935 BTB-00006126 BTB-01184881 ARS-BFGL-NGS-19707 ARS-BFGL-BAC-16136 BTB-01166725 ARS-BFGL-BAC-16138 BTB-01166773 Hapmap41730-BTA-102454 ARS-BFGL-NGS-105415 BTA-102461-no-rs Hapmap38800-BTA-102469 Hapmap51789-BTA-102473 BTB-01167043 ARS-BFGL-NGS-32687 ARS-BFGL-NGS-57889 Hapmap39532-BTA-102468 ARS-BFGL-NGS-109823 BTB-01139983 ARS-BFGL-NGS-26803 ARS-BFGL-NGS-110339 ARS-BFGL-NGS-26090 ARS-BFGL-NGS-89681 ARS-BFGL-NGS-30422 ARS-BFGL-NGS-26007 ARS-BFGL-NGS-104436 ARS-BFGL-NGS-12115 BTB-01229664 ARS-BFGL-NGS-97925 BTB-01562245 BTA-104132-no-rs Hapmap41249-BTA-37966 ARS-BFGL-NGS-61822 UA-IFASA-7369 BTB-00049981 BTB-00738246 BTB-00049996 ARS-BFGL-NGS-104897 ARS-BFGL-NGS-16218 BTA-47238-no-rs ARS-BFGL-BAC-6558 Hapmap60237-rs29019540 Hapmap42001-BTA-89523 BTB-01058479 ARS-BFGL-NGS-22231 BTB-01058465 ARS-BFGL-NGS-43953 ARS-BFGL-NGS-42310 BTA-89559-no-rs ARS-BFGL-NGS-2027 BTB-01649757 BTB-01057526 ARS-BFGL-NGS-109048 BTB-01922537 ARS-BFGL-NGS-92715 ARS-BFGL-NGS-11580 Hapmap51663-BTA-94927 ARS-BFGL-NGS-37145 BTA-94921-no-rs UA-IFASA-1795 ARS-BFGL-NGS-67613 BTA-12381-rs29024334 BTB-00050464 BTA-47242-no-rs BTB-01094119 BTB-00051001 BTB-00050887 BTB-01514979 BTB-01191390 BTB-01953588 BTB-01191355 BTB-01191220 BTB-01191211 ARS-BFGL-NGS-57677 BTB-02041724 BTB-00051291 BTB-02083452 BTB-01759173 BTA-20517-no-rs Hapmap60528-rs29019947 BTB-01305960 BTB-01305946 ARS-BFGL-NGS-25618 BTB-01641194 Hapmap51142-BTA-109780 BTB-01499384 BTA-98511-no-rs Hapmap51365-BTA-98510 ARS-BFGL-NGS-93375 ARS-BFGL-NGS-13821 BTA-48213-no-rs Hapmap39027-BTA-48208 BTB-00051887 ARS-BFGL-NGS-10545 Hapmap42953-BTA-48231 Hapmap46705-BTA-49345 BTB-00052514 BTB-00052487 Hapmap53317-rs29018755 BTA-99965-no-rs ARS-BFGL-NGS-23299 BTB-00052201 BTB-00052307 ARS-BFGL-NGS-105650 Hapmap54441-rs29025631 BTB-00051548 BTB-01543431 BTB-01543375 BTB-01632443 BTB-01632428 Hapmap41567-BTA-52975 ARS-BFGL-NGS-31534 Hapmap46305-BTA-53011 BTB-02013809 ARS-BFGL-NGS-112497 BTB-01877866 Hapmap44086-BTA-49351 ARS-BFGL-NGS-27741 BTB-01943865 BTB-00053420 BTA-49362-no-rs ARS-BFGL-NGS-50236 ARS-BFGL-BAC-7205 BTB-00053237 ARS-BFGL-NGS-110032 Hapmap34409-BES7_Contig244_858 ARS-BFGL-BAC-7198 Hapmap23082-BTA-147775 Hapmap38442-BTA-87622 ARS-BFGL-BAC-12932 ARS-BFGL-BAC-12930 BTB-00052125 BTB-01476130 ARS-BFGL-NGS-99492 BTB-00052149 ARS-BFGL-BAC-13578 ARS-BFGL-NGS-23874 BTA-120125-no-rs BTB-01771527 ARS-BFGL-BAC-14193 BTA-49368-no-rs Hapmap59700-rs29027306 BTB-00053769 BTA-49375-no-rs ARS-BFGL-NGS-116644 BTB-01117225 BTB-01117320 BTB-01904540 BTB-01116994 BTB-01116925 BTB-01116848 BTB-01116846 Hapmap25850-BTA-148345 Hapmap59251-rs29020792 Hapmap51836-BTA-49378 BTB-00054360 Hapmap43795-BTA-16918 Hapmap55173-rs29024142 BTA-49389-no-rs BTB-00054117 BTB-00054095 BTB-00054052 BTB-00054069 BTB-00054609 BTA-49414-no-rs BTB-00054470 ARS-BFGL-NGS-7472 BTA-86287-no-rs Hapmap59501-rs29020824 ARS-BFGL-NGS-15972 BTB-01694763 BTB-01694723 BTB-00054661 BTB-00054647 BTB-00056029 UA-IFASA-8594 BTB-00055938 BTB-00055741 ARS-BFGL-BAC-14851 Hapmap38963-BTA-50274 ARS-BFGL-NGS-91292 ARS-BFGL-BAC-14843 BTB-00055621 ARS-BFGL-NGS-72670 BTB-01479818 Hapmap47791-BTA-96755 BTB-01794781 BTB-01794776 ARS-BFGL-NGS-553 Hapmap43812-BTA-22336 BTA-22052-no-rs BTA-22056-no-rs BTA-22049-no-rs BTA-114011-no-rs Hapmap25115-BTA-50291 Hapmap50904-BTA-17187 BTB-00056059 Hapmap45144-BTA-100450 Hapmap26724-BTA-152272 Hapmap53239-rs29021205 Hapmap59026-rs29022289 BTB-01404702 BTB-01405008 BTA-97832-no-rs Hapmap54815-rs29020074 ARS-BFGL-NGS-63031 Hapmap50536-BTA-99808 BTB-01369713 BTA-29515-no-rs BTB-01369884 BTB-01369953 ARS-BFGL-NGS-89910 BTB-01615126 Hapmap47487-BTA-107875 Hapmap41768-BTA-120174 ARS-BFGL-NGS-107861 BTB-00060880 BTB-00060751 ARS-BFGL-NGS-98257 ARS-BFGL-NGS-113021 ARS-BFGL-NGS-100109 Hapmap48368-BTA-50297 ARS-BFGL-NGS-79291 ARS-BFGL-BAC-7227 BTB-00057802 BTB-01935567 Hapmap52333-rs29027485 ARS-USMARC-Parent-AY761135-rs29003723 ARS-BFGL-NGS-55389 BTA-96197-no-rs BTB-00056151 Hapmap50377-BTA-50302 BTB-00056188 BTA-50305-no-rs BTB-00056214 BTB-00056233 ARS-BFGL-BAC-15540 BTB-01663737 ARS-BFGL-NGS-9109 ARS-BFGL-NGS-105585 ARS-BFGL-NGS-115547 ARS-BFGL-BAC-16161 ARS-BFGL-NGS-92777 BTB-00056583 BTB-00056613 ARS-BFGL-NGS-34197 ARS-BFGL-NGS-111607 ARS-BFGL-NGS-42035 ARS-BFGL-NGS-61598 ARS-BFGL-NGS-86926 ARS-BFGL-NGS-411 BTB-00056939 Hapmap49636-BTA-50341 BTA-01811-rs29012765 ARS-BFGL-NGS-36975 ARS-BFGL-NGS-1224 ARS-BFGL-NGS-82206 ARS-BFGL-NGS-104657 ARS-BFGL-NGS-31046 ARS-BFGL-NGS-57577 ARS-BFGL-NGS-24528 BTB-00057662 BTB-02067404 BTA-49421-no-rs BTB-00055174 ARS-BFGL-NGS-14969 ARS-BFGL-NGS-116542 BTB-00055549 ARS-BFGL-NGS-40583 ARS-BFGL-NGS-31421 ARS-BFGL-NGS-80200 Hapmap58543-rs29022778 Hapmap39600-BTA-89434 ARS-BFGL-NGS-33537 ARS-BFGL-NGS-96173 Hapmap41763-BTA-117901 BTB-01744858 ARS-BFGL-NGS-33162 BTA-91136-no-rs ARS-BFGL-BAC-13551 ARS-BFGL-NGS-35670 BTB-01662109 Hapmap38448-BTA-92131 Hapmap35746-SCAFFOLD181011_3284 Hapmap47449-BTA-96490 BTB-01476933 ARS-BFGL-NGS-35567 ARS-BFGL-NGS-5193 ARS-BFGL-NGS-18962 Hapmap39275-BTA-51342 Hapmap52157-rs29019405 ARS-BFGL-NGS-60325 ARS-BFGL-NGS-54586 ARS-BFGL-NGS-972 ARS-BFGL-NGS-29033 ARS-BFGL-NGS-117553 BTA-53036-no-rs BTA-53040-no-rs ARS-BFGL-BAC-5990 ARS-BFGL-NGS-111760 BTA-51376-no-rs BTB-00058727 ARS-BFGL-NGS-84687 BTB-00059126 BTB-00059171 ARS-BFGL-NGS-107359 ARS-BFGL-NGS-56103 ARS-BFGL-NGS-26489 BTB-00059235 Hapmap54420-rs29021652 Hapmap50014-BTA-51389 ARS-BFGL-NGS-23583 BTB-00059412 ARS-BFGL-NGS-10455 ARS-BFGL-NGS-98442 ARS-BFGL-NGS-14657 Hapmap48798-BTA-51401 ARS-BFGL-NGS-102045 ARS-BFGL-NGS-97163 ARS-BFGL-NGS-37095 BTA-51403-no-rs ARS-BFGL-BAC-693 ARS-BFGL-NGS-15866 BTA-53359-no-rs BTA-02520-rs29010074 ARS-BFGL-NGS-112530 ARS-BFGL-NGS-30324 BTB-00059627 ARS-BFGL-NGS-4200 ARS-BFGL-NGS-44780 ARS-BFGL-NGS-104132 ARS-BFGL-NGS-68753 BTB-00061242 BTB-00061316 BTB-02025691 Hapmap42863-BTA-17899 BTB-01215047 BTB-01215096 BTB-01215203 BTB-01963898 ARS-BFGL-BAC-11057 ARS-BFGL-NGS-115064 ARS-BFGL-NGS-26880 Hapmap24138-BTA-124742 BTA-53322-no-rs Hapmap29089-BTA-99541 BTB-01641095 ARS-BFGL-NGS-100206 Hapmap45933-BTA-53323 Hapmap39319-BTA-25543 BTB-01789695 BTB-01789715 ARS-BFGL-NGS-119029 ARS-BFGL-NGS-3162 BTB-00062018 ARS-BFGL-NGS-54112 ARS-BFGL-BAC-11680 ARS-BFGL-NGS-35508 ARS-BFGL-NGS-108336 BTB-00062550 ARS-BFGL-NGS-106616 ARS-BFGL-NGS-34641 BTB-00062715 ARS-BFGL-NGS-78666 BTB-01355084 Hapmap38056-BTA-122829 BTB-01355011 ARS-BFGL-NGS-72308 ARS-BFGL-BAC-11061 BTB-00063876 ARS-BFGL-NGS-13683 ARS-BFGL-NGS-38619 ARS-BFGL-BAC-11687 BTA-53368-no-rs Hapmap36308-SCAFFOLD155280_5511 BTB-00063821 Hapmap51252-BTA-53367 ARS-BFGL-NGS-98138 ARS-BFGL-NGS-12806 ARS-BFGL-NGS-107707 ARS-BFGL-NGS-33335 ARS-BFGL-NGS-27844 ARS-BFGL-NGS-93090 ARS-BFGL-NGS-103751 BTB-00040439 ARS-BFGL-NGS-18119 ARS-BFGL-NGS-119153 ARS-BFGL-NGS-91055 ARS-BFGL-NGS-10246 ARS-BFGL-NGS-37290 BTB-00039698 BTA-40533-no-rs BTA-120764-no-rs ARS-BFGL-NGS-68966 Hapmap52330-rs29021130 ARS-BFGL-NGS-112400 ARS-BFGL-BAC-14872 ARS-BFGL-BAC-14873 BTB-00406913 ARS-BFGL-NGS-107390 ARS-BFGL-NGS-60119 ARS-BFGL-NGS-78397 ARS-BFGL-NGS-1001 ARS-BFGL-NGS-20387 Hapmap20495-rs29024564 BTA-39380-no-rs ARS-BFGL-NGS-116700 BTB-00076647 ARS-BFGL-NGS-93180 ARS-BFGL-NGS-76451 BTB-01777620 BTB-01305420 ARS-BFGL-NGS-106059 BTB-01305472 Hapmap49524-BTA-20495 ARS-BFGL-NGS-105560 ARS-BFGL-NGS-77178 ARS-BFGL-NGS-21001 ARS-BFGL-NGS-4637 ARS-BFGL-NGS-107473 UA-IFASA-3942 BTB-00070861 BTA-57342-no-rs BTB-00070740 ARS-BFGL-NGS-73455 ARS-BFGL-NGS-13638 Hapmap40074-BTA-54364 ARS-BFGL-NGS-14502 ARS-BFGL-NGS-104662 Hapmap51743-BTA-54330 ARS-BFGL-NGS-52663 Hapmap41748-BTA-108916 BTB-01839901 Hapmap38201-BTA-15716 ARS-BFGL-NGS-111417 BTB-00067270 ARS-BFGL-NGS-118700 Hapmap41574-BTA-54365 UA-IFASA-4369 Hapmap39005-BTA-113964 ARS-BFGL-NGS-91441 ARS-BFGL-NGS-22768 BTB-01225777 ARS-BFGL-NGS-44907 UA-IFASA-3744 BTB-01951526 BTB-01955138 BTB-01844108 ARS-BFGL-NGS-104338 ARS-BFGL-NGS-39171 ARS-BFGL-NGS-40286 ARS-BFGL-NGS-118672 Hapmap48127-BTA-93939 ARS-BFGL-NGS-62175 BTB-01710763 ARS-BFGL-NGS-39460 ARS-BFGL-NGS-117826 ARS-BFGL-NGS-109107 BTB-00066611 BTB-00066658 ARS-BFGL-NGS-32191 BTA-55383-no-rs ARS-BFGL-NGS-114541 Hapmap40443-BTA-55393 ARS-BFGL-NGS-34751 UA-IFASA-2306 ARS-BFGL-NGS-29228 ARS-BFGL-NGS-104426 ARS-BFGL-NGS-2621 ARS-BFGL-BAC-15516 ARS-BFGL-NGS-105531 ARS-BFGL-BAC-15523 ARS-BFGL-NGS-110098 ARS-BFGL-NGS-115887 ARS-BFGL-NGS-104259 BTB-00067759 ARS-BFGL-NGS-114163 ARS-BFGL-NGS-20368 ARS-BFGL-NGS-106222 BTB-00068200 ARS-BFGL-NGS-13498 ARS-BFGL-NGS-26672 ARS-BFGL-NGS-25984 ARS-BFGL-NGS-106123 ARS-BFGL-NGS-68058 BTB-00977334 ARS-BFGL-NGS-117505 BTA-55340-no-rs ARS-BFGL-NGS-20055 BTA-64849-no-rs ARS-BFGL-NGS-103161 ARS-BFGL-NGS-82590 ARS-BFGL-NGS-40393 ARS-BFGL-NGS-17766 ARS-BFGL-NGS-33058 ARS-BFGL-NGS-34622 ARS-BFGL-NGS-105140 ARS-BFGL-NGS-56584 ARS-BFGL-NGS-4901 ARS-BFGL-NGS-100090 ARS-BFGL-NGS-26865 ARS-BFGL-NGS-113213 ARS-BFGL-NGS-40732 ARS-BFGL-NGS-22713 ARS-BFGL-NGS-63622 ARS-BFGL-NGS-76373 ARS-BFGL-NGS-25579 ARS-BFGL-NGS-100302 BTB-01660659 ARS-BFGL-NGS-105691 ARS-BFGL-NGS-90750 ARS-BFGL-NGS-41123 ARS-BFGL-NGS-4848 ARS-BFGL-NGS-101482 ARS-BFGL-NGS-111111 ARS-BFGL-NGS-109493 BTA-56389-no-rs Hapmap45294-BTA-56387 ARS-BFGL-NGS-108391 Hapmap52800-ss46526105 ARS-BFGL-NGS-9762 ARS-BFGL-NGS-105044 ARS-BFGL-NGS-103649 ARS-BFGL-NGS-76347 ARS-BFGL-NGS-87570 ARS-BFGL-NGS-31102 BTB-01598310 Hapmap47823-BTA-106742 ARS-BFGL-NGS-26133 ARS-BFGL-NGS-1705 BTA-19847-no-rs Hapmap39197-BTA-23280 ARS-BFGL-NGS-13206 ARS-BFGL-NGS-65139 ARS-BFGL-NGS-103565 ARS-BFGL-NGS-110564 ARS-BFGL-NGS-69609 ARS-BFGL-NGS-43565 ARS-BFGL-NGS-25873 ARS-BFGL-NGS-13051 ARS-BFGL-NGS-30170 ARS-BFGL-NGS-117882 BTB-00043331 Hapmap45492-BTA-44298 BTB-00043127 ARS-BFGL-NGS-113002 BTB-01761180 UA-IFASA-9633 ARS-BFGL-NGS-21137 ARS-BFGL-NGS-86458 ARS-BFGL-NGS-33258 ARS-BFGL-NGS-72541 BTA-58315-no-rs ARS-BFGL-NGS-54529 ARS-BFGL-NGS-59701 ARS-BFGL-NGS-72865 ARS-BFGL-NGS-102593 ARS-BFGL-NGS-1 ARS-BFGL-NGS-97531 ARS-BFGL-NGS-103594 Hapmap43997-BTA-106314 BTB-01975281 ARS-BFGL-NGS-105884 BTB-00069904 BTB-00069859 ARS-BFGL-NGS-60951 BTB-00069838 BTB-00069749 BTB-00069681 ARS-BFGL-NGS-119736 ARS-BFGL-NGS-97757 ARS-BFGL-NGS-95621 ARS-BFGL-NGS-117639 BTB-00070218 Hapmap25017-BTA-124913 ARS-BFGL-NGS-105124 ARS-BFGL-NGS-107257 ARS-BFGL-NGS-35604 ARS-BFGL-NGS-5818 ARS-BFGL-NGS-69011 ARS-BFGL-NGS-110193 ARS-BFGL-NGS-104670 ARS-BFGL-NGS-22078 Hapmap57645-rs29027916 ARS-BFGL-NGS-12786 ARS-BFGL-NGS-42159 ARS-BFGL-NGS-71332 Hapmap42257-BTA-57319 ARS-BFGL-NGS-39807 ARS-BFGL-NGS-108762 ARS-BFGL-NGS-110653 ARS-BFGL-NGS-116625 ARS-BFGL-NGS-5854 ARS-BFGL-NGS-41125 ARS-BFGL-NGS-14751 ARS-BFGL-NGS-70523 ARS-BFGL-NGS-57499 ARS-BFGL-NGS-116979 ARS-USMARC-Parent-DQ404151-rs29019282 Hapmap35832-SCAFFOLD197372_885 ARS-BFGL-NGS-16536 ARS-BFGL-NGS-43355 Hapmap46946-BTA-116432 BTB-01241144 ARS-BFGL-NGS-112213 BTA-116423-no-rs Hapmap48626-BTA-116429 Hapmap42082-BTA-116435 BTB-01778303 BTA-120479-no-rs BTA-16239-no-rs INRA-402 Hapmap53066-rs29026782 Hapmap41028-BTA-58260 Hapmap48211-BTA-120784 Hapmap48261-BTA-24663 ARS-BFGL-NGS-109294 ARS-BFGL-NGS-41812 BTA-58265-no-rs Hapmap48393-BTA-58266 ARS-BFGL-NGS-22321 ARS-BFGL-NGS-16576 ARS-BFGL-NGS-98387 ARS-BFGL-NGS-39761 ARS-BFGL-NGS-72057 Hapmap53097-rs29016261 ARS-BFGL-BAC-13028 ARS-BFGL-NGS-57103 ARS-BFGL-NGS-118847 BTA-103255-no-rs ARS-BFGL-NGS-18905 ARS-BFGL-NGS-105231 BTB-01686439 BTB-01008912 BTB-01660026 ARS-BFGL-NGS-115711 ARS-BFGL-NGS-110570 ARS-BFGL-NGS-114385 ARS-BFGL-NGS-103669 ARS-BFGL-NGS-95240 ARS-BFGL-NGS-4798 Hapmap38166-BTA-58293 ARS-BFGL-NGS-78856 ARS-BFGL-NGS-118315 ARS-BFGL-NGS-73213 ARS-BFGL-NGS-26782 Hapmap23088-BTA-151194 BTB-01486160 BTB-01486242 BTA-58309-no-rs BTB-00073037 ARS-BFGL-NGS-24636 ARS-BFGL-NGS-35476 Hapmap57477-rs29022938 ARS-BFGL-NGS-15024 BTB-02002699 ARS-BFGL-NGS-30076 ARS-BFGL-NGS-31767 ARS-BFGL-NGS-16547 ARS-BFGL-NGS-31013 ARS-BFGL-NGS-43112 ARS-BFGL-NGS-284 ARS-BFGL-NGS-83392 ARS-BFGL-NGS-93838 ARS-BFGL-NGS-102466 ARS-BFGL-NGS-61517 Hapmap55716-rs29015966 ARS-BFGL-NGS-104351 BTB-00023885 BTA-15318-no-rs BTB-00023937 ARS-BFGL-BAC-14292 Hapmap46776-BTA-15316 BTB-00074258 BTB-00024024 BTB-00024140 BTA-120733-no-rs BTA-120735-no-rs Hapmap54019-rs29023016 BTB-00073892 Hapmap59327-rs29016284 ARS-BFGL-NGS-36714 ARS-BFGL-NGS-114975 ARS-BFGL-NGS-14247 ARS-BFGL-NGS-2430 BTB-00074122 ARS-BFGL-NGS-102692 BTB-00382006 ARS-BFGL-NGS-24919 ARS-BFGL-NGS-32312 ARS-BFGL-NGS-27443 ARS-BFGL-NGS-36332 ARS-BFGL-NGS-75385 Hapmap43186-BTA-15325 BTB-00074914 BTB-00074935 ARS-BFGL-NGS-54653 ARS-BFGL-BAC-16186 ARS-BFGL-NGS-5053 BTB-01633174 BTB-01633159 BTB-01633151 Hapmap52737-rs29021682 ARS-BFGL-NGS-78277 BTA-15333-no-rs BTB-00075551 ARS-BFGL-NGS-12147 BTA-15354-no-rs Hapmap51199-BTA-27719 ARS-BFGL-NGS-27660 BTA-15355-no-rs BTB-00076266 BTB-00076308 BTB-00076382 ARS-BFGL-NGS-85061 BTB-00076466 ARS-BFGL-NGS-102158 BTB-01789851 ARS-BFGL-NGS-31104 BTB-00077301 Hapmap32829-BTA-147228 ARS-BFGL-NGS-11180 ARS-BFGL-NGS-112825 BTA-109914-no-rs BTB-01204098 ARS-BFGL-NGS-5376 BTB-01204067 ARS-BFGL-NGS-101054 BTB-01204033 Hapmap23466-BTA-155656 ARS-BFGL-NGS-55528 Hapmap41152-BTA-109926 ARS-BFGL-NGS-74920 BTA-109912-no-rs Hapmap52514-rs29024554 ARS-BFGL-BAC-44757 ARS-BFGL-NGS-16717 Hapmap55208-ss46526613 ARS-BFGL-NGS-117794 UA-IFASA-5944 BTA-10744-no-rs ARS-BFGL-NGS-118760 BTB-00077456 BTB-00077399 ARS-BFGL-NGS-6050 BTB-00077286 ARS-BFGL-NGS-55090 ARS-BFGL-NGS-39059 ARS-BFGL-NGS-27330 ARS-BFGL-NGS-31985 BTB-00077049 BTB-00077213 BTB-00335932 ARS-BFGL-NGS-60387 BTA-48265-no-rs Hapmap41656-BTA-82957 ARS-BFGL-NGS-18261 ARS-BFGL-NGS-108007 ARS-BFGL-NGS-115117 ARS-BFGL-BAC-35148 ARS-BFGL-NGS-104760 ARS-BFGL-NGS-113652 ARS-BFGL-NGS-23733 ARS-BFGL-NGS-110437 ARS-BFGL-NGS-103086 ARS-BFGL-NGS-113403 ARS-BFGL-NGS-40516 ARS-BFGL-NGS-118313 ARS-BFGL-NGS-36537 ARS-BFGL-NGS-67261 ARS-BFGL-NGS-53839 ARS-BFGL-NGS-60640 ARS-BFGL-BAC-42496 ARS-BFGL-NGS-58709 Hapmap40838-BTA-92488 ARS-BFGL-NGS-46839 ARS-BFGL-NGS-34236 Hapmap48616-BTA-112393 ARS-BFGL-NGS-100540 ARS-BFGL-NGS-22543 ARS-BFGL-NGS-63030 ARS-BFGL-NGS-59921 Hapmap43083-BTA-86781 Hapmap49024-BTA-112388 ARS-BFGL-NGS-112731 ARS-BFGL-NGS-4063 ARS-BFGL-NGS-92825 Hapmap50886-BTA-121204 BTB-00078030 BTB-00077963 Hapmap39337-BTA-46816 BTB-01790320 BTB-01790271 Hapmap53000-ss46526222 BTB-00077801 BTB-01739851 Hapmap40228-BTA-88147 ARS-BFGL-NGS-43499 BTB-00078999 BTB-00079042 ARS-BFGL-NGS-17759 ARS-BFGL-NGS-12749 BTA-47785-no-rs ARS-BFGL-NGS-6152 BTA-97386-no-rs ARS-BFGL-NGS-24135 ARS-BFGL-NGS-97012 ARS-BFGL-NGS-24537 ARS-BFGL-NGS-21306 ARS-USMARC-Parent-DQ404152-rs29022245 ARS-BFGL-NGS-2658 ARS-BFGL-NGS-4106 BTA-47428-no-rs ARS-BFGL-NGS-106761 Hapmap44381-BTA-47399 ARS-BFGL-NGS-39978 ARS-BFGL-BAC-2619 ARS-BFGL-BAC-28567 ARS-BFGL-BAC-2576 ARS-BFGL-NGS-6033 Hapmap52624-rs29010906 ARS-BFGL-NGS-100748 ARS-BFGL-NGS-15417 Hapmap49624-BTA-47893 Hapmap54028-rs29023584 ARS-BFGL-NGS-81865 ARS-BFGL-NGS-90839 Hapmap60397-ss46527095 BTB-00078586 BTB-00078691 BTB-01977132 BTA-47624-no-rs ARS-BFGL-NGS-110677 BTB-00078927 BTA-85707-no-rs UA-IFASA-9562 Hapmap38635-BTA-85702 ARS-BFGL-NGS-1661 BTB-01111066 BTB-01929922 BTB-01929933 ARS-BFGL-NGS-37283 BTB-01435557 BTB-00079213 BTB-02073364 ARS-BFGL-NGS-11560 BTA-87378-no-rs BTB-02094616 BTB-00079285 Hapmap43273-BTA-47993 BTB-00079368 Hapmap55212-rs29013415 BTB-00079476 BTB-01282688 BTB-02016659 BTB-00079551 Hapmap38411-BTA-48376 Hapmap49896-BTA-17263 ARS-BFGL-NGS-64273 Hapmap38502-BTA-48351 ARS-BFGL-NGS-114790 Hapmap54204-rs29015637 Hapmap44337-BTA-109205 Hapmap51139-BTA-109204 ARS-BFGL-BAC-33704 Hapmap51202-BTA-28358 ARS-BFGL-NGS-14614 Hapmap40653-BTA-114312 ARS-BFGL-NGS-69447 ARS-BFGL-NGS-30075 BTA-23383-no-rs ARS-BFGL-NGS-38353 ARS-BFGL-NGS-53911 ARS-BFGL-NGS-39506 ARS-BFGL-NGS-91026 BTA-109791-no-rs BTA-48951-no-rs Hapmap42566-BTA-48928 ARS-BFGL-NGS-40106 BTA-48863-no-rs BTA-29193-no-rs Hapmap46046-BTA-114001 ARS-BFGL-BAC-27295 BTA-110517-no-rs Hapmap34694-BES3_Contig475_1491 ARS-BFGL-NGS-91327 ARS-BFGL-BAC-27271 BTA-110520-no-rs ARS-BFGL-BAC-35552 Hapmap42480-BTA-23201 BTA-21486-no-rs Hapmap49523-BTA-20486 BTA-117245-no-rs Hapmap49907-BTA-20483 Hapmap41795-BTA-20481 BTA-20471-no-rs ARS-BFGL-BAC-32402 BTA-20457-no-rs Hapmap54937-rs29013687 Hapmap39412-BTA-48779 BTA-48736-no-rs Hapmap23085-BTA-148749 Hapmap59876-rs29018046 ARS-BFGL-NGS-89098 ARS-BFGL-NGS-74668 BTA-97453-no-rs ARS-BFGL-NGS-112128 ARS-BFGL-NGS-98581 BTB-01144233 Hapmap54766-rs29012658 Hapmap52534-rs29010223 Hapmap33059-BTA-158581 BTB-01085343 ARS-BFGL-NGS-117019 BTB-01085257 Hapmap60797-rs29023429 ARS-BFGL-NGS-108876 Hapmap47192-BTA-119165 BTB-01084910 ARS-BFGL-NGS-82028 BTB-01084639 ARS-BFGL-NGS-105012 BTB-01084561 Hapmap24210-BTA-158558 ARS-BFGL-NGS-104492 BTB-01084313 BTB-01084298 BTB-01600567 BTB-01600593 Hapmap44576-BTA-90136 BTB-01410599 ARS-BFGL-NGS-36375 BTB-01410432 BTA-113745-no-rs BTB-01845736 Hapmap42488-BTA-26728 ARS-BFGL-NGS-118141 BTB-00080812 ARS-BFGL-NGS-100666 ARS-BFGL-NGS-1216 Hapmap35360-SCAFFOLD145911_8451 Hapmap58340-rs29009785 BTA-109896-no-rs BTB-01363466 Hapmap47905-BTA-28908 Hapmap41678-BTA-91191 BTB-01853142 Hapmap58412-rs29020884 BTB-00080992 BTB-00080955 BTB-00081694 Hapmap38868-BTA-97511 Hapmap28148-BTA-97509 BTA-49759-no-rs ARS-BFGL-NGS-112516 BTA-49719-no-rs ARS-BFGL-NGS-38278 Hapmap61050-rs29013591 BTA-18292-no-rs BTA-04435-no-rs BTB-01290659 BTB-01290581 ARS-BFGL-NGS-71755 BTB-00081745 ARS-BFGL-NGS-24246 Hapmap33031-BTA-148746 BTB-02054371 BTB-01559455 BTB-01559610 BTA-49599-no-rs BTB-00081145 Hapmap41889-BTA-49622 Hapmap47640-BTA-49632 ARS-BFGL-NGS-113397 Hapmap47641-BTA-49646 BTB-00081403 Hapmap56313-rs29022477 BTB-00081518 BTA-49711-no-rs ARS-BFGL-NGS-1167 ARS-BFGL-BAC-35137 ARS-BFGL-NGS-86079 Hapmap53232-rs29020795 BTB-00065996 Hapmap43615-BTA-54400 BTB-00066182 BTA-55303-no-rs Hapmap38416-BTA-55305 BTA-55307-no-rs BTB-00066363 ARS-BFGL-NGS-101460 ARS-BFGL-NGS-91042 BTB-01112664 BTB-01112693 ARS-BFGL-NGS-17648 BTA-86806-no-rs BTA-11872-rs29017618 BTB-01112732 BTB-01112810 ARS-BFGL-NGS-32739 BTB-01112851 Hapmap59161-rs29014139 BTB-01113018 ARS-BFGL-NGS-105466 ARS-BFGL-NGS-39206 Hapmap51079-BTA-88097 Hapmap60669-rs29018484 Hapmap59959-rs29020690 Hapmap47636-BTA-46626 BTA-46625-no-rs BTA-14230-rs29022995 ARS-BFGL-NGS-116058 Hapmap39315-BTA-12536 ARS-BFGL-BAC-35112 BTA-46612-no-rs BTB-00082871 BTA-09814-rs29025970 BTA-46844-no-rs BTB-01168392 ARS-BFGL-NGS-102509 ARS-BFGL-NGS-119036 BTB-01168531 ARS-BFGL-NGS-77089 BTB-01782721 ARS-BFGL-NGS-115155 ARS-BFGL-NGS-86527 Hapmap23325-BTA-153123 ARS-BFGL-NGS-37899 BTA-115979-no-rs BTB-01718242 BTA-46780-no-rs BTB-01963348 BTB-00085328 BTB-00085286 ARS-BFGL-NGS-23786 ARS-BFGL-BAC-30348 BTB-00084907 Hapmap38677-BTA-46746 BTB-00084791 BTB-00084784 Hapmap50365-BTA-46730 Hapmap33359-BTA-133718 BTB-00084343 BTB-00084309 ARS-BFGL-NGS-59293 ARS-BFGL-NGS-32608 ARS-BFGL-NGS-14826 BTB-01543144 Hapmap56915-rs29026677 BTB-00085503 ARS-BFGL-NGS-14141 Hapmap30793-BTA-133756 ARS-BFGL-NGS-81142 ARS-BFGL-NGS-29277 ARS-BFGL-NGS-117584 Hapmap40436-BTA-46804 Hapmap58163-rs29021257 ARS-BFGL-NGS-29474 BTA-46852-no-rs ARS-BFGL-NGS-10872 ARS-BFGL-NGS-99222 ARS-BFGL-NGS-14875 ARS-BFGL-NGS-4499 Hapmap59917-rs29012418 BTB-00087717 BTB-00087742 BTB-00087761 BTB-00087821 ARS-BFGL-NGS-3079 Hapmap44380-BTA-46707 Hapmap40746-BTA-46710 ARS-BFGL-NGS-28193 Hapmap51237-BTA-46716 ARS-BFGL-NGS-108909 BTB-00085949 ARS-BFGL-NGS-101553 BTB-00086044 ARS-BFGL-NGS-2928 Hapmap46703-BTA-46822 BTB-00086583 Hapmap31749-BTA-133764 BTA-25512-no-rs BTB-00088008 ARS-BFGL-NGS-26680 BTA-47105-no-rs BTB-00091568 Hapmap50368-BTA-47103 BTB-00091527 Hapmap43272-BTA-47100 Hapmap52660-ss46526812 ARS-BFGL-NGS-118954 BTA-112971-no-rs Hapmap39717-BTA-112973 ARS-BFGL-NGS-11470 BTB-00089002 BTB-00089278 ARS-BFGL-NGS-39504 BTB-01724071 Hapmap50367-BTA-47094 BTB-00091356 BTB-00091350 BTA-47092-no-rs BTB-00091195 Hapmap59218-rs29014793 BTB-00091109 BTB-00090936 ARS-BFGL-NGS-16854 BTB-00090874 ARS-BFGL-NGS-48318 Hapmap33265-BTA-47080 ARS-BFGL-NGS-63575 ARS-BFGL-NGS-40971 ARS-BFGL-NGS-110725 Hapmap44243-BTA-47059 BTA-47052-no-rs Hapmap48633-BTA-118034 ARS-BFGL-NGS-60458 BTA-15124-rs29026489 ARS-BFGL-NGS-13789 Hapmap56032-rs29022835 Hapmap41697-BTA-96617 BTA-96624-no-rs Hapmap61063-rs29026680 BTB-01494206 ARS-BFGL-NGS-19813 BTB-01494177 BTB-01494156 Hapmap54696-rs29024868 Hapmap43138-BTA-107007 Hapmap39178-BTA-96630 ARS-BFGL-NGS-99856 ARS-BFGL-NGS-104761 BTA-89168-no-rs BTA-09540-no-rs BTA-30375-no-rs BTA-30381-no-rs ARS-BFGL-NGS-31833 ARS-BFGL-NGS-13167 BTB-01141030 Hapmap32886-BTA-30414 BTA-30419-no-rs BTB-01978664 Hapmap61002-rs29016992 BTB-01817112 Hapmap49514-BTA-18186 BTB-01243338 ARS-BFGL-BAC-33169 ARS-BFGL-NGS-38622 ARS-BFGL-NGS-64281 BTA-47106-no-rs ARS-BFGL-NGS-72090 ARS-BFGL-BAC-28097 Hapmap23355-BTA-133816 ARS-BFGL-BAC-2683 Hapmap52303-rs29012101 ARS-BFGL-BAC-28969 BTB-01386993 ARS-BFGL-BAC-29585 ARS-BFGL-BAC-30773 ARS-BFGL-NGS-103589 Hapmap40825-BTA-87008 ARS-BFGL-NGS-61127 Hapmap59234-rs29019491 ARS-BFGL-BAC-28436 ARS-BFGL-BAC-30229 Hapmap27615-BTA-151650 ARS-BFGL-BAC-30252 ARS-BFGL-BAC-33235 ARS-BFGL-BAC-29079 Hapmap36677-SCAFFOLD324504_3277 ARS-BFGL-NGS-36416 ARS-BFGL-BAC-29051 ARS-BFGL-BAC-30866 ARS-BFGL-BAC-33265 ARS-BFGL-BAC-33842 ARS-BFGL-BAC-29706 Hapmap40659-BTA-116165 ARS-BFGL-BAC-68 ARS-BFGL-BAC-32035 ARS-BFGL-NGS-112255 ARS-BFGL-NGS-119470 Hapmap25812-BTA-133837 BTA-47136-no-rs BTB-00092571 ARS-BFGL-NGS-80635 BTB-00093493 BTA-47279-no-rs Hapmap44597-BTA-47277 BTB-00093151 ARS-BFGL-NGS-77689 BTB-00093060 BTA-47262-no-rs BTB-00092969 ARS-BFGL-NGS-4662 BTB-01549619 BTA-47150-no-rs ARS-BFGL-NGS-113793 Hapmap41879-BTA-47145 BTB-00092651 BTB-00094591 ARS-BFGL-NGS-23688 BTA-47299-no-rs BTB-00094379 BTB-00094296 BTB-00094289 BTB-00094283 BTB-00094170 BTB-00093853 BTB-00093776 BTB-00093748 ARS-BFGL-NGS-7878 ARS-BFGL-NGS-31279 BTB-00088238 BTB-00088434 BTB-00088458 ARS-BFGL-NGS-65913 Hapmap46221-BTA-46942 BTB-00088563 ARS-BFGL-BAC-30629 BTB-00088688 ARS-BFGL-NGS-119116 BTB-00092589 UA-IFASA-6488 ARS-BFGL-NGS-64022 BTB-00969696 BTB-00969746 BTA-26450-no-rs Hapmap51878-BTA-117353 BTB-01246228 BTB-00295753 BTB-00295725 ARS-BFGL-NGS-32446 ARS-BFGL-NGS-110726 Hapmap25251-BTA-133896 ARS-BFGL-NGS-117164 Hapmap46826-BTA-47345 Hapmap27039-BTA-22947 ARS-BFGL-NGS-102089 Hapmap42250-BTA-55589 ARS-BFGL-BAC-30704 BTA-55596-no-rs BTA-55603-no-rs Hapmap25533-BTA-133664 BTA-46613-no-rs Hapmap58509-rs29024139 ARS-BFGL-NGS-118643 ARS-BFGL-NGS-57870 Hapmap39595-BTA-85742 Hapmap43527-BTA-24641 ARS-BFGL-NGS-34549 Hapmap40998-BTA-47401 ARS-BFGL-NGS-78890 Hapmap48776-BTA-47395 Hapmap30225-BTA-133903 ARS-BFGL-NGS-3108 ARS-BFGL-NGS-38727 ARS-BFGL-NGS-65105 ARS-BFGL-NGS-29623 Hapmap55130-rs29021614 Hapmap32300-BTA-133908 ARS-BFGL-NGS-103291 Hapmap23256-BTA-113482 ARS-BFGL-NGS-112315 ARS-BFGL-BAC-29510 Hapmap47839-BTA-113475 ARS-BFGL-NGS-98401 Hapmap36520-SCAFFOLD290052_3670 BTB-01053741 ARS-BFGL-NGS-83225 BTB-01053710 ARS-BFGL-NGS-35226 BTB-01053656 BTB-01648501 BTB-01648482 ARS-BFGL-NGS-2854 Hapmap59739-rs29016910 BTB-01341365 ARS-BFGL-NGS-99769 Hapmap38483-BTA-25757 BTA-25759-no-rs Hapmap22957-BTA-47431 BTB-00096830 ARS-BFGL-NGS-55184 BTA-25760-no-rs ARS-BFGL-BAC-2790 BTB-00096979 Hapmap48777-BTA-47434 BTA-47440-no-rs Hapmap50154-BTA-91586 Hapmap57995-rs29022905 BTB-00097114 BTB-00097126 Hapmap44080-BTA-47449 BTB-01878940 Hapmap51456-BTA-47469 Hapmap54983-rs29020503 BTB-01242431 ARS-BFGL-NGS-48471 BTB-01242298 BTB-01242236 BTB-01242184 ARS-BFGL-NGS-4574 ARS-BFGL-NGS-45548 BTB-01341517 ARS-BFGL-NGS-115659 BTB-01247241 BTA-46592-no-rs BTA-27803-no-rs ARS-BFGL-NGS-112050 BTA-49947-no-rs ARS-BFGL-NGS-41803 ARS-BFGL-NGS-8309 ARS-BFGL-NGS-79459 ARS-BFGL-NGS-81054 UA-IFASA-9607 Hapmap47965-BTA-47481 ARS-BFGL-NGS-30987 ARS-BFGL-NGS-93283 BTA-47484-no-rs ARS-BFGL-NGS-25825 ARS-BFGL-NGS-27508 Hapmap55415-ss46526681 ARS-BFGL-NGS-79233 BTB-01247268 Hapmap50202-BTA-106854 Hapmap43136-BTA-106852 ARS-BFGL-NGS-6038 Hapmap53891-rs29021231 Hapmap38896-BTA-47506 ARS-BFGL-NGS-67924 Hapmap34848-BES1_Contig523_1341 ARS-BFGL-BAC-41571 Hapmap50824-BTA-92238 ARS-BFGL-NGS-44416 Hapmap41882-BTA-47592 ARS-BFGL-NGS-16519 ARS-BFGL-NGS-29014 Hapmap57575-rs29011345 ARS-BFGL-NGS-119305 ARS-BFGL-NGS-100319 Hapmap48631-BTA-117251 ARS-BFGL-NGS-32858 ARS-BFGL-NGS-83687 ARS-BFGL-BAC-2793 ARS-BFGL-NGS-98094 Hapmap48352-BTA-47529 ARS-BFGL-NGS-103557 Hapmap43862-BTA-47538 BTA-47540-no-rs ARS-BFGL-NGS-114697 Hapmap43863-BTA-47554 BTA-47558-no-rs BTA-14682-no-rs Hapmap47966-BTA-47563 Hapmap18416-rs29019993 ARS-BFGL-NGS-113042 ARS-BFGL-NGS-104615 BTA-47601-no-rs Hapmap35440-SCAFFOLD43266_711 ARS-BFGL-NGS-38341 BTA-120308-no-rs ARS-BFGL-NGS-113925 Hapmap38756-BTA-47676 BTB-00098952 BTB-00098919 BTB-00098912 BTB-00098901 Hapmap41883-BTA-47665 ARS-BFGL-BAC-35838 ARS-BFGL-NGS-108848 BTB-01741550 BTB-00097683 ARS-BFGL-NGS-53353 BTA-47612-no-rs BTB-00098202 BTB-00098220 BTB-00098296 BTA-47620-no-rs ARS-BFGL-NGS-98960 ARS-BFGL-NGS-117857 BTB-00098350 ARS-BFGL-NGS-115807 BTA-47622-no-rs ARS-BFGL-BAC-37051 ARS-BFGL-NGS-109901 ARS-BFGL-NGS-34526 Hapmap52423-rs29022902 BTB-00098528 Hapmap42227-BTA-47643 ARS-BFGL-NGS-3385 ARS-BFGL-NGS-118744 Hapmap43865-BTA-47654 Hapmap45495-BTA-47659 BTB-00098856 BTA-47656-no-rs BTB-00098808 BTB-00098799 BTB-00098773 Hapmap60959-rs29025559 BTB-01266966 BTA-120552-no-rs BTB-01266858 ARS-BFGL-NGS-65713 BTB-01266794 BTB-01266622 Hapmap38282-BTA-108693 Hapmap46778-BTA-16201 Hapmap34316-BES5_Contig205_709 BTB-01274050 Hapmap33246-BTA-159394 Hapmap31810-BTA-155140 BTB-01412384 Hapmap50149-BTA-90491 BTB-01412526 BTB-01412462 BTB-01412441 BTB-02061251 BTA-01008-rs29011975 BTB-01390801 BTB-01390827 BTB-01390865 Hapmap48220-BTA-121978 Hapmap43801-BTA-18254 ARS-BFGL-NGS-110491 ARS-BFGL-NGS-34148 Hapmap44423-BTA-90469 Hapmap51797-BTA-108321 BTA-88865-no-rs BTB-01775964 Hapmap34718-BES7_Contig295_922 ARS-BFGL-NGS-88182 BTA-09659-rs29025817 BTB-00183404 Hapmap50447-BTA-70481 BTB-01294230 BTB-01294125 BTB-01293919 Hapmap38718-BTA-101966 BTB-01165311 Hapmap43745-BTA-101961 BTB-01165248 BTB-01165238 BTB-01165225 Hapmap41404-BTA-101995 BTB-01165178 Hapmap43123-BTA-101963 BTB-01165150 BTB-01892981 Hapmap23257-BTA-123353 Hapmap48508-BTA-88108 ARS-BFGL-NGS-34732 BTB-01753605 Hapmap33880-BES9_Contig535_933 Hapmap38699-BTA-81626 BTB-00353784 Hapmap44140-BTA-81617 BTB-00353647 BTB-01160731 ARS-BFGL-NGS-15557 Hapmap60963-rs29015781 ARS-BFGL-NGS-105321 Hapmap27618-BTA-152634 BTB-01161054 Hapmap41401-BTA-101347 BTA-101352-no-rs BTB-01161211 BTA-101353-no-rs BTA-101354-no-rs Hapmap28102-BTA-152636 BTA-101359-no-rs BTB-01819043 BTA-106070-no-rs BTB-01588936 ARS-BFGL-NGS-43395 BTB-01146113 BTB-01145879 Hapmap28163-BTA-151437 BTB-01145846 BTA-19224-no-rs BTB-00099884 BTB-00099725 Hapmap44382-BTA-47704 BTB-00099340 BTB-00099180 Hapmap52345-rs29024293 ARS-BFGL-NGS-117385 BTB-01197362 BTB-01197267 Hapmap59763-rs29018910 Hapmap60691-rs29012315 BTB-01196985 ARS-BFGL-NGS-72562 ARS-BFGL-NGS-33092 ARS-BFGL-NGS-111122 ARS-BFGL-NGS-83275 Hapmap39640-BTA-27073 BTA-101366-no-rs ARS-BFGL-NGS-5784 Hapmap47220-BTA-22362 BTA-23960-no-rs BTA-23963-no-rs ARS-BFGL-NGS-37839 Hapmap31501-BTA-158286 Hapmap27605-BTA-148285 BTA-88935-no-rs BTB-01902301 BTB-01402854 ARS-BFGL-NGS-74193 ARS-BFGL-NGS-9262 Hapmap51345-BTA-88931 Hapmap52568-rs29017559 BTB-01806590 BTB-00100191 ARS-BFGL-NGS-4659 BTB-00099916 Hapmap40271-BTA-47722 ARS-BFGL-NGS-86934 BTB-01071488 BTB-01071390 ARS-BFGL-NGS-13806 ARS-BFGL-NGS-114507 ARS-BFGL-NGS-50482 ARS-BFGL-NGS-43990 ARS-BFGL-NGS-96661 Hapmap38999-BTA-107039 ARS-BFGL-NGS-117383 Hapmap55796-rs29011172 ARS-BFGL-NGS-119079 ARS-BFGL-NGS-110203 Hapmap58378-rs29015037 Hapmap48387-BTA-55128 ARS-BFGL-NGS-109852 Hapmap41674-BTA-88236 Hapmap50002-BTA-47754 Hapmap39204-BTA-47760 BTA-47765-no-rs ARS-BFGL-NGS-103465 ARS-BFGL-NGS-92772 Hapmap42558-BTA-47788 Hapmap48778-BTA-47791 Hapmap59807-rs29011612 Hapmap60325-rs29019351 Hapmap52390-rs29021802 ARS-BFGL-NGS-106570 Hapmap41553-BTA-47816 ARS-BFGL-NGS-79494 Hapmap39338-BTA-47826 BTA-47828-no-rs Hapmap50702-BTA-47830 Hapmap40999-BTA-47831 ARS-BFGL-NGS-30962 ARS-BFGL-NGS-115485 ARS-BFGL-NGS-35045 BTA-02913-rs29010456 BTA-47843-no-rs ARS-BFGL-NGS-117921 BTA-47853-no-rs ARS-BFGL-NGS-107635 Hapmap53658-rs29027494 Hapmap41884-BTA-47859 ARS-BFGL-NGS-42334 ARS-BFGL-NGS-118706 Hapmap27582-BTA-134049 BTA-47869-no-rs Hapmap51571-BTA-20582 ARS-BFGL-NGS-85797 Hapmap47221-BTA-22428 Hapmap45413-BTA-20418 ARS-BFGL-NGS-102881 ARS-BFGL-NGS-91754 Hapmap41184-BTA-121229 ARS-BFGL-NGS-41523 BTA-53248-no-rs Hapmap41290-BTA-53251 ARS-BFGL-NGS-103410 Hapmap38501-BTA-47902 ARS-BFGL-NGS-35984 ARS-BFGL-NGS-55148 ARS-BFGL-NGS-100756 Hapmap47637-BTA-47889 ARS-BFGL-NGS-36544 ARS-BFGL-NGS-33412 ARS-BFGL-NGS-55238 ARS-BFGL-NGS-24410 BTA-29589-no-rs ARS-BFGL-NGS-117458 ARS-BFGL-NGS-82679 Hapmap60552-rs29017490 BTA-29604-no-rs ARS-BFGL-NGS-118876 Hapmap39925-BTA-47947 ARS-BFGL-NGS-71473 Hapmap60758-rs29010833 BTA-47963-no-rs ARS-BFGL-NGS-70734 ARS-BFGL-NGS-32707 BTB-01332880 BTB-01332745 BTA-24666-no-rs BTA-24669-no-rs BTB-01689724 BTB-01730399 BTB-01654053 BTB-01297078 Hapmap49519-BTA-19205 Hapmap44054-BTA-28998 Hapmap51178-BTA-18113 Hapmap41723-BTA-101688 ARS-BFGL-NGS-47229 Hapmap51555-BTA-115578 ARS-BFGL-BAC-40066 Hapmap32866-BTA-160457 BTB-01366705 BTB-00121025 BTB-00121035 ARS-BFGL-NGS-12128 BTA-11592-rs29017351 BTB-00121383 ARS-BFGL-NGS-80431 ARS-BFGL-NGS-90287 BTA-68918-no-rs Hapmap30596-BTA-161397 Hapmap38837-BTA-43552 ARS-BFGL-NGS-95316 BTB-01522343 Hapmap25231-BTA-120294 ARS-BFGL-NGS-118417 Hapmap50975-BTA-47969 Hapmap48780-BTA-47965 ARS-BFGL-NGS-40052 ARS-BFGL-NGS-35948 Hapmap40749-BTA-47991 Hapmap32375-BTA-158518 ARS-BFGL-NGS-12123 ARS-BFGL-NGS-1606 ARS-BFGL-NGS-105719 ARS-BFGL-NGS-103138 ARS-BFGL-NGS-114814 ARS-BFGL-NGS-12877 ARS-BFGL-NGS-200 BTB-01611164 ARS-BFGL-NGS-58619 ARS-BFGL-NGS-16745 ARS-BFGL-NGS-26704 Hapmap45428-BTA-47987 ARS-BFGL-NGS-1934 ARS-BFGL-NGS-85372 ARS-BFGL-NGS-48402 ARS-BFGL-NGS-114696 ARS-BFGL-NGS-112489 ARS-BFGL-NGS-22906 Hapmap58183-rs29021995 ARS-BFGL-NGS-86652 ARS-BFGL-NGS-17953 ARS-BFGL-NGS-15738 ARS-BFGL-NGS-108527 ARS-BFGL-NGS-43775 ARS-BFGL-NGS-39860 ARS-BFGL-NGS-80861 ARS-BFGL-NGS-100817 ARS-BFGL-NGS-69450 ARS-BFGL-NGS-33838 Hapmap32389-BTA-162402 Hapmap40272-BTA-48011 ARS-BFGL-NGS-15669 ARS-BFGL-NGS-106694 ARS-BFGL-NGS-114498 Hapmap23430-BTA-134149 ARS-BFGL-NGS-47830 ARS-BFGL-NGS-110318 ARS-BFGL-NGS-17788 ARS-BFGL-NGS-38374 Hapmap23997-BTA-145416 ARS-BFGL-NGS-104166 Hapmap43713-BTA-86767 ARS-BFGL-NGS-51807 Hapmap34364-BES1_Contig549_1508 Hapmap32368-BTA-157293 Hapmap39129-BTA-115423 ARS-BFGL-NGS-32559 BTA-96609-no-rs ARS-BFGL-NGS-69160 BTB-01062977 UA-IFASA-4619 BTB-01063267 BTB-01313469 ARS-BFGL-NGS-78520 BTB-02066351 BTB-01313103 BTB-00917506 Hapmap54422-rs29021731 ARS-BFGL-NGS-83161 ARS-BFGL-NGS-83348 ARS-BFGL-NGS-109828 ARS-BFGL-NGS-18407 BTA-48067-no-rs BTB-02007152 Hapmap44226-BTA-29223 Hapmap43274-BTA-48044 BTA-98940-no-rs Hapmap42752-BTA-98939 BTA-98942-no-rs ARS-BFGL-NGS-88183 BTB-01516197 Hapmap49399-BTA-99938 BTA-102943-no-rs BTB-01720563 Hapmap26185-BTA-157573 Hapmap40841-BTA-94957 BTB-01945480 BTB-01767882 BTB-01767855 Hapmap43777-BTA-115985 BTB-01963677 BTB-00103401 ARS-BFGL-NGS-21252 BTB-00103489 Hapmap25645-BTA-48106 BTB-01860738 BTB-01860839 BTB-00103543 BTB-01374180 BTB-01374162 Hapmap61010-rs29023283 ARS-BFGL-NGS-116036 Hapmap24266-BTA-29850 BTB-01373917 BTB-01809666 UA-IFASA-2241 ARS-BFGL-NGS-37942 ARS-BFGL-NGS-31780 ARS-BFGL-NGS-110862 ARS-BFGL-NGS-118432 Hapmap33049-BTA-153946 ARS-BFGL-NGS-33744 ARS-BFGL-NGS-65317 Hapmap39881-BTA-105105 ARS-BFGL-NGS-117618 ARS-BFGL-NGS-112785 Hapmap43710-BTA-86183 ARS-BFGL-NGS-94630 Hapmap35064-BES1_Contig468_700 Hapmap51332-BTA-86182 ARS-BFGL-NGS-38368 ARS-BFGL-NGS-114651 ARS-BFGL-NGS-84024 BTA-86188-no-rs BTA-86190-no-rs Hapmap34302-BES7_Contig241_1853 Hapmap33855-BES7_Contig421_544 Hapmap55553-ss46526243 ARS-BFGL-NGS-105974 Hapmap48925-BTA-86217 Hapmap51692-BTA-119034 Hapmap45521-BTA-94820 ARS-BFGL-NGS-41490 ARS-BFGL-NGS-5680 Hapmap50262-BTA-122131 Hapmap36352-SCAFFOLD95077_3499 ARS-BFGL-NGS-94696 Hapmap50978-BTA-48134 Hapmap41554-BTA-48125 Hapmap42104-BTA-121232 Hapmap46066-BTA-25653 BTA-89488-no-rs BTB-01549373 Hapmap51700-BTA-21117 Hapmap39613-BTA-105821 Hapmap38874-BTA-105832 Hapmap45703-BTA-105835 ARS-BFGL-NGS-5148 ARS-BFGL-NGS-71649 Hapmap60088-rs29027650 BTA-48254-no-rs Hapmap42031-BTA-04949 Hapmap38231-BTA-48248 Hapmap26991-BTA-151076 BTA-114138-no-rs BTA-114131-no-rs BTA-114129-no-rs Hapmap51150-BTA-114149 BTA-19428-no-rs Hapmap55911-rs29026510 ARS-BFGL-NGS-117030 ARS-BFGL-NGS-5831 Hapmap47638-BTA-47957 BTA-02686-no-rs Hapmap46704-BTA-48392 ARS-BFGL-NGS-108914 Hapmap34569-BES3_Contig278_695 Hapmap43275-BTA-48394 ARS-BFGL-NGS-33177 Hapmap47969-BTA-48395 Hapmap38073-BTA-48398 ARS-BFGL-NGS-147 Hapmap48897-BTA-79849 ARS-BFGL-NGS-105950 BTA-48332-no-rs BTA-45265-no-rs Hapmap49925-BTA-24427 Hapmap38542-BTA-90295 BTA-90292-no-rs Hapmap38934-BTA-117244 ARS-BFGL-NGS-55339 ARS-BFGL-NGS-100636 BTA-85504-no-rs BTA-85505-no-rs BTA-114135-no-rs Hapmap51556-BTA-116563 ARS-BFGL-NGS-74898 ARS-BFGL-NGS-91673 ARS-BFGL-NGS-8503 ARS-BFGL-NGS-94983 ARS-BFGL-NGS-119235 Hapmap53419-rs29015159 Hapmap35020-BES8_Contig415_403 ARS-BFGL-NGS-37296 ARS-BFGL-NGS-115594 ARS-BFGL-NGS-106192 BTA-48371-no-rs Hapmap39700-BTA-93776 ARS-BFGL-NGS-40189 Hapmap40899-BTA-119486 ARS-BFGL-NGS-87633 ARS-BFGL-NGS-110835 Hapmap51113-BTA-100127 ARS-BFGL-NGS-34371 ARS-BFGL-NGS-100793 ARS-BFGL-NGS-26540 ARS-BFGL-NGS-102616 ARS-BFGL-NGS-109793 ARS-BFGL-NGS-15250 ARS-BFGL-NGS-116553 ARS-BFGL-NGS-117117 BTA-118857-no-rs Hapmap34613-BES4_Contig478_1334 ARS-BFGL-NGS-102842 ARS-BFGL-NGS-113881 ARS-BFGL-NGS-116169 ARS-BFGL-NGS-18347 ARS-BFGL-NGS-83482 BTA-48377-no-rs Hapmap52343-rs29017242 ARS-BFGL-NGS-28347 ARS-BFGL-NGS-26907 ARS-BFGL-NGS-43977 ARS-BFGL-NGS-20350 BTA-97942-no-rs Hapmap35082-BES9_Contig524_1040 Hapmap33033-BTA-149123 ARS-BFGL-NGS-53141 ARS-BFGL-NGS-35056 Hapmap51704-BTA-24101 Hapmap40056-BTA-24104 BTA-48356-no-rs BTA-48412-no-rs Hapmap49625-BTA-48411 ARS-BFGL-NGS-25774 Hapmap34940-BES2_Contig197_1060 BTA-98430-no-rs ARS-BFGL-NGS-3488 ARS-BFGL-NGS-33666 ARS-BFGL-NGS-46633 ARS-BFGL-NGS-40833 ARS-BFGL-NGS-47406 Hapmap49462-BTA-115124 ARS-BFGL-NGS-111012 ARS-BFGL-NGS-3031 Hapmap50235-BTA-115103 Hapmap48193-BTA-116132 ARS-BFGL-NGS-55602 Hapmap35872-SCAFFOLD260252_27183 ARS-BFGL-NGS-29095 ARS-BFGL-NGS-102205 ARS-BFGL-NGS-31922 Hapmap27565-BTA-101823 ARS-BFGL-NGS-117556 Hapmap34795-BES5_Contig306_381 Hapmap49408-BTA-101235 Hapmap53672-rs29025245 ARS-BFGL-NGS-2970 ARS-BFGL-NGS-21761 Hapmap41195-BTA-17655 ARS-BFGL-NGS-109871 ARS-BFGL-NGS-101080 Hapmap50979-BTA-48487 Hapmap42564-BTA-48483 BTA-48480-no-rs ARS-BFGL-NGS-3705 ARS-BFGL-NGS-23872 BTA-48582-no-rs BTA-48579-no-rs ARS-BFGL-NGS-98354 Hapmap45109-BTA-48575 BTA-48570-no-rs ARS-BFGL-NGS-36683 ARS-BFGL-NGS-103501 ARS-BFGL-NGS-100369 Hapmap51953-BTA-48787 ARS-BFGL-NGS-4709 ARS-BFGL-NGS-24608 Hapmap38603-BTA-48461 BTA-48456-no-rs Hapmap39155-BTA-48449 ARS-BFGL-NGS-99780 Hapmap44082-BTA-48435 ARS-BFGL-NGS-31792 Hapmap25089-BTA-156786 Hapmap61031-rs29027609 Hapmap22958-BTA-48415 UA-IFASA-5660 ARS-BFGL-NGS-113475 ARS-BFGL-NGS-5965 Hapmap54233-rs29024025 ARS-BFGL-NGS-99030 Hapmap35729-SCAFFOLD86037_6323 Hapmap34329-BES11_Contig247_1378 ARS-BFGL-NGS-67961 ARS-BFGL-NGS-97871 ARS-BFGL-NGS-6067 UA-IFASA-4555 Hapmap29650-BTA-146970 ARS-BFGL-NGS-10610 Hapmap24312-BTA-26382 Hapmap49348-BTA-85365 ARS-BFGL-NGS-36958 BTA-121937-no-rs BTA-07769-no-rs BTA-05855-no-rs Hapmap52627-rs29014567 ARS-BFGL-NGS-29467 Hapmap43786-BTA-120600 ARS-BFGL-NGS-56651 ARS-BFGL-NGS-113504 ARS-BFGL-NGS-25939 ARS-BFGL-NGS-10239 BTA-106252-no-rs BTA-27937-no-rs ARS-BFGL-NGS-100077 Hapmap40933-BTA-27209 Hapmap48190-BTA-114376 BTA-114984-no-rs ARS-BFGL-NGS-94750 BTA-92857-no-rs Hapmap41556-BTA-48495 ARS-BFGL-NGS-102802 BTA-48498-no-rs BTA-27081-no-rs BTA-48503-no-rs ARS-BFGL-NGS-17875 Hapmap50215-BTA-111911 ARS-BFGL-NGS-10767 ARS-BFGL-NGS-3072 ARS-BFGL-BAC-5705 ARS-BFGL-BAC-35928 UA-IFASA-6155 ARS-BFGL-NGS-23725 Hapmap50004-BTA-48076 ARS-BFGL-BAC-35925 ARS-BFGL-NGS-30643 ARS-BFGL-NGS-75769 ARS-BFGL-NGS-103574 Hapmap60280-rs29012262 ARS-BFGL-NGS-67929 Hapmap49192-BTA-48601 ARS-BFGL-NGS-110763 ARS-BFGL-NGS-37100 ARS-BFGL-NGS-105151 BTB-01889790 BTA-48618-no-rs ARS-BFGL-NGS-99972 Hapmap42565-BTA-48634 ARS-BFGL-NGS-116538 ARS-BFGL-NGS-3947 ARS-BFGL-NGS-115558 BTA-48544-no-rs Hapmap43276-BTA-48540 ARS-BFGL-NGS-108514 Hapmap47971-BTA-48835 ARS-BFGL-NGS-31901 ARS-BFGL-NGS-100821 ARS-BFGL-NGS-30149 INRA-475 BTA-101149-no-rs BTA-48808-no-rs ARS-BFGL-NGS-105142 Hapmap47970-BTA-48811 ARS-BFGL-NGS-110823 ARS-BFGL-NGS-108614 ARS-BFGL-NGS-83734 ARS-BFGL-NGS-95894 UA-IFASA-5357 ARS-BFGL-NGS-4394 BTB-00108131 BTB-00108859 ARS-BFGL-NGS-102918 Hapmap33477-BTA-134394 ARS-BFGL-NGS-116634 BTB-00108937 ARS-BFGL-NGS-41507 ARS-BFGL-NGS-108395 Hapmap48213-BTA-121240 ARS-BFGL-NGS-20052 BTA-48902-no-rs BTB-00109296 BTB-00109355 ARS-BFGL-NGS-7772 ARS-BFGL-NGS-19550 BTA-48867-no-rs BTA-48864-no-rs BTB-00108243 ARS-BFGL-NGS-104590 ARS-BFGL-NGS-60484 BTB-00109619 ARS-BFGL-NGS-72876 ARS-BFGL-NGS-99327 BTA-09704-no-rs Hapmap49392-BTA-97343 ARS-BFGL-NGS-23161 ARS-BFGL-NGS-36162 BTB-01307548 BTB-01307502 BTB-01307478 ARS-BFGL-NGS-10727 BTA-48931-no-rs BTA-48930-no-rs BTB-00109720 ARS-BFGL-NGS-78128 BTB-00110886 Hapmap56897-rs29010055 ARS-BFGL-NGS-110109 BTB-00110695 BTB-00110604 ARS-BFGL-NGS-116513 Hapmap48785-BTA-48976 Hapmap52138-rs29018607 Hapmap54548-rs29012261 BTB-00110204 BTB-00110135 ARS-BFGL-NGS-90923 ARS-BFGL-NGS-76658 BTB-01291176 UA-IFASA-5029 ARS-BFGL-BAC-34335 ARS-BFGL-BAC-34317 Hapmap35744-SCAFFOLD60587_8279 ARS-BFGL-NGS-110787 ARS-BFGL-NGS-66563 Hapmap41836-BTA-34506 BTB-00551399 Hapmap42518-BTA-34464 BTA-34427-no-rs BTB-00551233 ARS-BFGL-NGS-2201 BTB-00427084 BTB-00111467 BTA-49028-no-rs BTB-00111799 Hapmap39834-BTA-49029 BTB-00111863 BTB-00112380 ARS-BFGL-NGS-63424 ARS-BFGL-NGS-27703 BTA-49059-no-rs ARS-BFGL-NGS-12225 BTB-00112997 ARS-BFGL-BAC-33707 ARS-BFGL-NGS-106589 BTB-00113026 BTB-00113177 ARS-BFGL-NGS-68289 BTB-01879927 BTA-115216-no-rs BTA-115218-no-rs ARS-BFGL-NGS-33229 ARS-BFGL-NGS-19038 ARS-BFGL-NGS-18886 ARS-BFGL-NGS-5970 UA-IFASA-2047 Hapmap49194-BTA-48985 ARS-BFGL-NGS-11306 Hapmap54594-rs29019168 BTB-01145402 ARS-BFGL-NGS-43428 BTB-01694252 BTA-114272-no-rs BTB-01991723 Hapmap55127-rs29027121 ARS-BFGL-NGS-38350 Hapmap51816-BTA-20000 ARS-BFGL-NGS-1266 Hapmap46266-BTA-98535 BTA-110873-no-rs BTB-01343496 Hapmap48268-BTA-26250 BTB-01343453 BTA-114996-no-rs Hapmap49461-BTA-115001 ARS-BFGL-NGS-71980 ARS-BFGL-NGS-95256 Hapmap45649-BTA-29691 Hapmap42778-BTA-105679 ARS-BFGL-NGS-34440 UA-IFASA-5601 ARS-BFGL-NGS-102003 ARS-BFGL-NGS-21107 BTB-00821810 Hapmap45112-BTA-52425 ARS-BFGL-NGS-117340 Hapmap52537-rs29011369 BTB-00113596 ARS-BFGL-NGS-110202 BTB-00113625 Hapmap40249-BTA-49086 BTB-00113683 Hapmap41888-BTA-49091 ARS-BFGL-BAC-35548 BTA-49096-no-rs ARS-BFGL-NGS-30337 ARS-BFGL-NGS-111877 ARS-BFGL-NGS-103753 BTB-00112740 BTA-106396-no-rs ARS-BFGL-NGS-43721 ARS-BFGL-NGS-107909 BTA-103078-no-rs ARS-BFGL-NGS-112195 Hapmap44637-BTA-17098 Hapmap54608-rs29020417 ARS-BFGL-BAC-27299 Hapmap40169-BTA-20295 BTA-20306-no-rs ARS-BFGL-NGS-15373 BTA-20304-no-rs BTA-20298-no-rs BTA-109699-no-rs BTA-98420-no-rs ARS-BFGL-NGS-317 ARS-BFGL-NGS-89183 BTB-01301691 BTA-94835-no-rs ARS-BFGL-NGS-115797 ARS-BFGL-NGS-89972 Hapmap48359-BTA-49135 ARS-BFGL-NGS-41173 ARS-BFGL-BAC-2444 ARS-BFGL-NGS-41920 ARS-BFGL-NGS-25658 ARS-BFGL-NGS-104506 ARS-BFGL-NGS-110996 Hapmap53196-rs29011523 BTA-49501-no-rs ARS-BFGL-NGS-12170 ARS-BFGL-NGS-108811 DPI-38 ARS-BFGL-NGS-81996 ARS-BFGL-NGS-38010 ARS-BFGL-NGS-108985 ARS-BFGL-NGS-101286 BTA-99195-no-rs ARS-BFGL-NGS-84106 ARS-BFGL-NGS-101306 ARS-BFGL-NGS-61938 ARS-BFGL-NGS-27277 Hapmap43869-BTA-49512 ARS-BFGL-NGS-112016 Hapmap40273-BTA-49510 Hapmap42569-BTA-49229 BTA-49444-no-rs ARS-BFGL-BAC-36866 ARS-BFGL-NGS-83173 Hapmap36148-SCAFFOLD76057_3389 BTA-49203-no-rs ARS-BFGL-NGS-108220 ARS-BFGL-NGS-84506 ARS-BFGL-NGS-4641 ARS-BFGL-NGS-7800 Hapmap40897-BTA-118409 Hapmap29048-BTA-157271 BTA-18115-no-rs ARS-BFGL-NGS-40444 ARS-BFGL-NGS-58778 BTA-107470-no-rs ARS-BFGL-NGS-101039 BTA-03671-no-rs Hapmap54417-rs29027359 ARS-BFGL-NGS-25329 ARS-BFGL-NGS-73087 ARS-BFGL-NGS-109463 Hapmap35887-SCAFFOLD5242_24725 ARS-BFGL-NGS-98246 ARS-BFGL-NGS-42079 ARS-BFGL-NGS-100296 Hapmap40752-BTA-49567 ARS-BFGL-NGS-119472 ARS-BFGL-NGS-34396 ARS-BFGL-NGS-109716 Hapmap41006-BTA-49551 ARS-BFGL-NGS-81173 ARS-BFGL-NGS-83761 ARS-BFGL-NGS-90958 ARS-BFGL-NGS-15468 ARS-BFGL-NGS-63081 ARS-BFGL-NGS-41408 ARS-BFGL-NGS-58655 ARS-BFGL-NGS-62504 BTA-49605-no-rs ARS-BFGL-NGS-19266 Hapmap30019-BTA-150024 ARS-BFGL-NGS-28354 ARS-BFGL-NGS-39882 Hapmap40494-BTA-121252 BTA-121254-no-rs BTA-49642-no-rs ARS-BFGL-NGS-73988 ARS-BFGL-NGS-15108 BTA-49626-no-rs ARS-BFGL-NGS-47002 Hapmap53519-rs29024663 ARS-BFGL-NGS-117131 Hapmap54611-rs29020940 ARS-BFGL-NGS-35163 Hapmap42570-BTA-49617 Hapmap38132-BTA-09265 ARS-BFGL-NGS-118068 ARS-BFGL-NGS-112535 ARS-BFGL-NGS-21164 BTA-49607-no-rs ARS-BFGL-NGS-110953 ARS-BFGL-NGS-119884 ARS-BFGL-NGS-15428 ARS-BFGL-NGS-60545 BTB-00115953 Hapmap42955-BTA-49648 UA-IFASA-8340 ARS-BFGL-NGS-998 Hapmap24430-BTA-134672 ARS-BFGL-NGS-24930 ARS-BFGL-BAC-32411 ARS-BFGL-NGS-36936 ARS-BFGL-NGS-119799 ARS-BFGL-NGS-115982 ARS-BFGL-NGS-104716 ARS-BFGL-BAC-32424 Hapmap24482-BTA-134676 ARS-BFGL-NGS-75279 ARS-BFGL-NGS-34317 ARS-BFGL-NGS-21994 ARS-BFGL-NGS-6176 ARS-BFGL-NGS-58272 ARS-BFGL-NGS-80059 ARS-BFGL-NGS-3963 ARS-BFGL-NGS-98458 BTA-49705-no-rs ARS-BFGL-NGS-104560 BTA-31250-no-rs ARS-BFGL-NGS-92765 ARS-BFGL-NGS-45691 ARS-BFGL-NGS-118924 ARS-BFGL-NGS-104227 ARS-BFGL-NGS-17529 ARS-BFGL-NGS-62579 ARS-BFGL-NGS-8433 ARS-BFGL-NGS-91346 ARS-BFGL-NGS-77983 Hapmap60694-rs29012608 ARS-BFGL-NGS-106554 ARS-BFGL-NGS-116217 ARS-BFGL-NGS-63980 ARS-BFGL-NGS-106170 BTA-49745-no-rs ARS-BFGL-NGS-118648 ARS-BFGL-NGS-111807 ARS-BFGL-NGS-88498 ARS-BFGL-NGS-116941 ARS-BFGL-NGS-116403 Hapmap50985-BTA-49760 ARS-BFGL-NGS-36151 ARS-BFGL-NGS-2341 ARS-BFGL-NGS-102007 Hapmap39569-BTA-49765 ARS-BFGL-NGS-90021 ARS-BFGL-NGS-22750 ARS-BFGL-NGS-106346 Hapmap49195-BTA-49787 ARS-BFGL-NGS-114524 ARS-BFGL-NGS-108175 ARS-BFGL-NGS-43912 ARS-BFGL-NGS-116330 ARS-BFGL-NGS-14778 ARS-BFGL-NGS-39547 ARS-BFGL-NGS-60058 Hapmap38604-BTA-49811 ARS-BFGL-NGS-2286 ARS-BFGL-NGS-44323 BTB-00117379 BTB-01779156 ARS-BFGL-NGS-37699 BTA-114983-no-rs BTB-01230813 ARS-BFGL-NGS-31856 BTB-01230903 ARS-BFGL-NGS-35482 BTB-01978832 BTA-49826-no-rs BTA-121261-no-rs Hapmap31096-BTA-134778 BTA-49847-no-rs ARS-BFGL-NGS-110419 BTB-00118121 BTB-00688407 ARS-BFGL-NGS-118497 ARS-BFGL-NGS-60038 ARS-BFGL-NGS-10357 ARS-BFGL-NGS-100214 ARS-BFGL-NGS-39303 ARS-BFGL-NGS-67648 ARS-BFGL-NGS-10870 ARS-BFGL-NGS-55823 BTB-01662262 BTB-01411358 ARS-BFGL-NGS-32991 ARS-BFGL-NGS-18173 ARS-BFGL-NGS-88930 ARS-BFGL-NGS-58955 ARS-BFGL-NGS-22911 ARS-BFGL-NGS-40768 ARS-BFGL-NGS-43961 BTB-00107514 ARS-BFGL-NGS-66393 ARS-BFGL-NGS-109758 ARS-BFGL-NGS-66860 ARS-BFGL-NGS-93576 ARS-BFGL-NGS-45803 Hapmap53367-rs29014082 ARS-BFGL-NGS-1284 ARS-BFGL-NGS-95583 ARS-BFGL-NGS-86145 ARS-BFGL-NGS-60573 ARS-BFGL-NGS-73961 ARS-BFGL-NGS-33064 ARS-BFGL-NGS-78690 ARS-BFGL-NGS-27023 ARS-BFGL-NGS-5980 ARS-BFGL-NGS-63440 ARS-BFGL-NGS-37211 ARS-BFGL-NGS-64060 ARS-BFGL-NGS-31609 ARS-BFGL-NGS-93197 ARS-BFGL-NGS-42074 ARS-BFGL-NGS-24053 BTA-48655-no-rs ARS-BFGL-NGS-17276 ARS-BFGL-NGS-63264 ARS-BFGL-NGS-1066 ARS-BFGL-NGS-110186 ARS-BFGL-NGS-102755 BTB-01349174 BTA-26833-no-rs ARS-BFGL-NGS-97851 ARS-BFGL-NGS-68682 ARS-BFGL-NGS-22059 ARS-BFGL-NGS-105413 ARS-BFGL-NGS-65879 ARS-BFGL-NGS-2645 ARS-BFGL-NGS-63882 ARS-BFGL-NGS-37352 ARS-BFGL-NGS-116288 ARS-BFGL-NGS-102467 ARS-BFGL-NGS-18350 BTB-00117283 ARS-BFGL-NGS-116761 ARS-BFGL-NGS-110388 Hapmap42163-BTA-27347 ARS-BFGL-NGS-2129 ARS-BFGL-NGS-114220 Hapmap52622-rs29010435 ARS-BFGL-NGS-64689 Hapmap51852-BTA-69630 ARS-BFGL-NGS-67047 ARS-BFGL-NGS-112252 BTA-68271-no-rs Hapmap47698-BTA-67920 ARS-BFGL-NGS-104680 ARS-BFGL-NGS-104064 ARS-BFGL-NGS-100744 UA-IFASA-7054 ARS-BFGL-NGS-11332 ARS-BFGL-NGS-32185 Hapmap42634-BTA-68567 Hapmap33009-BTA-140874 Hapmap36815-SCAFFOLD195739_3723 BTA-67311-no-rs BTA-67713-no-rs ARS-BFGL-NGS-117571 ARS-BFGL-NGS-55261 Hapmap42630-BTA-67480 ARS-BFGL-NGS-654 Hapmap42631-BTA-67529 ARS-BFGL-NGS-106194 ARS-BFGL-NGS-18912 ARS-BFGL-NGS-103585 ARS-BFGL-NGS-104816 BTA-122370-no-rs Hapmap38375-BTA-108207 Hapmap39193-BTA-108208 Hapmap44439-BTA-108216 Hapmap42796-BTA-108223 ARS-BFGL-NGS-65445 ARS-BFGL-NGS-112097 INRA-516 ARS-BFGL-NGS-38656 ARS-BFGL-NGS-27655 ARS-BFGL-NGS-23958 ARS-BFGL-NGS-4246 Hapmap32813-BTA-140901 ARS-BFGL-NGS-56798 ARS-BFGL-NGS-55588 INRA-483 ARS-BFGL-NGS-37900 ARS-BFGL-NGS-100433 ARS-BFGL-NGS-114557 ARS-BFGL-NGS-71702 BTA-121571-no-rs ARS-BFGL-NGS-66946 ARS-BFGL-NGS-36590 ARS-BFGL-NGS-11138 BTB-01214837 BTB-01214798 INRA-600 INRA-603 BTB-01769418 BTB-01214581 Hapmap44676-BTA-111644 ARS-BFGL-NGS-17527 BTB-01214467 ARS-BFGL-NGS-114501 ARS-BFGL-NGS-112520 Hapmap1583-BTA-111660 ARS-BFGL-NGS-37237 BTB-01539152 BTB-01539168 BTB-01879182 Hapmap47843-BTA-115636 Hapmap49464-BTA-115633 BTB-01594939 Hapmap39882-BTA-106655 Hapmap49006-BTA-106656 ARS-BFGL-NGS-81031 INRA-661 ARS-BFGL-NGS-118372 BTB-01234759 BTB-02093457 BTB-01745829 ARS-BFGL-NGS-13674 Hapmap49710-BTA-68634 BTA-14976-no-rs BTA-25432-no-rs BTB-01338397 BTB-01862604 BTA-68843-no-rs BTA-68856-no-rs BTB-00121290 BTB-01333253 BTB-01333281 ARS-BFGL-NGS-26988 INRA-222 BTB-01678060 BTB-00296101 BTB-00296182 Hapmap31813-BTA-155869 ARS-BFGL-NGS-116469 Hapmap42294-BTA-69421 ARS-BFGL-NGS-7279 ARS-BFGL-NGS-113472 ARS-BFGL-NGS-39676 Hapmap54926-ss46526189 Hapmap48052-BTA-69153 Hapmap50758-BTA-69128 BTA-69126-no-rs UA-IFASA-4438 ARS-BFGL-NGS-112786 ARS-BFGL-NGS-104594 ARS-BFGL-NGS-66206 BTA-68965-no-rs ARS-BFGL-NGS-101921 ARS-BFGL-NGS-25819 ARS-BFGL-NGS-21885 ARS-BFGL-NGS-60242 Hapmap34025-BES5_Contig212_565 BTA-66930-no-rs ARS-BFGL-NGS-5956 ARS-BFGL-NGS-112616 INRA-345 INRA-636 ARS-BFGL-NGS-13090 INRA-442 ARS-BFGL-NGS-5249 Hapmap58486-rs29016221 ARS-BFGL-NGS-30351 INRA-414 ARS-BFGL-NGS-33910 BTA-93783-no-rs Hapmap39362-BTA-95002 ARS-BFGL-NGS-97347 ARS-BFGL-NGS-113990 INRA-304 ARS-BFGL-NGS-18442 ARS-BFGL-NGS-105595 ARS-BFGL-NGS-1014 ARS-BFGL-NGS-94819 ARS-BFGL-NGS-113388 ARS-BFGL-NGS-8587 ARS-BFGL-NGS-118428 ARS-BFGL-NGS-55688 ARS-BFGL-NGS-61631 ARS-BFGL-NGS-2694 ARS-BFGL-NGS-27948 ARS-BFGL-NGS-112230 ARS-BFGL-NGS-6957 ARS-BFGL-NGS-103878 BTA-69900-no-rs Hapmap38381-BTA-117032 ARS-BFGL-NGS-70744 ARS-BFGL-NGS-740 ARS-BFGL-NGS-118684 ARS-BFGL-NGS-25382 Hapmap40339-BTA-117016 ARS-BFGL-NGS-23174 ARS-BFGL-NGS-73929 ARS-BFGL-NGS-87298 ARS-BFGL-NGS-40088 ARS-BFGL-NGS-23250 ARS-BFGL-NGS-101769 Hapmap49050-BTA-119760 ARS-BFGL-NGS-33062 ARS-BFGL-NGS-90596 Hapmap47900-BTA-26234 Hapmap45266-BTA-26244 ARS-BFGL-NGS-109482 BTA-91502-no-rs Hapmap56299-rs29010540 ARS-BFGL-NGS-37422 ARS-BFGL-NGS-104320 ARS-BFGL-NGS-38423 Hapmap60323-rs29014816 Hapmap59741-rs29016987 ARS-BFGL-NGS-20009 ARS-BFGL-NGS-103120 ARS-BFGL-NGS-16268 ARS-BFGL-NGS-100336 ARS-BFGL-NGS-26099 ARS-BFGL-NGS-106179 ARS-BFGL-NGS-3374 ARS-BFGL-NGS-119921 Hapmap53387-rs29010859 BTA-12976-rs29024920 ARS-BFGL-NGS-75039 Hapmap43906-BTA-66658 ARS-BFGL-NGS-26797 ARS-BFGL-NGS-99010 Hapmap54039-ss46526101 ARS-BFGL-NGS-110659 INRA-232 ARS-BFGL-NGS-10423 Hapmap60445-rs29011589 ARS-BFGL-NGS-106009 ARS-BFGL-NGS-91310 ARS-BFGL-NGS-13057 ARS-BFGL-NGS-113318 Hapmap42643-BTA-69885 ARS-BFGL-NGS-64215 ARS-BFGL-NGS-112579 ARS-BFGL-NGS-95132 ARS-BFGL-NGS-42677 ARS-BFGL-NGS-54121 ARS-BFGL-NGS-16812 Hapmap40793-BTA-69866 Hapmap26961-BTA-141000 ARS-BFGL-NGS-37429 BTA-69738-no-rs ARS-BFGL-NGS-1859 ARS-BFGL-NGS-100248 BTA-69696-no-rs ARS-BFGL-NGS-41579 BTA-69575-no-rs Hapmap56996-rs29010816 ARS-BFGL-NGS-76278 Hapmap58478-rs29015763 BTA-67160-no-rs Hapmap41052-BTA-67164 BTA-67276-no-rs ARS-BFGL-NGS-61394 ARS-BFGL-NGS-6776 BTA-121572-no-rs Hapmap34129-BES11_Contig277_1586 ARS-BFGL-NGS-32868 ARS-BFGL-NGS-97793 ARS-BFGL-NGS-92168 ARS-BFGL-NGS-82767 ARS-BFGL-NGS-42701 ARS-BFGL-NGS-17105 Hapmap39500-BTA-66798 ARS-BFGL-NGS-32244 Hapmap54330-rs29010082 ARS-BFGL-NGS-52272 INRA-404 BTA-66824-no-rs INRA-453 ARS-BFGL-NGS-34169 ARS-BFGL-NGS-13158 INRA-371 Hapmap50435-BTA-66860 ARS-BFGL-NGS-107446 Hapmap41612-BTA-66863 ARS-BFGL-NGS-61739 INRA-533 Hapmap35248-BES5_Contig554_1101 ARS-BFGL-NGS-100210 INRA-269 ARS-BFGL-NGS-76744 Hapmap55417-ss46527060 ARS-BFGL-NGS-108054 ARS-BFGL-NGS-97101 ARS-USMARC-Parent-DQ647187-rs29010510 ARS-BFGL-NGS-62323 Hapmap49491-BTA-121574 Hapmap59143-ss46526687 INRA-274 ARS-BFGL-NGS-18382 ARS-BFGL-NGS-114746 ARS-BFGL-NGS-74921 ARS-BFGL-NGS-24326 INRA-584 Hapmap41329-BTA-66828 ARS-BFGL-NGS-6675 INRA-565 ARS-BFGL-NGS-104522 ARS-BFGL-NGS-102139 Hapmap60947-rs29019824 ARS-BFGL-NGS-79371 ARS-BFGL-NGS-41773 ARS-BFGL-NGS-34836 Hapmap26676-BTA-141146 Hapmap45949-BTA-66899 INRA-335 Hapmap45126-BTA-66903 BTA-66912-no-rs Hapmap51755-BTA-66918 ARS-BFGL-NGS-24002 BTA-86312-no-rs INRA-331 ARS-BFGL-NGS-14193 BTA-66968-no-rs Hapmap48431-BTA-66970 ARS-BFGL-NGS-93677 Hapmap26514-BTA-66981 INRA-289 INRA-630 ARS-BFGL-NGS-118132 Hapmap25576-BTA-148174 ARS-BFGL-NGS-98450 Hapmap53735-rs29018102 Hapmap48174-BTA-108346 ARS-BFGL-NGS-114548 Hapmap41492-BTA-26349 Hapmap42160-BTA-26336 Hapmap46744-BTA-03982 ARS-BFGL-NGS-8787 ARS-BFGL-NGS-76525 ARS-BFGL-NGS-118942 ARS-BFGL-NGS-3883 Hapmap48043-BTA-67009 ARS-BFGL-NGS-45686 INRA-287 UA-IFASA-699 ARS-BFGL-NGS-40236 ARS-BFGL-NGS-97373 Hapmap53614-rs29011537 ARS-BFGL-NGS-5054 ARS-BFGL-NGS-112076 ARS-BFGL-NGS-105342 BTA-67015-no-rs ARS-BFGL-NGS-25246 ARS-BFGL-NGS-111883 Hapmap23648-BTA-159232 ARS-BFGL-NGS-36823 ARS-BFGL-NGS-42733 ARS-BFGL-NGS-111370 BTA-67090-no-rs Hapmap54189-rs29022505 ARS-BFGL-NGS-90407 ARS-BFGL-NGS-111848 ARS-BFGL-NGS-6812 ARS-BFGL-NGS-32344 INRA-496 ARS-BFGL-NGS-33324 ARS-BFGL-NGS-83702 Hapmap26402-BTA-141183 Hapmap59965-rs29021049 Hapmap52267-rs29027608 ARS-BFGL-NGS-108661 ARS-BFGL-NGS-113776 ARS-BFGL-NGS-78676 ARS-BFGL-NGS-70801 INRA-658 Hapmap51023-BTA-67162 INRA-534 INRA-440 Hapmap46529-BTA-67163 ARS-BFGL-NGS-23116 UA-IFASA-9717 ARS-BFGL-NGS-28144 BTA-90354-no-rs BTA-67350-no-rs BTA-67345-no-rs ARS-BFGL-NGS-86370 Hapmap33584-BTA-141202 BTB-00125265 INRA-641 BTA-100704-no-rs BTB-01523770 ARS-BFGL-NGS-72368 ARS-BFGL-NGS-114461 ARS-BFGL-NGS-119919 ARS-BFGL-NGS-54540 ARS-BFGL-NGS-57102 BTA-67383-no-rs ARS-BFGL-NGS-25216 BTA-67382-no-rs ARS-BFGL-NGS-102586 ARS-BFGL-NGS-76281 ARS-BFGL-NGS-105297 ARS-BFGL-NGS-66677 ARS-BFGL-NGS-40213 BTB-01420286 INRA-378 BTB-00125348 ARS-BFGL-NGS-111118 BTB-02075948 BTB-00125979 BTB-01890822 ARS-BFGL-NGS-5984 BTB-01899293 BTA-90312-no-rs ARS-BFGL-NGS-14671 Hapmap40909-BTA-121580 ARS-BFGL-NGS-52849 ARS-BFGL-NGS-38953 ARS-BFGL-NGS-117560 ARS-BFGL-NGS-85575 Hapmap39503-BTA-67470 ARS-BFGL-NGS-113982 Hapmap50065-BTA-67274 Hapmap58559-rs29023519 ARS-BFGL-NGS-103874 ARS-BFGL-NGS-95773 ARS-BFGL-NGS-77834 INRA-194 Hapmap53351-ss46526783 BTB-00124726 ARS-BFGL-NGS-119309 BTA-67303-no-rs ARS-BFGL-NGS-35338 ARS-BFGL-NGS-43118 Hapmap42629-BTA-67307 BTA-67308-no-rs Hapmap51025-BTA-67309 INRA-202 Hapmap53424-rs29019267 ARS-BFGL-NGS-114699 ARS-BFGL-NGS-67960 Hapmap57750-ss46526998 Hapmap41054-BTA-67528 BTA-88149-no-rs BTA-67533-no-rs Hapmap41457-BTA-121582 BTA-67535-no-rs BTA-67536-no-rs ARS-BFGL-NGS-118771 ARS-BFGL-NGS-36405 BTA-122551-no-rs ARS-BFGL-NGS-2680 ARS-BFGL-NGS-14022 BTA-01846-rs29012800 ARS-BFGL-NGS-101762 Hapmap52513-rs29024428 INRA-339 Hapmap43907-BTA-67629 Hapmap41614-BTA-67626 Hapmap41055-BTA-67615 ARS-BFGL-NGS-23295 ARS-BFGL-NGS-117495 ARS-BFGL-NGS-30143 Hapmap43012-BTA-67593 Hapmap55463-rs29026005 BTA-67581-no-rs ARS-BFGL-NGS-1553 ARS-BFGL-NGS-1886 ARS-BFGL-NGS-38910 Hapmap39975-BTA-121583 ARS-BFGL-NGS-27626 Hapmap25898-BTA-158488 ARS-BFGL-NGS-56674 INRA-696 BTA-91560-no-rs Hapmap50814-BTA-89905 BTA-122016-no-rs Hapmap58660-rs29011628 Hapmap60279-rs29011976 BTA-93899-no-rs ARS-BFGL-NGS-15485 INRA-465 ARS-BFGL-NGS-103488 BTB-01737920 Hapmap60829-rs29020073 BTA-99693-no-rs BTB-01155098 BTA-97380-no-rs ARS-BFGL-NGS-24876 ARS-BFGL-NGS-113514 BTA-99686-no-rs Hapmap51027-BTA-67630 BTA-86782-no-rs BTB-01436085 BTA-114258-no-rs BTB-01693800 BTA-93165-no-rs BTB-01436290 BTB-01436387 BTB-01405537 BTB-01405443 Hapmap31786-BTA-148388 BTB-01582160 ARS-BFGL-NGS-112442 BTB-01582389 BTB-01704990 INRA-332 Hapmap55075-rs29013986 Hapmap59377-rs29018679 BTA-20637-no-rs BTA-00128-rs29013292 ARS-BFGL-NGS-84893 ARS-BFGL-NGS-113447 BTA-119268-no-rs BTA-100337-no-rs Hapmap48985-BTA-100340 Hapmap33718-BTA-152247 BTA-119272-no-rs ARS-BFGL-NGS-117662 ARS-BFGL-NGS-103300 INRA-645 ARS-BFGL-NGS-42742 ARS-BFGL-NGS-45264 ARS-BFGL-NGS-115249 Hapmap57990-rs29018907 Hapmap45730-BTA-67652 BTA-90242-no-rs Hapmap44540-BTA-37562 ARS-BFGL-NGS-54102 ARS-BFGL-NGS-76208 Hapmap58939-rs29011360 BTA-67833-no-rs ARS-BFGL-NGS-94815 ARS-BFGL-NGS-115126 INRA-196 ARS-BFGL-NGS-102970 ARS-BFGL-NGS-110600 ARS-BFGL-NGS-38388 ARS-BFGL-NGS-4511 ARS-BFGL-NGS-56706 ARS-BFGL-NGS-16742 ARS-BFGL-NGS-102336 ARS-BFGL-NGS-43914 ARS-BFGL-NGS-113910 ARS-BFGL-NGS-57417 ARS-BFGL-NGS-110746 Hapmap43653-BTA-67682 ARS-BFGL-NGS-4513 ARS-BFGL-NGS-57015 Hapmap42291-BTA-67678 ARS-BFGL-NGS-33061 Hapmap32570-BTA-141315 INRA-615 BTA-67761-no-rs INRA-506 ARS-BFGL-NGS-116605 ARS-BFGL-NGS-29137 Hapmap44656-BTA-67751 BTA-67750-no-rs BTA-67746-no-rs ARS-BFGL-NGS-108225 ARS-BFGL-NGS-109336 UA-IFASA-8370 INRA-547 UA-IFASA-5469 INRA-598 ARS-BFGL-NGS-112152 BTA-67763-no-rs ARS-BFGL-NGS-26327 BTB-01704067 Hapmap55244-rs29011654 BTB-01834875 Hapmap38207-BTA-19427 BTB-02008212 BTB-01463352 BTB-01463390 BTB-01608641 BTB-01898997 BTB-01800728 INRA-681 BTA-20774-no-rs BTB-01851577 BTB-01537126 BTB-01537076 ARS-BFGL-NGS-34084 Hapmap33936-BES2_Contig521_671 Hapmap50807-BTA-86717 BTB-01384383 Hapmap51073-BTA-86722 BTA-18980-no-rs Hapmap42865-BTA-18979 Hapmap50494-BTA-86544 Hapmap35349-BES3_Contig390_1348 BTB-00462855 ARS-BFGL-NGS-4358 BTB-00462798 Hapmap42708-BTA-86534 Hapmap43383-BTA-86533 BTB-00462671 BTB-00462657 Hapmap48045-BTA-67779 BTB-01649999 INRA-472 Hapmap48658-BTA-122432 ARS-BFGL-NGS-2006 BTB-00127875 Hapmap48847-BTA-67772 INRA-492 BTB-00127618 BTB-00127606 Hapmap50755-BTA-67770 ARS-BFGL-NGS-35566 Hapmap40787-BTA-67768 ARS-BFGL-NGS-60707 ARS-BFGL-NGS-18230 ARS-BFGL-NGS-114558 ARS-BFGL-NGS-79934 ARS-BFGL-NGS-54036 ARS-BFGL-NGS-100739 ARS-BFGL-NGS-2325 ARS-BFGL-NGS-24128 ARS-BFGL-NGS-112061 Hapmap48939-BTA-90484 Hapmap46773-BTA-121585 Hapmap33204-BTA-141404 Hapmap59096-rs29024776 ARS-BFGL-NGS-60373 Hapmap44203-BTA-115893 Hapmap33585-BTA-141411 ARS-BFGL-NGS-119151 ARS-BFGL-NGS-103527 ARS-BFGL-NGS-112083 ARS-BFGL-NGS-114827 ARS-BFGL-NGS-115817 ARS-BFGL-NGS-23466 Hapmap55023-rs29015745 ARS-BFGL-NGS-119852 Hapmap60708-rs29011181 INRA-648 Hapmap42034-BTA-100462 Hapmap44021-BTA-122250 INRA-611 Hapmap59681-rs29019879 Hapmap38121-BTA-67952 ARS-BFGL-NGS-53271 ARS-USMARC-Parent-AY842474-rs29003226 Hapmap60328-rs29027404 ARS-BFGL-NGS-111399 Hapmap43654-BTA-67984 ARS-BFGL-NGS-83439 Hapmap58808-rs29017431 BTA-22647-no-rs INRA-170 INRA-510 ARS-BFGL-NGS-25387 BTA-89881-no-rs ARS-BFGL-NGS-38691 Hapmap49266-BTA-67908 BTA-67911-no-rs BTA-67916-no-rs ARS-BFGL-NGS-109932 ARS-BFGL-NGS-113707 ARS-BFGL-NGS-109989 ARS-BFGL-NGS-119065 ARS-BFGL-NGS-98515 Hapmap57193-rs29021598 Hapmap48848-BTA-67904 ARS-BFGL-NGS-43853 ARS-BFGL-NGS-112952 Hapmap39818-BTA-29723 Hapmap46132-BTA-29718 ARS-BFGL-NGS-12447 BTA-92147-no-rs ARS-BFGL-NGS-117514 INRA-417 Hapmap51282-BTA-67903 ARS-BFGL-NGS-62913 Hapmap53284-rs29015774 Hapmap50438-BTA-67925 Hapmap31179-BTA-158673 BTA-118287-no-rs Hapmap23647-BTA-158339 ARS-BFGL-NGS-112319 Hapmap44542-BTA-39695 Hapmap43782-BTA-118016 Hapmap22861-BTA-141421 ARS-BFGL-NGS-31407 INRA-176 ARS-BFGL-NGS-103935 ARS-BFGL-NGS-119366 INRA-704 INRA-691 Hapmap43156-BTA-112841 ARS-BFGL-NGS-2985 ARS-BFGL-NGS-69251 Hapmap44119-BTA-67972 INRA-63 Hapmap30633-BTA-67965 ARS-BFGL-NGS-32229 BTA-67964-no-rs BTA-16282-no-rs Hapmap43441-BTA-103289 ARS-BFGL-NGS-111614 ARS-BFGL-NGS-20652 Hapmap43014-BTA-68033 ARS-BFGL-NGS-109806 ARS-BFGL-NGS-112146 ARS-BFGL-NGS-34944 INRA-649 ARS-BFGL-NGS-81 INRA-519 ARS-BFGL-NGS-114017 INRA-609 INRA-451 Hapmap41059-BTA-68043 ARS-BFGL-NGS-53229 Hapmap61026-rs29020444 Hapmap39892-BTA-118279 BTA-68049-no-rs ARS-BFGL-NGS-18095 UA-IFASA-9204 BTB-00130211 ARS-BFGL-NGS-79057 ARS-BFGL-NGS-13810 Hapmap41331-BTA-68128 BTB-00130969 Hapmap56074-rs29026779 Hapmap41468-BTA-19097 ARS-BFGL-NGS-68572 BTB-01322840 BTA-22681-no-rs Hapmap50439-BTA-68100 BTB-00130588 ARS-BFGL-NGS-12004 ARS-BFGL-NGS-111744 BTA-19821-no-rs BTB-01660862 BTB-01660967 Hapmap48047-BTA-68130 BTA-68142-no-rs ARS-BFGL-NGS-119733 INRA-456 BTB-00131540 BTA-96237-no-rs Hapmap48535-BTA-96235 INRA-638 BTB-02017777 BTB-01210452 ARS-BFGL-NGS-15662 Hapmap51550-BTA-111095 Hapmap34029-BES2_Contig454_1301 Hapmap41459-BTA-122439 BTB-01629547 BTB-01629524 BTB-01629562 ARS-BFGL-NGS-57708 UA-IFASA-9724 BTB-01359472 Hapmap60154-rs29009992 BTB-01359433 BTA-88752-no-rs BTA-28367-no-rs UA-IFASA-7773 BTA-111984-no-rs BTB-01215910 BTB-01215923 BTA-111973-no-rs Hapmap60978-rs29013811 BTB-01215981 BTA-19671-no-rs BTA-111980-no-rs BTB-01480514 BTB-01480538 Hapmap60621-rs29009820 Hapmap35277-BES11_Contig312_1237 Hapmap27957-BTA-141461 Hapmap35621-SCAFFOLD36250_11008 BTB-01897140 BTB-00132114 BTB-00132105 BTA-68164-no-rs BTB-00131847 Hapmap47513-BTA-114957 BTB-00131742 BTB-00131667 BTB-00131640 ARS-BFGL-NGS-112978 BTA-104054-no-rs BTB-01755216 BTB-01755246 Hapmap34793-BES2_Contig447_1495 Hapmap23441-BTA-158332 BTB-01662069 ARS-BFGL-NGS-28774 BTA-118180-no-rs BTA-05965-rs29020116 ARS-BFGL-NGS-115677 BTA-118190-no-rs BTA-107655-no-rs Hapmap43143-BTA-107652 ARS-BFGL-NGS-24905 BTB-01177668 ARS-BFGL-NGS-11902 BTA-105510-no-rs BTB-01580562 BTB-01900082 BTA-115566-no-rs Hapmap46205-BTA-18349 BTB-01819775 Hapmap40266-BTA-26005 Hapmap39940-BTA-68017 Hapmap56885-rs29027552 BTA-121588-no-rs Hapmap40185-BTA-68018 ARS-BFGL-NGS-19966 BTB-02075090 Hapmap50882-BTA-119474 Hapmap33789-BTA-158745 Hapmap50576-BTA-114951 INRA-439 BTA-86788-no-rs ARS-BFGL-NGS-103136 ARS-BFGL-NGS-104721 Hapmap41669-BTA-87427 BTA-110572-no-rs BTB-01203398 BTB-01203408 Hapmap58090-rs29011201 BTB-01203471 BTB-01203529 ARS-BFGL-NGS-44279 Hapmap41426-BTA-109878 ARS-BFGL-NGS-2777 ARS-BFGL-NGS-84153 BTA-74217-no-rs Hapmap51336-BTA-87078 ARS-BFGL-NGS-25259 BTB-01387385 BTB-01805031 INRA-400 Hapmap26754-BTA-158188 ARS-BFGL-NGS-93369 Hapmap43909-BTA-68300 Hapmap50441-BTA-68295 BTB-00133369 ARS-BFGL-NGS-11705 ARS-BFGL-NGS-95501 BTA-101561-no-rs INRA-256 Hapmap54928-ss46526596 BTB-01535640 BTB-01097129 BTB-00133036 ARS-BFGL-NGS-100381 ARS-BFGL-NGS-33433 ARS-BFGL-NGS-32201 BTB-01097645 BTB-01097655 ARS-BFGL-NGS-43311 ARS-BFGL-NGS-5902 BTB-01098164 ARS-BFGL-NGS-90350 BTB-01635474 BTB-01635437 Hapmap51163-BTA-118898 Hapmap48179-BTA-109399 ARS-BFGL-NGS-13532 BTB-01098205 BTA-94554-no-rs BTA-94549-no-rs ARS-BFGL-NGS-21734 BTB-01749645 ARS-BFGL-NGS-116367 Hapmap48270-BTA-27130 Hapmap44273-BTA-68311 INRA-99 Hapmap46316-BTA-68304 BTB-00133827 Hapmap51482-BTA-68303 BTB-01635025 BTB-01635015 BTB-00133734 BTB-00133701 BTB-00133671 ARS-USMARC-53 BTB-01711286 ARS-BFGL-NGS-69986 ARS-BFGL-NGS-103155 BTB-00134823 BTB-00134876 BTB-00134893 BTB-00134756 BTB-00134713 BTB-00134661 BTB-00134495 Hapmap45444-BTA-68325 Hapmap34313-BES4_Contig160_1015 BTA-68322-no-rs BTB-00134966 BTB-00135076 ARS-BFGL-NGS-102662 BTB-00135094 UA-IFASA-8522 BTA-10440-no-rs Hapmap48259-BTA-24407 BTB-01472286 BTB-01887376 BTB-00096666 BTA-47411-no-rs BTB-00096498 BTB-01093811 ARS-BFGL-NGS-72031 BTB-01093766 BTB-01293453 BTB-01817097 Hapmap54082-rs29012776 BTB-01293745 ARS-BFGL-NGS-8303 BTB-01293817 BTB-01393342 Hapmap51921-BTA-87964 BTB-01281916 ARS-BFGL-NGS-115928 BTB-01230096 BTB-00135233 BTB-01281718 BTB-01281672 Hapmap51082-BTA-89468 BTB-01229999 BTA-114873-no-rs ARS-BFGL-NGS-67327 ARS-BFGL-NGS-49057 Hapmap40508-BTA-21513 ARS-BFGL-NGS-13928 Hapmap42603-BTA-61004 ARS-BFGL-NGS-48139 Hapmap25809-BTA-132460 BTB-00722506 Hapmap32799-BTA-132450 BTB-01072128 Hapmap48592-BTA-107734 ARS-BFGL-NGS-108605 BTA-107775-no-rs Hapmap57979-rs29017982 Hapmap43144-BTA-107773 ARS-BFGL-NGS-18931 BTA-107738-no-rs Hapmap39078-BTA-107737 Hapmap55103-rs29011390 BTA-68360-no-rs BTB-00135596 ARS-BFGL-NGS-25040 Hapmap40459-BTA-68361 Hapmap42002-BTA-89609 BTB-00135337 BTA-68347-no-rs Hapmap38244-BTA-68351 Hapmap56783-rs29013974 Hapmap43910-BTA-68352 Hapmap49707-BTA-68355 ARS-BFGL-NGS-32439 ARS-BFGL-NGS-8612 BTB-00135420 ARS-BFGL-NGS-34068 ARS-BFGL-NGS-37007 BTB-01933332 ARS-BFGL-NGS-40979 Hapmap49435-BTA-108951 ARS-BFGL-NGS-26551 BTB-00136493 ARS-BFGL-NGS-79186 BTB-02080963 BTB-00136366 BTA-94162-no-rs BTB-00136311 BTB-00136233 Hapmap53126-rs29022865 ARS-BFGL-NGS-57421 BTB-01789933 Hapmap27270-BTA-92143 Hapmap35132-BES4_Contig245_660 BTB-00136736 BTB-01923614 ARS-BFGL-NGS-66643 INRA-259 BTB-01946683 BTB-00137106 Hapmap44396-BTA-68407 BTB-01869177 BTB-00137261 BTB-00137287 BTB-01917890 BTA-115703-no-rs ARS-BFGL-NGS-34260 Hapmap48092-BTA-82679 BTB-00373687 BTA-82678-no-rs ARS-BFGL-NGS-114340 ARS-BFGL-NGS-67919 BTB-01375201 Hapmap42166-BTA-28554 ARS-BFGL-NGS-115005 ARS-BFGL-NGS-111499 Hapmap48514-BTA-89077 BTB-01168168 BTA-102712-no-rs Hapmap48656-BTA-122282 BTB-01168089 BTB-01168059 UA-IFASA-2622 BTB-01155362 BTB-01155381 Hapmap33276-BTA-99846 Hapmap39300-BTA-99855 BTB-01155479 ARS-BFGL-NGS-60582 ARS-BFGL-NGS-40730 ARS-BFGL-NGS-31953 BTA-99819-no-rs BTB-01155798 Hapmap41709-BTA-99825 Hapmap39877-BTA-99831 Hapmap28134-BTA-152098 BTB-01155969 ARS-BFGL-NGS-34527 BTB-00597108 Hapmap26677-BTA-141535 BTB-00137697 ARS-BFGL-NGS-74572 UA-IFASA-6589 ARS-BFGL-NGS-118303 Hapmap49708-BTA-68421 ARS-BFGL-NGS-118634 BTA-91587-no-rs ARS-BFGL-NGS-34570 ARS-BFGL-NGS-63410 Hapmap41129-BTA-102412 BTB-01543508 Hapmap58391-rs29019654 ARS-BFGL-NGS-114072 BTB-00139072 BTB-00139181 INRA-321 ARS-BFGL-NGS-31628 ARS-BFGL-NGS-106180 BTB-00139667 BTB-00139621 ARS-BFGL-NGS-112987 BTB-01832443 BTB-00138441 ARS-BFGL-NGS-103424 ARS-BFGL-NGS-31952 BTB-01876776 BTA-22557-no-rs BTB-00138041 Hapmap34665-BES10_Contig789_3212 ARS-BFGL-NGS-108208 BTB-00137937 BTB-00137929 BTA-68508-no-rs BTB-00139874 ARS-BFGL-NGS-83572 BTB-00139825 BTA-68497-no-rs INRA-137 BTB-00139691 Hapmap58865-ss46526158 BTB-01588432 BTB-01528637 Hapmap47805-BTA-101148 Hapmap41719-BTA-101147 BTB-00139963 BTB-00139975 BTB-00140027 Hapmap41060-BTA-68516 BTA-68532-no-rs ARS-BFGL-NGS-89351 BTB-00140314 BTB-00140470 Hapmap49268-BTA-68367 ARS-BFGL-NGS-17040 BTB-00140750 ARS-BFGL-NGS-65863 Hapmap49270-BTA-68543 BTA-19745-no-rs ARS-BFGL-NGS-1567 BTB-01466399 BTB-01466258 BTB-01466252 ARS-BFGL-NGS-109293 BTB-01466122 Hapmap54744-rs29013475 BTB-00140587 BTB-02040570 ARS-BFGL-NGS-99481 ARS-BFGL-NGS-2215 ARS-BFGL-NGS-107651 BTB-00141142 BTB-00141153 BTA-68573-no-rs BTA-68574-no-rs BTA-68578-no-rs ARS-BFGL-NGS-23096 ARS-BFGL-NGS-73607 ARS-BFGL-NGS-119769 ARS-BFGL-NGS-26530 ARS-BFGL-NGS-103524 BTA-95406-no-rs BTB-01577228 BTA-105192-no-rs BTB-01463885 BTB-00057954 Hapmap34100-BES3_Contig74_659 ARS-BFGL-NGS-20008 ARS-BFGL-NGS-32615 BTB-01389905 BTB-01389843 BTB-01389777 ARS-BFGL-NGS-11694 BTB-01389756 BTB-01389725 ARS-BFGL-NGS-66463 BTB-01240613 BTB-01240416 Hapmap43161-BTA-116272 BTB-01240408 BTB-01240396 BTB-01240403 BTB-01240360 ARS-BFGL-NGS-11769 BTA-68593-no-rs BTB-00141391 Hapmap58361-rs29011460 BTB-00141486 ARS-BFGL-NGS-101320 ARS-BFGL-NGS-117463 BTB-01794313 ARS-BFGL-NGS-15341 BTA-95419-no-rs ARS-BFGL-NGS-4407 Hapmap38643-BTA-95454 ARS-BFGL-NGS-109435 Hapmap45966-BTA-95438 BTA-95441-no-rs ARS-BFGL-NGS-112185 Hapmap57348-rs29011302 Hapmap53568-rs29013441 ARS-BFGL-NGS-26741 ARS-BFGL-NGS-113889 ARS-BFGL-NGS-22159 ARS-BFGL-NGS-11603 ARS-BFGL-NGS-40956 ARS-BFGL-NGS-20299 ARS-BFGL-NGS-104209 Hapmap32684-BTA-89476 BTA-89470-no-rs Hapmap58247-rs29024002 ARS-BFGL-NGS-57959 BTB-00141992 ARS-BFGL-NGS-104839 ARS-BFGL-NGS-3521 BTB-00141857 ARS-BFGL-NGS-80560 BTB-00141843 BTB-01893977 BTB-00143361 ARS-BFGL-NGS-74207 BTA-68670-no-rs BTA-11699-no-rs ARS-BFGL-NGS-18659 BTB-00143286 BTB-00143272 ARS-BFGL-NGS-67624 ARS-BFGL-NGS-100813 BTA-68663-no-rs BTB-00143051 ARS-BFGL-NGS-70437 ARS-BFGL-NGS-100400 ARS-BFGL-NGS-87511 BTB-00142718 ARS-BFGL-NGS-112680 ARS-BFGL-NGS-44564 BTB-00142582 Hapmap41332-BTA-68635 BTB-00142550 BTB-00142497 INRA-342 Hapmap43328-BTA-68633 BTB-00142187 BTB-00142159 BTB-00142145 BTB-00141705 ARS-BFGL-NGS-27852 ARS-BFGL-NGS-61705 Hapmap34238-BES1_Contig417_1330 ARS-BFGL-NGS-16595 BTB-01295488 Hapmap30329-BTA-163245 ARS-BFGL-NGS-102021 Hapmap38204-BTA-17242 BTB-01295576 ARS-BFGL-NGS-104009 BTB-00143455 BTB-00143468 ARS-BFGL-NGS-21298 BTA-19061-no-rs BTB-00546619 BTB-01294629 BTB-01294562 BTB-01294529 Hapmap27186-BTA-151189 BTB-01143192 BTB-01143158 Hapmap42056-BTA-108680 BTB-01195774 ARS-BFGL-NGS-13119 Hapmap32622-BTA-155129 ARS-BFGL-NGS-40591 ARS-BFGL-NGS-117695 BTB-02058084 BTA-108673-no-rs BTB-01195588 BTA-108672-no-rs ARS-BFGL-NGS-116962 BTB-01195369 ARS-BFGL-NGS-73518 Hapmap47494-BTA-108688 ARS-BFGL-NGS-29953 BTB-01195129 BTB-01899527 Hapmap52783-rs29016053 BTA-68624-no-rs BTA-68622-no-rs ARS-BFGL-NGS-58887 ARS-BFGL-NGS-8722 ARS-BFGL-NGS-100838 BTB-00143481 ARS-BFGL-NGS-1062 Hapmap43465-BTA-111846 ARS-BFGL-NGS-40486 ARS-BFGL-NGS-12795 ARS-BFGL-NGS-29595 ARS-BFGL-NGS-36607 ARS-BFGL-NGS-111526 ARS-BFGL-NGS-20205 BTB-00143793 Hapmap45127-BTA-68693 ARS-BFGL-NGS-60657 ARS-BFGL-NGS-94913 ARS-BFGL-NGS-55546 Hapmap53382-rs29010425 BTB-00145030 BTA-68737-no-rs BTB-00144052 BTB-00144037 BTA-68708-no-rs BTB-00143960 ARS-BFGL-NGS-58066 Hapmap53244-rs29026911 ARS-BFGL-NGS-37368 ARS-BFGL-NGS-116828 ARS-BFGL-NGS-24090 ARS-BFGL-NGS-65964 ARS-BFGL-NGS-40934 ARS-BFGL-NGS-111451 Hapmap42636-BTA-68725 Hapmap52902-rs29010266 UA-IFASA-2729 BTB-00144361 ARS-BFGL-NGS-110079 ARS-BFGL-NGS-27702 Hapmap39396-BTA-31535 Hapmap44056-BTA-31538 Hapmap23711-BTA-31541 BTB-01604189 BTB-01604193 ARS-BFGL-NGS-84424 ARS-BFGL-NGS-14376 ARS-BFGL-NGS-77516 BTB-01517645 ARS-BFGL-NGS-119104 BTB-00145298 Hapmap41617-BTA-68815 Hapmap52112-rs29014008 BTB-00145372 BTB-00145401 ARS-BFGL-NGS-116126 Hapmap36465-SCAFFOLD163794_561 ARS-BFGL-NGS-116734 BTB-00145986 BTB-00146014 ARS-BFGL-NGS-46027 BTB-00146049 ARS-BFGL-NGS-21385 BTB-00148014 ARS-BFGL-NGS-21195 BTB-02031560 BTA-95308-no-rs Hapmap32838-BTA-150446 ARS-BFGL-NGS-103342 BTA-95310-no-rs BTB-00147118 BTB-00147091 BTB-00147033 Hapmap25832-BTA-141681 BTB-00146940 Hapmap47075-BTA-68904 ARS-BFGL-NGS-102590 BTB-01991408 Hapmap52129-rs29016142 ARS-BFGL-NGS-1871 BTB-00147504 ARS-BFGL-NGS-113164 BTB-00147645 BTA-68922-no-rs BTB-00147684 Hapmap58697-rs29019997 BTB-00147757 ARS-BFGL-NGS-114466 BTB-00147847 ARS-BFGL-NGS-63629 BTB-00147905 BTA-26108-no-rs BTB-01919893 Hapmap38905-BTA-68975 BTA-68991-no-rs BTA-68995-no-rs Hapmap54904-rs29018615 ARS-BFGL-NGS-64998 Hapmap48440-BTA-68997 ARS-BFGL-NGS-113457 ARS-BFGL-NGS-112757 Hapmap52910-rs29011444 BTB-00151595 Hapmap50068-BTA-69023 ARS-BFGL-NGS-98870 BTB-01546439 ARS-BFGL-NGS-110586 BTA-102722-no-rs ARS-BFGL-NGS-63710 ARS-BFGL-NGS-105312 Hapmap26515-BTA-68968 BTB-00150213 ARS-BFGL-NGS-40397 BTB-00150138 ARS-BFGL-NGS-25489 ARS-BFGL-NGS-117068 ARS-BFGL-NGS-5068 Hapmap40335-BTA-108334 BTB-01621981 ARS-BFGL-NGS-102201 BTB-00962989 ARS-BFGL-NGS-43684 ARS-BFGL-NGS-99618 BTB-00962887 BTB-00962866 BTB-00962857 BTA-62573-no-rs BTB-00962714 ARS-BFGL-NGS-115218 ARS-BFGL-NGS-111078 Hapmap25318-BTA-155818 ARS-BFGL-NGS-100867 INRA-443 Hapmap44755-BTA-110608 ARS-BFGL-NGS-108152 ARS-BFGL-NGS-13306 ARS-BFGL-NGS-36272 ARS-BFGL-NGS-40683 ARS-BFGL-NGS-16203 ARS-BFGL-NGS-91400 Hapmap31545-BTA-68938 BTB-01852630 BTA-20822-no-rs BTA-69039-no-rs Hapmap40790-BTA-69035 BTB-01461710 BTB-01461761 BTB-01461865 BTB-01461869 BTB-01461921 BTB-01551546 Hapmap51790-BTA-103080 BTA-69044-no-rs ARS-BFGL-NGS-113944 Hapmap50757-BTA-69058 Hapmap40575-BTA-68961 Hapmap48439-BTA-68959 BTB-00149135 ARS-BFGL-NGS-3713 BTA-120086-no-rs BTB-00152595 BTA-69065-no-rs ARS-BFGL-NGS-117992 ARS-BFGL-NGS-25027 ARS-BFGL-NGS-8915 ARS-BFGL-NGS-2973 ARS-BFGL-NGS-83009 ARS-BFGL-NGS-104136 BTA-28274-no-rs Hapmap43224-BTA-28273 ARS-BFGL-NGS-67676 BTB-00153270 ARS-BFGL-NGS-57574 BTB-00153367 Hapmap51484-BTA-69114 Hapmap38340-BTA-69123 ARS-BFGL-NGS-94424 ARS-BFGL-NGS-80197 ARS-BFGL-NGS-20122 ARS-BFGL-NGS-118597 BTA-69143-no-rs BTA-90843-no-rs ARS-BFGL-NGS-29420 ARS-BFGL-NGS-13927 ARS-BFGL-NGS-35125 Hapmap54172-rs29027626 INRA-346 Hapmap48983-BTA-100103 ARS-BFGL-NGS-99629 Hapmap50204-BTA-107668 BTB-01612988 BTB-00189157 Hapmap48864-BTA-70759 BTB-01781132 ARS-BFGL-NGS-13534 ARS-BFGL-NGS-116751 Hapmap58721-rs29026738 ARS-BFGL-NGS-55043 ARS-BFGL-NGS-1038 ARS-BFGL-NGS-115055 BTB-00154062 ARS-BFGL-NGS-119590 BTB-00154000 ARS-BFGL-NGS-110816 ARS-BFGL-NGS-119168 ARS-BFGL-NGS-54531 ARS-BFGL-NGS-11573 ARS-BFGL-NGS-37152 BTA-69340-no-rs ARS-BFGL-NGS-52588 ARS-BFGL-NGS-25455 Hapmap60034-rs29012205 ARS-BFGL-NGS-19484 ARS-BFGL-NGS-64377 ARS-BFGL-NGS-98850 ARS-BFGL-NGS-117787 ARS-BFGL-NGS-110121 ARS-BFGL-NGS-111314 ARS-BFGL-NGS-30583 Hapmap22746-BTA-141712 BTB-00148881 BTB-00148908 INRA-111 ARS-BFGL-NGS-23119 BTB-00148619 BTB-00148451 ARS-BFGL-NGS-27698 BTB-00148396 BTB-01676489 ARS-BFGL-NGS-71944 ARS-BFGL-NGS-74461 ARS-BFGL-NGS-38199 ARS-BFGL-NGS-40609 ARS-BFGL-NGS-96503 Hapmap53765-ss46526662 BTA-118429-no-rs BTA-69346-no-rs BTB-00154601 BTB-00154774 ARS-BFGL-NGS-14748 BTB-00154724 BTB-00154716 BTB-00154681 Hapmap40460-BTA-69362 ARS-BFGL-NGS-107219 BTB-00154898 BTA-69365-no-rs Hapmap48054-BTA-69366 ARS-BFGL-NGS-113079 ARS-BFGL-NGS-37288 ARS-BFGL-NGS-28282 ARS-BFGL-NGS-70647 ARS-BFGL-NGS-30729 ARS-BFGL-NGS-66328 BTA-69413-no-rs ARS-BFGL-NGS-17719 ARS-BFGL-NGS-14687 ARS-BFGL-NGS-117810 ARS-BFGL-NGS-3085 ARS-BFGL-NGS-62926 ARS-BFGL-NGS-12226 ARS-BFGL-NGS-60487 INRA-198 ARS-BFGL-NGS-91446 ARS-BFGL-NGS-87394 ARS-BFGL-NGS-4363 BTA-69456-no-rs BTA-69458-no-rs ARS-BFGL-NGS-39799 ARS-BFGL-NGS-16026 Hapmap42295-BTA-69468 ARS-BFGL-NGS-66281 ARS-BFGL-NGS-111293 ARS-BFGL-NGS-114817 Hapmap47526-BTA-121607 ARS-BFGL-NGS-102149 ARS-BFGL-NGS-105427 ARS-BFGL-NGS-29124 BTB-00156237 BTB-00156248 ARS-BFGL-NGS-32157 ARS-BFGL-NGS-26847 Hapmap46016-BTA-69507 ARS-BFGL-NGS-107194 BTA-69519-no-rs ARS-BFGL-NGS-40837 BTB-00156558 BTB-00156546 ARS-BFGL-NGS-3489 BTB-00156662 BTB-00390861 BTA-01438-rs29012403 BTB-00156962 BTB-00157013 ARS-BFGL-NGS-75491 ARS-BFGL-NGS-109983 ARS-BFGL-NGS-13753 BTB-00157181 ARS-BFGL-NGS-11532 ARS-BFGL-NGS-113303 Hapmap38079-BTA-69532 BTB-00157833 ARS-BFGL-NGS-82373 ARS-BFGL-NGS-105069 ARS-BFGL-NGS-30708 ARS-BFGL-NGS-32314 Hapmap53696-rs29016125 BTA-69557-no-rs BTA-69565-no-rs Hapmap35643-SCAFFOLD318144_4314 BTB-01948148 Hapmap42062-BTA-109789 BTB-01641394 ARS-BFGL-NGS-37809 ARS-BFGL-NGS-6202 ARS-BFGL-NGS-97849 ARS-BFGL-NGS-71345 ARS-BFGL-NGS-110683 ARS-BFGL-NGS-1158 ARS-BFGL-NGS-18163 ARS-BFGL-NGS-115246 ARS-BFGL-NGS-65128 BTA-117752-no-rs ARS-BFGL-NGS-104342 ARS-BFGL-NGS-41860 BTB-00158983 ARS-BFGL-NGS-1337 BTB-00158861 ARS-BFGL-NGS-115970 ARS-BFGL-NGS-41721 Hapmap56950-ss46526304 BTB-01626711 Hapmap41420-BTA-108706 BTB-01648149 ARS-BFGL-NGS-112729 ARS-BFGL-NGS-101499 ARS-BFGL-NGS-32060 ARS-BFGL-NGS-116451 BTB-01567028 Hapmap46912-BTA-104565 BTB-01333819 ARS-BFGL-NGS-106280 ARS-BFGL-NGS-65126 ARS-BFGL-NGS-100462 BTA-28412-no-rs BTB-00157794 ARS-BFGL-NGS-59537 ARS-BFGL-NGS-10529 BTB-00160155 ARS-BFGL-NGS-25543 ARS-BFGL-NGS-38564 ARS-BFGL-NGS-108947 BTB-00160067 ARS-BFGL-NGS-2229 ARS-BFGL-NGS-115035 ARS-BFGL-NGS-85967 BTA-69646-no-rs ARS-BFGL-NGS-43561 BTB-02088155 ARS-BFGL-NGS-115542 Hapmap58504-rs29017745 ARS-BFGL-NGS-64994 ARS-BFGL-NGS-29544 Hapmap47380-BTA-69661 ARS-BFGL-NGS-2988 ARS-BFGL-NGS-116794 Hapmap39506-BTA-69666 BTB-00160644 ARS-BFGL-NGS-83233 BTB-00160676 ARS-BFGL-NGS-119955 ARS-BFGL-NGS-85459 ARS-BFGL-NGS-114175 ARS-BFGL-NGS-41558 BTB-00160996 ARS-BFGL-NGS-104832 ARS-BFGL-NGS-44462 BTB-00719521 ARS-BFGL-NGS-20649 ARS-BFGL-NGS-80276 ARS-BFGL-NGS-3169 ARS-BFGL-NGS-78981 BTB-00719198 ARS-BFGL-NGS-35462 ARS-BFGL-NGS-26479 ARS-BFGL-NGS-95951 ARS-BFGL-NGS-34496 Hapmap52099-rs29024307 ARS-BFGL-NGS-7438 ARS-BFGL-NGS-60900 BTB-00162978 ARS-BFGL-NGS-116445 ARS-BFGL-NGS-91769 BTB-00163570 ARS-BFGL-NGS-58312 BTA-69789-no-rs BTA-69790-no-rs ARS-BFGL-NGS-60556 ARS-BFGL-NGS-10379 ARS-BFGL-NGS-26624 ARS-BFGL-NGS-75987 BTB-00163972 ARS-BFGL-NGS-39448 ARS-BFGL-NGS-19387 ARS-BFGL-NGS-72055 ARS-BFGL-NGS-98739 BTA-69827-no-rs ARS-BFGL-NGS-115757 ARS-BFGL-NGS-19655 ARS-BFGL-NGS-7542 Hapmap57429-rs29016151 BTA-101305-no-rs ARS-BFGL-NGS-26427 ARS-BFGL-NGS-57851 ARS-BFGL-NGS-39920 UA-IFASA-2146 ARS-BFGL-NGS-10050 Hapmap30252-BTA-141872 ARS-BFGL-NGS-111770 BTB-01800967 ARS-BFGL-NGS-112959 ARS-BFGL-NGS-223 ARS-BFGL-NGS-103152 BTB-00161805 Hapmap52849-rs29021928 ARS-BFGL-NGS-92456 ARS-BFGL-NGS-1034 ARS-BFGL-NGS-115266 BTB-00161751 INRA-192 ARS-BFGL-NGS-6917 ARS-BFGL-NGS-30905 ARS-BFGL-NGS-74724 ARS-BFGL-NGS-103345 ARS-BFGL-NGS-12670 Hapmap47115-BTA-84071 BTB-00163323 ARS-BFGL-NGS-7410 ARS-BFGL-NGS-30038 ARS-BFGL-NGS-1743 ARS-BFGL-NGS-116145 ARS-BFGL-NGS-115803 ARS-BFGL-NGS-67542 ARS-BFGL-NGS-114472 Hapmap52120-rs29014886 ARS-BFGL-NGS-84351 ARS-BFGL-NGS-18108 BTB-00281544 ARS-BFGL-NGS-36492 Hapmap44528-BTA-17816 ARS-BFGL-NGS-102687 ARS-BFGL-NGS-22697 ARS-BFGL-NGS-39239 BTA-90535-no-rs BTA-90533-no-rs ARS-BFGL-NGS-114514 Hapmap46397-BTA-105989 Hapmap36019-SCAFFOLD146556_5946 ARS-BFGL-NGS-949 Hapmap42088-BTA-118523 ARS-BFGL-NGS-8807 ARS-BFGL-NGS-10160 ARS-BFGL-NGS-42453 Hapmap39541-BTA-118502 ARS-BFGL-NGS-57926 ARS-BFGL-NGS-71592 ARS-BFGL-NGS-24888 BTA-91693-no-rs Hapmap23596-BTA-149292 BTA-29384-no-rs ARS-BFGL-NGS-115291 Hapmap52491-rs29011086 Hapmap38139-BTA-116454 ARS-BFGL-NGS-100374 UA-IFASA-6828 ARS-BFGL-NGS-113798 ARS-BFGL-NGS-6621 ARS-BFGL-NGS-104060 Hapmap38452-BTA-98747 ARS-BFGL-NGS-19875 ARS-BFGL-NGS-57716 ARS-BFGL-NGS-17279 ARS-BFGL-NGS-22774 ARS-BFGL-NGS-41865 ARS-BFGL-NGS-91047 ARS-BFGL-NGS-112260 ARS-BFGL-NGS-60734 ARS-BFGL-NGS-36821 ARS-BFGL-NGS-26036 ARS-BFGL-NGS-35702 ARS-BFGL-NGS-23776 ARS-BFGL-NGS-5701 ARS-BFGL-NGS-55059 Hapmap40914-BTA-122270 Hapmap34855-BES3_Contig373_1182 ARS-BFGL-NGS-40270 Hapmap54675-rs29016879 ARS-BFGL-NGS-20734 ARS-BFGL-NGS-104086 ARS-BFGL-NGS-82018 BTB-01902057 BTA-104999-no-rs BTB-01574552 BTA-104998-no-rs ARS-BFGL-NGS-46206 BTA-72294-no-rs BTB-00165156 BTB-00165088 ARS-BFGL-NGS-89749 ARS-BFGL-NGS-103761 BTA-13505-rs29018464 BTB-01511967 ARS-BFGL-NGS-6424 BTB-01580567 BTB-02078736 ARS-BFGL-NGS-57919 BTB-00685072 ARS-BFGL-NGS-71657 ARS-BFGL-NGS-106242 Hapmap29841-BTA-150778 ARS-BFGL-NGS-34749 ARS-BFGL-NGS-79631 Hapmap49928-BTA-24568 ARS-BFGL-NGS-106704 BTB-01951988 BTB-01952103 Hapmap60503-rs29018741 ARS-BFGL-NGS-61702 Hapmap49078-BTA-19830 ARS-BFGL-NGS-114611 BTA-19844-no-rs ARS-BFGL-NGS-33308 BTB-01643687 ARS-BFGL-NGS-31713 Hapmap55363-rs29026788 BTA-117204-no-rs BTA-117177-no-rs ARS-BFGL-NGS-34128 BTB-01244791 Hapmap49472-BTA-117185 ARS-BFGL-NGS-93391 BTA-117194-no-rs BTB-02022097 Hapmap27790-BTA-163267 ARS-BFGL-NGS-70391 ARS-BFGL-NGS-106409 Hapmap39581-BTA-70101 BTB-00165658 BTA-72721-no-rs BTB-01476402 BTB-01476421 BTB-00165541 BTB-00165617 ARS-BFGL-NGS-79026 ARS-BFGL-NGS-27931 ARS-BFGL-NGS-26731 ARS-BFGL-NGS-112129 ARS-BFGL-NGS-74533 Hapmap47436-BTA-88975 ARS-BFGL-NGS-78920 Hapmap26701-BTA-148307 Hapmap35652-SCAFFOLD151622_1051 BTA-02892-no-rs ARS-BFGL-NGS-64636 BTA-109138-no-rs Hapmap24260-BTA-155392 Hapmap40298-BTA-109122 Hapmap47828-BTA-109121 BTB-01200056 BTB-01831345 ARS-BFGL-NGS-68586 BTB-00166030 Hapmap39425-BTA-70290 BTA-114356-no-rs BTB-01695573 ARS-BFGL-NGS-60306 ARS-BFGL-NGS-102120 Hapmap53031-rs29011318 BTB-01841922 BTB-01873064 BTA-104863-no-rs ARS-BFGL-NGS-39533 Hapmap53581-rs29012683 ARS-BFGL-NGS-74263 ARS-BFGL-NGS-118059 Hapmap41216-BTA-27440 Hapmap41577-BTA-54943 ARS-BFGL-NGS-44390 BTA-54952-no-rs Hapmap52040-rs29011076 BTB-00166174 ARS-BFGL-NGS-6349 BTA-70039-no-rs BTA-88792-no-rs ARS-BFGL-NGS-31916 Hapmap49924-BTA-24223 BTA-70386-no-rs ARS-BFGL-NGS-48662 ARS-BFGL-NGS-78129 BTA-70495-no-rs ARS-BFGL-NGS-12804 ARS-BFGL-NGS-94150 ARS-BFGL-NGS-16643 Hapmap31185-BTA-159806 Hapmap34780-BES10_Contig790_1642 BTA-123019-no-rs ARS-BFGL-NGS-29341 ARS-BFGL-NGS-68531 Hapmap50844-BTA-100855 ARS-BFGL-NGS-15904 Hapmap40647-BTA-110965 ARS-BFGL-NGS-100502 ARS-BFGL-NGS-60358 ARS-BFGL-NGS-63842 Hapmap38652-BTA-111852 ARS-BFGL-NGS-108871 Hapmap58672-rs29015213 Hapmap43542-BTA-27796 ARS-BFGL-NGS-89632 Hapmap59633-rs29013953 Hapmap45207-BTA-71975 BTA-120817-no-rs BTA-77279-no-rs Hapmap43169-BTA-119396 BTA-12681-no-rs Hapmap39584-BTA-71323 Hapmap50265-BTA-13206 ARS-BFGL-NGS-15769 Hapmap55272-rs29026835 ARS-BFGL-NGS-119147 Hapmap31111-BTA-141921 ARS-BFGL-NGS-7237 ARS-BFGL-NGS-111415 BTA-70966-no-rs ARS-BFGL-NGS-116209 Hapmap44709-BTA-70915 BTA-70896-no-rs ARS-BFGL-NGS-89237 ARS-BFGL-NGS-38976 BTA-85383-no-rs BTA-85377-no-rs ARS-BFGL-NGS-37517 Hapmap33770-BTA-104911 BTA-104909-no-rs Hapmap40099-BTA-104903 BTA-104895-no-rs ARS-BFGL-NGS-84310 ARS-BFGL-NGS-107551 Hapmap38872-BTA-104883 UA-IFASA-6068 BTB-01176772 BTA-68470-no-rs Hapmap48049-BTA-68465 BTB-01980891 BTA-109990-no-rs BTB-01659956 BTA-111286-no-rs BTB-01821537 Hapmap51512-BTA-88181 BTA-85374-no-rs BTA-85367-no-rs BTA-57136-no-rs ARS-USMARC-Parent-DQ647186-rs29014143 Hapmap58054-rs29014143 ARS-BFGL-NGS-20771 Hapmap51610-BTA-57120 ARS-BFGL-NGS-52712 ARS-BFGL-NGS-92535 ARS-BFGL-NGS-117256 BTA-85407-no-rs Hapmap38534-BTA-85405 ARS-BFGL-NGS-31254 Hapmap50489-BTA-85396 Hapmap50800-BTA-85394 ARS-BFGL-NGS-56542 Hapmap40227-BTA-85393 UA-IFASA-7278 BTA-85395-no-rs Hapmap51543-BTA-108077 ARS-BFGL-NGS-78286 Hapmap48706-BTA-28292 ARS-BFGL-NGS-102518 Hapmap48868-BTA-71461 BTB-00166627 Hapmap51036-BTA-71487 ARS-BFGL-NGS-86175 BTA-17212-no-rs ARS-BFGL-NGS-110781 BTA-71542-no-rs Hapmap57609-rs29021001 BTA-71588-no-rs Hapmap31768-BTA-141947 BTB-00167173 BTB-00167286 BTB-01238607 BTB-01238565 BTB-01238546 BTB-01238492 BTA-29407-no-rs BTB-01888967 BTB-00167380 Hapmap43831-BTA-29394 Hapmap47236-BTA-29404 Hapmap42498-BTA-29406 BTB-01108314 ARS-BFGL-NGS-4793 ARS-BFGL-NGS-108298 Hapmap59250-rs29020746 Hapmap51522-BTA-93536 ARS-BFGL-NGS-110874 BTA-93538-no-rs ARS-BFGL-NGS-25363 BTB-00224778 BTA-72096-no-rs BTA-72072-no-rs BTA-72059-no-rs BTB-00167579 UA-IFASA-5600 ARS-USMARC-Parent-AY842475-rs29002127 BTB-00167503 Hapmap50078-BTA-71995 ARS-BFGL-NGS-60801 BTB-00167820 Hapmap26962-BTA-141949 Hapmap39092-BTA-72158 BTB-00168235 BTB-00168310 BTA-72234-no-rs BTA-72259-no-rs BTB-00168404 Hapmap61033-rs29022501 ARS-BFGL-NGS-111862 BTA-72397-no-rs ARS-BFGL-NGS-117041 BTB-00168676 ARS-BFGL-NGS-40177 BTB-00168895 BTA-72487-no-rs BTA-00676-rs29013829 BTB-01054295 BTB-01108729 ARS-BFGL-NGS-79920 BTB-01108785 BTB-01672879 BTB-01672972 BTA-38554-no-rs BTA-38557-no-rs BTA-93539-no-rs BTB-01054325 BTB-01054355 BTB-01054403 ARS-BFGL-NGS-84478 BTB-01054433 ARS-BFGL-NGS-20631 ARS-BFGL-NGS-106856 ARS-BFGL-NGS-63022 BTB-01054610 Hapmap28140-BTA-159872 Hapmap27025-BTA-159880 BTA-17400-no-rs ARS-BFGL-NGS-38914 BTB-01054838 BTB-01054853 BTB-01054876 BTB-00169017 ARS-BFGL-NGS-59734 BTB-01054917 ARS-BFGL-NGS-115125 BTA-72648-no-rs Hapmap50909-BTA-17901 Hapmap33386-BTA-155833 ARS-BFGL-NGS-78425 Hapmap39036-BTA-72676 Hapmap48063-BTA-72675 ARS-BFGL-NGS-14018 Hapmap50895-BTA-122111 Hapmap27013-BTA-158242 BTB-00677925 BTB-01450068 BTB-00677914 ARS-BFGL-NGS-116078 BTA-40988-no-rs Hapmap61077-rs29023731 BTB-01483314 Hapmap61072-rs29024053 BTB-01483102 Hapmap24027-BTA-97007 ARS-BFGL-NGS-40507 Hapmap43740-BTA-05954 Hapmap60681-rs29013301 BTB-00169592 BTA-72691-no-rs BTB-01914792 BTB-01768836 BTB-01768855 BTB-00169811 BTA-72712-no-rs BTB-01931258 BTB-01912042 BTA-93303-no-rs Hapmap45129-BTA-72713 BTB-00169886 BTB-00169898 BTB-00169916 Hapmap46098-BTA-72714 Hapmap49725-BTA-72716 BTA-72719-no-rs ARS-BFGL-NGS-22423 ARS-BFGL-NGS-68962 ARS-BFGL-NGS-107984 BTB-00170116 BTB-00169573 ARS-BFGL-NGS-42454 Hapmap50203-BTA-107053 ARS-BFGL-NGS-90892 Hapmap43716-BTA-87799 ARS-BFGL-NGS-83726 BTB-01186320 BTB-01186280 BTB-01186204 Hapmap50554-BTA-107048 BTA-107055-no-rs BTB-01383887 BTB-01383912 ARS-BFGL-NGS-57582 BTB-01890990 BTB-01383949 Hapmap49350-BTA-86626 BTB-01383975 BTB-01858633 BTB-01507370 BTB-01507411 Hapmap59011-rs29027498 ARS-BFGL-NGS-36273 BTB-00171304 ARS-BFGL-NGS-46509 ARS-BFGL-NGS-16437 Hapmap57101-rs29013539 Hapmap45628-BTA-72755 Hapmap53225-rs29020561 BTA-72752-no-rs BTB-00170935 Hapmap59743-rs29017061 BTB-00170854 BTB-00170785 BTB-00170600 Hapmap49426-BTA-107052 BTB-00170517 BTA-72744-no-rs ARS-BFGL-NGS-117044 ARS-BFGL-NGS-75741 ARS-BFGL-NGS-72533 BTB-00170362 Hapmap50133-BTA-86017 BTB-01114756 BTB-01507338 UA-IFASA-4775 Hapmap48233-BTA-16470 ARS-BFGL-NGS-65240 ARS-BFGL-NGS-1024 Hapmap58244-rs29017637 BTB-01114634 BTB-01114585 BTA-87383-no-rs BTA-23043-no-rs Hapmap48929-BTA-87386 BTB-01843574 BTB-00171908 BTB-00171880 UA-IFASA-2130 Hapmap39677-BTA-69920 BTB-00171763 ARS-BFGL-NGS-73435 BTB-00171649 BTB-00171619 ARS-BFGL-NGS-112133 ARS-BFGL-NGS-30249 BTB-01576013 BTB-01575998 BTB-01353572 Hapmap31523-BTA-163301 BTB-01420058 ARS-BFGL-NGS-69270 Hapmap44790-BTA-87385 BTB-01571937 Hapmap33048-BTA-153800 ARS-BFGL-NGS-24570 BTB-01202801 Hapmap51800-BTA-109764 ARS-BFGL-NGS-34851 BTB-01839830 BTB-00172076 BTB-00172016 BTB-00171972 Hapmap54229-rs29017613 ARS-BFGL-NGS-48336 BTA-28670-no-rs BTB-01538902 BTB-01538878 BTB-01538862 Hapmap38265-BTA-96973 ARS-BFGL-NGS-63028 ARS-BFGL-NGS-3588 BTB-01482562 BTB-00172924 Hapmap25788-BTA-123085 ARS-BFGL-NGS-78071 BTB-00172204 ARS-BFGL-NGS-24358 BTB-00172973 BTB-00172997 ARS-BFGL-NGS-106740 UA-IFASA-7669 BTB-00173094 ARS-BFGL-NGS-117872 ARS-BFGL-NGS-13954 BTB-00173411 ARS-BFGL-NGS-105499 ARS-BFGL-NGS-15527 BTB-00173673 ARS-BFGL-NGS-18278 Hapmap60347-rs29020617 BTA-96367-no-rs BTB-01475995 BTB-01476057 ARS-BFGL-NGS-35937 BTB-01437296 BTB-00174283 BTB-00174783 BTB-00174705 BTB-00174696 Hapmap55409-rs29022997 BTA-89083-no-rs BTB-00174639 BTA-69986-no-rs BTB-00174592 BTA-122225-no-rs BTB-01513833 BTA-99714-no-rs BTB-01513732 BTB-01306265 BTB-01306593 ARS-BFGL-NGS-61221 BTA-44996-no-rs Hapmap38318-BTA-45002 BTB-00746336 BTB-01934112 BTB-01144391 BTA-97585-no-rs BTA-97586-no-rs BTB-01793118 ARS-BFGL-NGS-30948 BTB-01269449 BTB-01269751 ARS-BFGL-NGS-11497 ARS-BFGL-NGS-116672 BTB-01269980 BTB-00174824 ARS-BFGL-NGS-115810 BTB-01956014 BTA-122414-no-rs BTB-00174859 BTB-00174891 BTB-00174922 BTB-02009505 ARS-BFGL-NGS-31424 BTB-01204607 BTB-01269588 BTA-06276-rs29020640 BTB-00175065 ARS-BFGL-NGS-3000 BTA-70016-no-rs BTB-00175289 ARS-BFGL-NGS-71927 Hapmap44123-BTA-70017 BTB-00175429 ARS-BFGL-NGS-102878 BTB-01377921 Hapmap51645-BTA-85793 BTA-102832-no-rs ARS-BFGL-NGS-86219 ARS-BFGL-NGS-114191 ARS-BFGL-NGS-45761 BTB-01330413 ARS-BFGL-NGS-108340 Hapmap33884-BES3_Contig263_765 Hapmap24419-BTA-162106 BTB-01330347 BTB-01228397 BTB-01228342 Hapmap34749-BES4_Contig461_1146 BTB-01228256 Hapmap44201-BTA-114510 Hapmap42448-BTA-119409 Hapmap54385-rs29020436 ARS-BFGL-NGS-71177 Hapmap47073-BTA-66626 BTB-01007607 ARS-BFGL-BAC-6642 BTB-01007411 ARS-BFGL-NGS-39071 BTA-121623-no-rs ARS-BFGL-NGS-89253 Hapmap60225-rs29010786 BTB-00175546 BTA-70020-no-rs BTA-70088-no-rs BTB-00177281 BTA-70113-no-rs Hapmap44397-BTA-70124 Hapmap46157-BTA-70132 Hapmap38661-BTA-18849 Hapmap51853-BTA-70134 ARS-BFGL-NGS-21786 BTB-00178002 Hapmap38426-BTA-70226 BTB-00178249 Hapmap33483-BTA-142021 BTA-70244-no-rs Hapmap33665-BTA-142069 Hapmap46435-BTA-70245 BTB-00178603 BTB-00484017 BTB-01885061 Hapmap24263-BTA-161141 ARS-BFGL-NGS-115775 BTB-01308664 BTB-01780414 Hapmap58943-rs29011657 BTB-01780264 Hapmap43331-BTA-70083 ARS-BFGL-NGS-41445 Hapmap53600-rs29010856 BTB-00176906 BTB-01629661 Hapmap43454-BTA-108936 ARS-BFGL-NGS-113933 ARS-BFGL-NGS-5483 BTB-01930921 ARS-BFGL-NGS-80648 BTA-121625-no-rs ARS-BFGL-NGS-116298 BTB-00176697 BTB-00176654 BTB-00176602 Hapmap50070-BTA-70041 ARS-BFGL-NGS-113104 BTB-00176227 ARS-BFGL-NGS-1278 BTB-00176150 Hapmap41203-BTA-20852 ARS-BFGL-NGS-27598 ARS-BFGL-NGS-110306 ARS-BFGL-NGS-112465 ARS-BFGL-NGS-35523 BTB-00890676 BTB-01769627 BTB-01120104 BTB-01119916 Hapmap38735-BTA-22307 BTB-01922107 Hapmap40021-BTA-70278 BTB-00178966 BTB-00179180 BTB-00179309 BTA-70284-no-rs Hapmap48859-BTA-70287 ARS-BFGL-NGS-100360 BTB-01927917 BTB-01771861 Hapmap25108-BTA-18447 BTB-00178712 BTB-00178810 BTB-00178816 BTB-00179461 BTB-00179484 BTB-00179490 BTB-00179514 BTA-70293-no-rs BTB-00178642 BTA-70272-no-rs ARS-BFGL-NGS-112363 ARS-BFGL-NGS-112234 ARS-BFGL-NGS-13663 ARS-BFGL-NGS-113663 Hapmap42789-BTA-107266 Hapmap29687-BTA-154733 ARS-BFGL-NGS-90974 Hapmap55018-rs29025758 Hapmap60804-rs29027881 Hapmap28059-BTA-161846 ARS-BFGL-NGS-64346 ARS-BFGL-NGS-15203 ARS-BFGL-NGS-115790 ARS-BFGL-NGS-13400 Hapmap51913-BTA-70389 ARS-BFGL-NGS-12941 BTB-01652857 BTB-01721967 BTB-01721944 BTB-00182380 ARS-BFGL-NGS-33573 Hapmap38427-BTA-70434 Hapmap49715-BTA-70437 ARS-BFGL-NGS-38841 BTB-00181882 ARS-BFGL-NGS-40525 BTB-01330323 ARS-BFGL-NGS-11339 BTB-01330302 BTA-24137-no-rs BTA-24135-no-rs BTA-37625-no-rs BTB-00614426 Hapmap59465-rs29011243 ARS-BFGL-NGS-29867 BTB-00182993 ARS-BFGL-NGS-90711 BTA-70441-no-rs BTB-01562667 BTA-11650-rs29017408 Hapmap55111-rs29019556 ARS-BFGL-NGS-66875 BTB-01351245 BTB-01351221 BTA-27223-no-rs ARS-BFGL-NGS-38285 ARS-BFGL-NGS-108242 ARS-BFGL-NGS-79746 ARS-BFGL-NGS-23878 ARS-BFGL-NGS-835 Hapmap47168-BTA-107289 ARS-BFGL-NGS-101418 ARS-BFGL-NGS-14155 ARS-BFGL-NGS-117740 BTA-70433-no-rs BTB-00182719 BTB-00182731 BTB-00182760 BTB-00182813 BTB-00183295 Hapmap50446-BTA-70460 ARS-BFGL-NGS-104842 ARS-BFGL-NGS-35394 ARS-BFGL-NGS-100769 ARS-BFGL-NGS-105598 ARS-BFGL-NGS-30059 ARS-BFGL-NGS-102463 ARS-BFGL-NGS-20161 BTB-00183730 BTA-70505-no-rs BTA-70504-no-rs Hapmap43660-BTA-70498 ARS-BFGL-NGS-25928 ARS-BFGL-NGS-95937 BTA-70487-no-rs BTA-110861-no-rs BTB-01651634 Hapmap40337-BTA-110858 ARS-BFGL-NGS-40546 ARS-BFGL-NGS-25314 BTB-01637746 Hapmap39284-BTA-70361 BTA-120528-no-rs Hapmap28169-BTA-70367 Hapmap46158-BTA-70371 BTB-00180945 BTB-00181018 ARS-BFGL-NGS-80947 ARS-BFGL-NGS-27837 BTA-70379-no-rs ARS-BFGL-NGS-78873 Hapmap50445-BTA-70383 BTB-00181387 BTA-94736-no-rs BTB-00179771 UA-IFASA-8621 UA-IFASA-6205 BTA-70317-no-rs ARS-BFGL-NGS-14039 BTB-01669008 Hapmap44583-BTA-111987 BTA-70335-no-rs BTA-01291-no-rs ARS-BFGL-NGS-114035 BTA-16657-no-rs Hapmap54533-rs29013481 Hapmap41338-BTA-70373 ARS-BFGL-NGS-12139 Hapmap54947-rs29009770 BTA-91631-no-rs BTB-00184775 Hapmap35076-BES8_Contig223_1291 Hapmap33797-BTA-70610 BTB-00185536 Hapmap51289-BTA-70566 BTB-00184917 ARS-BFGL-NGS-29401 BTB-00185584 BTB-00185792 BTB-00185806 BTA-82217-no-rs Hapmap58409-rs29020726 BTB-00185894 ARS-BFGL-NGS-66729 BTB-00366265 ARS-BFGL-NGS-52549 BTA-82216-no-rs BTA-82215-no-rs Hapmap41484-BTA-22365 BTB-01592886 BTB-01592826 BTB-01592646 BTA-28293-no-rs Hapmap36743-SCAFFOLD20938_6775 ARS-BFGL-NGS-25383 BTB-01065803 BTB-01065788 Hapmap33589-BTA-152068 ARS-BFGL-NGS-114296 BTB-01065960 BTB-01066119 BTB-01066167 ARS-BFGL-NGS-38893 BTB-01066266 ARS-BFGL-NGS-38480 BTB-01066381 ARS-BFGL-NGS-113702 BTB-01066453 BTA-120046-no-rs BTB-00188504 BTB-00188617 BTB-00188660 Hapmap33484-BTA-142221 Hapmap48445-BTA-70755 Hapmap35290-BES8_Contig586_984 BTB-00188992 ARS-BFGL-NGS-115783 BTB-00189082 BTB-00940872 BTB-00940868 Hapmap40772-BTA-61438 BTB-00940849 BTB-01418162 BTB-01418150 BTB-01298917 ARS-BFGL-NGS-39795 BTB-01298928 BTB-01298953 BTA-19471-no-rs Hapmap27403-BTA-142195 Hapmap34965-BES8_Contig580_3561 BTB-00186521 ARS-BFGL-NGS-32285 ARS-BFGL-NGS-30090 BTA-110705-no-rs ARS-BFGL-NGS-6723 BTB-01263878 ARS-BFGL-NGS-35354 BTB-00186432 BTA-70675-no-rs BTB-00186736 BTA-16397-no-rs BTB-00186038 BTB-00186089 ARS-BFGL-NGS-33150 BTB-00186757 BTA-06202-rs29020566 BTB-00186856 BTB-00186866 Hapmap48652-BTA-121634 BTB-00186895 BTA-70690-no-rs Hapmap55341-rs29010064 ARS-BFGL-NGS-58469 ARS-BFGL-NGS-84791 BTB-02035389 Hapmap39521-BTA-89033 BTB-01403737 Hapmap47769-BTA-89036 Hapmap25577-BTA-148332 BTA-70707-no-rs BTA-70715-no-rs BTB-00188028 Hapmap38342-BTA-70722 BTB-00188098 BTA-70724-no-rs BTB-00188171 BTA-70725-no-rs Hapmap60125-rs29018949 BTA-70744-no-rs ARS-BFGL-NGS-105821 Hapmap57810-rs29009951 Hapmap55561-rs29010357 Hapmap44705-BTA-120271 BTB-01264154 Hapmap58879-rs29013265 ARS-BFGL-NGS-109868 ARS-BFGL-NGS-23272 ARS-BFGL-NGS-28532 Hapmap49880-BTA-120276 BTB-01263932 Hapmap51560-BTA-120262 BTB-01752000 ARS-BFGL-NGS-33426 BTB-00188425 BTA-70752-no-rs Hapmap52199-rs29020557 ARS-BFGL-NGS-115676 UA-IFASA-1608 BTB-00189357 BTA-70765-no-rs BTA-70767-no-rs Hapmap39679-BTA-70777 ARS-BFGL-NGS-31095 BTB-00189889 BTB-00189909 BTB-00190258 BTB-00190444 ARS-BFGL-NGS-118588 Hapmap41620-BTA-70804 BTA-70794-no-rs BTA-70802-no-rs ARS-BFGL-NGS-114455 BTB-02042206 BTB-01794351 ARS-BFGL-NGS-90205 BTB-00190917 BTA-70806-no-rs ARS-BFGL-NGS-5482 ARS-BFGL-NGS-116115 Hapmap51420-BTA-20855 ARS-BFGL-NGS-119775 ARS-BFGL-NGS-42679 ARS-BFGL-NGS-36881 ARS-BFGL-NGS-38567 ARS-BFGL-NGS-100984 ARS-BFGL-NGS-118435 Hapmap27404-BTA-142249 Hapmap39680-BTA-70826 ARS-BFGL-NGS-24133 ARS-BFGL-NGS-56156 ARS-BFGL-NGS-46170 ARS-BFGL-NGS-98675 BTB-00187477 ARS-BFGL-NGS-115237 BTB-00187201 BTB-00187176 ARS-BFGL-NGS-27033 BTA-02000-rs29012953 Hapmap42645-BTA-70875 Hapmap53007-rs29013223 ARS-BFGL-NGS-24321 ARS-BFGL-NGS-101883 ARS-BFGL-NGS-100947 Hapmap54734-rs29026555 ARS-BFGL-NGS-110519 Hapmap48865-BTA-70864 BTB-00191792 BTB-02003236 BTB-00191555 BTA-70855-no-rs BTA-14805-rs29023564 ARS-BFGL-NGS-92793 BTB-00191341 BTB-00191251 BTA-70845-no-rs ARS-BFGL-NGS-118506 BTB-00191050 BTA-89152-no-rs ARS-BFGL-NGS-99082 ARS-BFGL-NGS-12397 BTB-00193035 BTA-70899-no-rs ARS-BFGL-NGS-19036 BTB-00193327 ARS-BFGL-NGS-86043 BTB-00193368 BTB-00193392 Hapmap43154-BTA-11252 BTB-00193466 BTA-121635-no-rs BTB-00193651 ARS-BFGL-NGS-117482 Hapmap53492-rs29026148 BTA-70947-no-rs Hapmap39583-BTA-70939 ARS-BFGL-NGS-39957 Hapmap48446-BTA-70928 Hapmap36742-SCAFFOLD70177_16088 ARS-BFGL-NGS-37873 ARS-BFGL-NGS-43016 Hapmap55086-rs29012211 BTA-56392-no-rs ARS-BFGL-NGS-113815 ARS-BFGL-NGS-115492 Hapmap59433-rs29012129 ARS-BFGL-NGS-31114 Hapmap43916-BTA-70890 BTA-70887-no-rs Hapmap43334-BTA-70880 Hapmap39941-BTA-70878 ARS-BFGL-NGS-68143 BTA-70965-no-rs Hapmap55516-rs29015265 Hapmap36353-SCAFFOLD29708_3468 ARS-BFGL-NGS-42921 Hapmap26478-BTA-161959 BTB-01327575 ARS-BFGL-NGS-118587 BTA-09121-no-rs BTB-01392193 ARS-BFGL-NGS-91573 BTB-01392113 BTB-00193817 ARS-BFGL-NGS-61465 ARS-BFGL-NGS-33310 ARS-BFGL-NGS-40376 ARS-BFGL-NGS-20949 ARS-BFGL-NGS-45911 ARS-BFGL-NGS-26541 ARS-BFGL-NGS-36762 BTB-01411318 ARS-BFGL-NGS-13878 Hapmap48240-BTA-18657 ARS-BFGL-NGS-107905 BTB-00194057 Hapmap42296-BTA-70995 BTA-70992-no-rs BTB-00194018 ARS-BFGL-NGS-458 ARS-BFGL-NGS-37173 ARS-BFGL-NGS-23789 BTA-13086-rs29018051 BTB-00194107 Hapmap36314-SCAFFOLD35866_10767 BTA-70997-no-rs ARS-BFGL-NGS-41130 BTA-70999-no-rs Hapmap57289-ss46526668 Hapmap38810-BTA-112510 ARS-BFGL-NGS-44674 ARS-BFGL-NGS-39056 Hapmap51035-BTA-71047 Hapmap47704-BTA-71045 BTA-71030-no-rs BTB-00194614 Hapmap40188-BTA-71028 ARS-BFGL-NGS-12934 ARS-BFGL-NGS-116611 ARS-BFGL-NGS-27521 Hapmap41071-BTA-71070 Hapmap48059-BTA-71067 Hapmap51293-BTA-71066 BTA-71063-no-rs ARS-BFGL-NGS-44314 ARS-BFGL-NGS-79224 BTA-71054-no-rs BTB-00195098 BTB-00195004 Hapmap51854-BTA-71049 ARS-BFGL-NGS-111515 Hapmap30912-BTA-71048 BTA-106667-no-rs BTA-106668-no-rs Hapmap39010-BTA-121642 Hapmap38730-BTA-121643 ARS-BFGL-NGS-57945 Hapmap46862-BTA-71103 Hapmap58944-rs29011673 BTA-71107-no-rs BTA-71112-no-rs Hapmap46863-BTA-71117 Hapmap49719-BTA-71119 ARS-BFGL-NGS-26905 ARS-BFGL-NGS-68509 Hapmap38430-BTA-71131 ARS-BFGL-NGS-37048 ARS-BFGL-NGS-7407 ARS-BFGL-NGS-38191 ARS-BFGL-NGS-4110 ARS-BFGL-NGS-67967 Hapmap33251-BTA-160264 Hapmap44212-BTA-122090 Hapmap32854-BTA-155083 ARS-BFGL-NGS-88361 ARS-BFGL-NGS-105661 ARS-BFGL-NGS-105263 Hapmap47172-BTA-109521 ARS-BFGL-NGS-119675 ARS-BFGL-NGS-115217 ARS-BFGL-NGS-51759 Hapmap41750-BTA-109512 ARS-BFGL-NGS-70032 ARS-BFGL-NGS-116468 BTA-71180-no-rs ARS-BFGL-NGS-36876 ARS-BFGL-NGS-51159 ARS-BFGL-NGS-115010 ARS-BFGL-NGS-102713 ARS-BFGL-NGS-8047 ARS-BFGL-NGS-2994 Hapmap39351-BTA-71190 Hapmap42648-BTA-71195 ARS-BFGL-NGS-6754 ARS-BFGL-NGS-64170 BTA-88376-no-rs BTA-88378-no-rs Hapmap28362-BTA-148086 ARS-BFGL-NGS-1410 ARS-BFGL-NGS-39510 ARS-BFGL-NGS-42794 ARS-BFGL-NGS-103685 ARS-BFGL-NGS-53167 BTA-109199-no-rs ARS-BFGL-NGS-41489 ARS-BFGL-NGS-20921 ARS-BFGL-NGS-103453 Hapmap36554-NPY_499F3-SNP1 ARS-BFGL-NGS-11190 ARS-BFGL-NGS-42898 Hapmap42647-BTA-71143 ARS-BFGL-NGS-42007 BTA-71331-no-rs Hapmap43917-BTA-71319 Hapmap32089-BTA-148976 Hapmap42065-BTA-111154 BTB-01595589 BTB-01595788 BTB-01708864 ARS-BFGL-NGS-67213 BTB-00196354 BTB-00196579 BTA-71334-no-rs ARS-BFGL-NGS-21842 BTA-71353-no-rs BTA-71361-no-rs BTB-00196774 BTB-00196827 Hapmap44399-BTA-71366 BTB-00197052 BTA-71368-no-rs BTB-00197128 BTB-01965166 BTB-01709170 Hapmap42080-BTA-115228 ARS-BFGL-NGS-3874 BTB-01955910 ARS-BFGL-NGS-86255 ARS-BFGL-NGS-113903 BTB-01328155 Hapmap31842-BTA-161975 Hapmap54648-rs29025386 BTB-00197584 BTB-00197593 BTB-01555035 ARS-BFGL-NGS-55672 ARS-BFGL-NGS-67968 Hapmap43771-BTA-114609 ARS-BFGL-NGS-110471 Hapmap51485-BTA-71438 Hapmap49284-BTA-71431 ARS-BFGL-NGS-61452 ARS-BFGL-NGS-106987 ARS-BFGL-NGS-21411 BTB-00198412 ARS-BFGL-NGS-71500 ARS-BFGL-NGS-15231 BTB-00198560 ARS-BFGL-NGS-5226 Hapmap50073-BTA-71460 ARS-BFGL-NGS-110647 BTA-71464-no-rs BTB-00198758 BTA-71466-no-rs Hapmap51296-BTA-71488 BTB-02088809 ARS-BFGL-NGS-75548 ARS-BFGL-NGS-13161 ARS-BFGL-NGS-2431 ARS-BFGL-NGS-102407 BTB-00199492 BTB-00199499 BTB-02034959 BTA-71511-no-rs ARS-BFGL-NGS-36071 ARS-BFGL-NGS-83904 ARS-BFGL-NGS-117534 ARS-BFGL-NGS-112329 ARS-BFGL-NGS-24039 ARS-BFGL-NGS-31715 ARS-BFGL-NGS-110085 ARS-BFGL-NGS-37807 ARS-BFGL-NGS-22118 ARS-BFGL-NGS-30005 ARS-BFGL-NGS-16805 ARS-BFGL-NGS-13086 ARS-BFGL-NGS-4753 Hapmap53144-ss46525999 ARS-BFGL-NGS-33546 ARS-BFGL-NGS-116590 ARS-BFGL-NGS-105631 ARS-BFGL-NGS-43041 BTA-71093-no-rs ARS-BFGL-NGS-119503 BTB-00195600 BTB-00195550 BTB-00197240 BTB-01562478 BTB-01562462 ARS-BFGL-NGS-112549 ARS-BFGL-NGS-28378 Hapmap39800-BTA-102932 ARS-BFGL-NGS-112268 BTB-02051812 BTB-01096725 Hapmap54517-rs29026587 Hapmap58518-rs29024716 BTB-01096875 BTA-22393-no-rs ARS-BFGL-NGS-58613 Hapmap51399-BTA-116973 BTA-116976-no-rs Hapmap38208-BTA-22377 ARS-BFGL-NGS-116200 ARS-BFGL-NGS-112048 BTB-01096614 Hapmap34214-BES4_Contig204_631 ARS-BFGL-NGS-92811 ARS-BFGL-NGS-114694 BTB-00200089 BTB-00200143 ARS-BFGL-NGS-98435 ARS-BFGL-NGS-112996 BTB-01425165 ARS-BFGL-NGS-7918 ARS-BFGL-NGS-104278 Hapmap48945-BTA-92136 BTB-01425393 BTB-01928726 Hapmap26212-BTA-163017 BTB-00200199 ARS-BFGL-NGS-81609 Hapmap42298-BTA-71527 BTB-00200250 BTB-01687798 BTB-01687779 Hapmap46191-BTA-101479 BTB-01162037 BTB-01162076 BTA-101472-no-rs BTA-89872-no-rs Hapmap41721-BTA-101476 BTB-01162263 Hapmap50541-BTA-101489 BTA-101495-no-rs ARS-BFGL-NGS-110196 BTA-71551-no-rs Hapmap53753-rs29023393 BTA-71564-no-rs Hapmap54007-rs29018645 BTB-00201173 BTA-71570-no-rs Hapmap41792-BTA-18792 BTA-71575-no-rs Hapmap60835-rs29021024 ARS-BFGL-NGS-90094 BTA-87133-no-rs Hapmap48502-BTA-87135 Hapmap38069-BTA-34757 BTB-00567011 BTB-00567063 BTB-01497193 BTB-01497290 BTB-00566951 BTB-00566808 BTB-00566744 BTB-00566688 BTB-00566662 ARS-BFGL-NGS-116146 BTB-00200609 ARS-BFGL-NGS-19836 BTA-121647-no-rs ARS-BFGL-NGS-86056 BTB-01260470 BTB-01260511 Hapmap42094-BTA-119925 BTA-122586-no-rs ARS-BFGL-NGS-21207 ARS-BFGL-NGS-117077 Hapmap30589-BTA-158871 Hapmap59506-rs29021284 ARS-BFGL-NGS-25242 ARS-BFGL-NGS-13575 Hapmap41486-BTA-23276 BTB-01379210 BTB-01379114 BTA-23277-no-rs BTA-85995-no-rs ARS-BFGL-NGS-84090 BTB-01857387 Hapmap42743-BTA-96829 Hapmap55541-rs29024319 BTB-01142755 BTA-96831-no-rs BTA-96837-no-rs Hapmap60682-rs29013346 BTA-96843-no-rs ARS-BFGL-NGS-43812 BTB-01142924 Hapmap48138-BTA-96848 BTB-01744249 BTB-01943785 ARS-BFGL-NGS-117737 Hapmap27885-BTA-154750 BTB-01653226 Hapmap50213-BTA-110976 ARS-BFGL-NGS-16338 BTA-16834-no-rs BTB-02023591 BTB-01278441 BTB-01278461 ARS-BFGL-NGS-107560 BTB-01278734 BTB-01278887 ARS-BFGL-NGS-110046 BTB-01443627 BTB-01443527 BTB-01443471 BTB-01739497 Hapmap34293-BES10_Contig535_1147 BTB-01816187 Hapmap43022-BTA-71548 Hapmap35157-BES8_Contig505_1669 UA-IFASA-181 ARS-BFGL-NGS-44363 Hapmap41943-BTA-71550 BTA-104491-no-rs BTB-01565771 Hapmap39905-BTA-27381 BTB-01257559 BTB-01257567 ARS-BFGL-NGS-90168 Hapmap39674-BTA-65901 ARS-BFGL-NGS-17043 ARS-BFGL-NGS-118088 BTB-01032336 ARS-BFGL-NGS-114143 BTA-65916-no-rs BTA-65926-no-rs ARS-BFGL-NGS-54357 BTB-00367018 ARS-BFGL-NGS-27980 Hapmap50629-BTA-25069 Hapmap53958-rs29016492 BTB-00201350 ARS-BFGL-NGS-77569 BTB-01100536 ARS-BFGL-NGS-54384 ARS-BFGL-NGS-7693 Hapmap55029-rs29016123 BTA-25095-no-rs Hapmap26494-BTA-25104 ARS-BFGL-NGS-7797 BTB-01100773 Hapmap38817-BTA-18244 Hapmap51697-BTA-18251 Hapmap58408-rs29020693 ARS-BFGL-NGS-103506 Hapmap47782-BTA-94386 ARS-BFGL-NGS-118105 ARS-BFGL-NGS-2327 BTA-94377-no-rs BTA-58912-no-rs Hapmap55855-rs29017652 Hapmap43626-BTA-58917 ARS-BFGL-NGS-78641 UA-IFASA-2769 ARS-BFGL-NGS-19301 ARS-BFGL-NGS-32488 ARS-BFGL-NGS-33395 BTB-00879812 BTA-58931-no-rs BTB-00880226 ARS-BFGL-NGS-26218 BTA-22993-no-rs ARS-BFGL-NGS-26522 BTB-01323560 Hapmap51964-BTA-100658 BTA-100657-no-rs BTB-01323835 ARS-BFGL-NGS-55428 BTB-01323946 BTB-01323949 BTB-01759027 BTB-01591267 ARS-BFGL-NGS-27273 BTA-117837-no-rs BTA-95761-no-rs BTB-01836036 BTB-01901306 BTB-01313094 BTB-01312850 BTB-01312780 Hapmap32385-BTA-161252 BTB-01312690 BTB-01312667 Hapmap50622-BTA-21349 BTB-02085810 BTA-16491-no-rs BTB-00201541 BTA-109007-no-rs BTB-01450748 BTB-01845975 Hapmap54638-rs29022155 BTB-01707050 BTB-01707017 BTA-11696-no-rs ARS-BFGL-NGS-40883 ARS-BFGL-NGS-2409 BTB-00202348 BTB-00202376 Hapmap23939-BTA-142377 ARS-BFGL-NGS-11480 ARS-BFGL-NGS-109045 Hapmap44010-BTA-115749 BTB-02000619 ARS-BFGL-NGS-113124 BTB-00202195 BTB-00202224 BTB-01295144 ARS-BFGL-NGS-114724 BTB-01295203 Hapmap32136-BTA-160383 Hapmap49518-BTA-19021 ARS-BFGL-NGS-74821 BTB-01295280 Hapmap26778-BTA-19024 ARS-BFGL-NGS-101028 ARS-BFGL-NGS-59298 ARS-BFGL-NGS-34894 ARS-BFGL-NGS-22270 ARS-BFGL-NGS-89108 BTB-00203359 Hapmap40190-BTA-71658 ARS-BFGL-NGS-75789 Hapmap46719-BTA-71648 ARS-BFGL-NGS-29534 ARS-BFGL-NGS-110883 ARS-BFGL-NGS-55655 Hapmap31548-BTA-71641 ARS-BFGL-NGS-23095 ARS-BFGL-NGS-95926 BTB-00202925 BTA-71636-no-rs Hapmap40578-BTA-71629 Hapmap33892-BES6_Contig314_677 Hapmap25269-BTA-142380 ARS-BFGL-NGS-110997 BTB-00202623 BTB-00202549 ARS-BFGL-NGS-66456 BTB-01685681 BTA-71660-no-rs BTA-71659-no-rs BTB-00203399 BTB-00203494 UA-IFASA-7564 ARS-BFGL-NGS-17969 Hapmap49884-BTA-121649 BTB-01502164 ARS-BFGL-NGS-18171 ARS-BFGL-NGS-16539 BTA-71665-no-rs Hapmap31115-BTA-142396 ARS-BFGL-NGS-32192 ARS-BFGL-NGS-115390 Hapmap48060-BTA-71676 ARS-BFGL-NGS-95268 BTB-02090805 BTB-01298816 ARS-BFGL-NGS-104016 ARS-BFGL-NGS-25615 Hapmap41073-BTA-71719 BTB-00204531 BTA-71714-no-rs Hapmap52502-rs29022385 ARS-BFGL-NGS-104149 Hapmap47385-BTA-71710 ARS-BFGL-NGS-112856 UA-IFASA-9287 ARS-BFGL-NGS-22905 ARS-BFGL-NGS-95780 ARS-BFGL-NGS-32704 ARS-BFGL-NGS-38881 ARS-BFGL-NGS-103036 ARS-BFGL-NGS-13008 ARS-BFGL-NGS-23026 ARS-BFGL-NGS-29465 ARS-BFGL-NGS-115771 Hapmap50564-BTA-110789 ARS-BFGL-NGS-66558 ARS-BFGL-NGS-12738 Hapmap50074-BTA-71803 ARS-BFGL-NGS-26750 ARS-BFGL-NGS-101689 Hapmap52549-rs29027276 ARS-BFGL-NGS-112658 Hapmap41736-BTA-104096 ARS-BFGL-NGS-112013 ARS-BFGL-NGS-1614 Hapmap43664-BTA-71842 BTA-71843-no-rs ARS-BFGL-NGS-2354 ARS-BFGL-NGS-100449 BTA-99928-no-rs Hapmap41710-BTA-99927 Hapmap47083-BTA-71984 ARS-BFGL-NGS-95671 ARS-BFGL-NGS-12793 ARS-BFGL-NGS-99093 ARS-BFGL-NGS-27298 ARS-BFGL-NGS-2253 BTA-71817-no-rs BTA-71976-no-rs BTA-71972-no-rs ARS-BFGL-NGS-51016 ARS-BFGL-NGS-52947 Hapmap59107-rs29018244 BTA-03464-rs29011228 ARS-BFGL-NGS-94541 ARS-BFGL-NGS-107258 BTA-71941-no-rs Hapmap39285-BTA-71932 ARS-BFGL-NGS-17060 ARS-BFGL-NGS-7597 ARS-BFGL-NGS-107748 Hapmap50076-BTA-71917 ARS-BFGL-NGS-7736 Hapmap49721-BTA-71904 Hapmap38246-BTA-71900 ARS-BFGL-NGS-41399 ARS-BFGL-NGS-36185 ARS-BFGL-NGS-25648 Hapmap51374-BTA-104594 Hapmap30853-BTA-153737 Hapmap49935-BTA-25519 BTA-25518-no-rs BTA-25514-no-rs ARS-BFGL-NGS-92785 ARS-BFGL-NGS-116722 ARS-BFGL-NGS-42985 ARS-BFGL-NGS-73232 ARS-BFGL-NGS-70987 ARS-BFGL-NGS-119820 BTA-85913-no-rs BTA-72155-no-rs BTA-72153-no-rs Hapmap60483-rs29010048 ARS-BFGL-NGS-109036 ARS-BFGL-NGS-32175 ARS-BFGL-NGS-117579 ARS-BFGL-NGS-105153 ARS-BFGL-NGS-115725 ARS-BFGL-NGS-110903 ARS-BFGL-NGS-58851 Hapmap60027-rs29013402 ARS-BFGL-NGS-109861 ARS-BFGL-NGS-24686 ARS-BFGL-NGS-111427 BTA-72028-no-rs ARS-BFGL-NGS-32907 ARS-BFGL-NGS-106683 ARS-BFGL-NGS-110705 ARS-BFGL-NGS-42959 ARS-BFGL-NGS-76618 ARS-BFGL-NGS-40249 ARS-BFGL-NGS-118330 ARS-BFGL-NGS-71972 ARS-BFGL-NGS-36520 BTA-72114-no-rs Hapmap23591-BTA-142567 ARS-BFGL-NGS-38295 ARS-BFGL-NGS-74635 ARS-BFGL-NGS-103970 ARS-BFGL-NGS-3479 Hapmap52792-rs29022854 ARS-BFGL-NGS-104647 ARS-BFGL-NGS-54107 ARS-BFGL-NGS-69855 ARS-BFGL-NGS-35219 Hapmap35759-SCAFFOLD161053_2988 Hapmap47387-BTA-72195 Hapmap51932-BTA-119886 ARS-BFGL-NGS-35727 ARS-BFGL-NGS-100841 ARS-BFGL-NGS-76188 ARS-BFGL-NGS-28655 BTA-72136-no-rs ARS-BFGL-NGS-114935 BTA-72073-no-rs ARS-BFGL-NGS-115890 ARS-BFGL-NGS-113040 ARS-BFGL-NGS-11642 ARS-BFGL-NGS-87361 ARS-BFGL-NGS-40926 ARS-BFGL-NGS-86901 BTA-72091-no-rs BTA-90241-no-rs ARS-BFGL-NGS-39879 ARS-BFGL-NGS-91867 ARS-BFGL-NGS-35619 BTA-72108-no-rs ARS-BFGL-NGS-14130 BTA-72201-no-rs ARS-BFGL-NGS-51989 ARS-BFGL-NGS-33842 ARS-BFGL-NGS-106898 ARS-BFGL-NGS-6837 ARS-BFGL-NGS-30190 ARS-BFGL-NGS-119262 ARS-BFGL-NGS-27142 BTA-72255-no-rs BTA-104512-no-rs ARS-BFGL-NGS-38080 ARS-BFGL-NGS-22840 BTA-72277-no-rs ARS-BFGL-NGS-1972 Hapmap48062-BTA-72409 ARS-BFGL-NGS-4091 Hapmap60331-rs29025506 BTA-05074-no-rs BTB-00208231 UA-IFASA-2147 Hapmap60610-rs29026521 BTB-00208358 Hapmap34657-BES3_Contig465_3267 Hapmap41946-BTA-72562 ARS-BFGL-NGS-2057 ARS-BFGL-NGS-7294 Hapmap60085-rs29027425 Hapmap42301-BTA-72566 Hapmap33207-BTA-142657 Hapmap52487-rs29009830 Hapmap33223-BTA-150780 BTB-01472713 BTB-01644763 ARS-BFGL-NGS-5944 BTB-01367046 BTB-01367029 BTB-01366974 Hapmap34027-BES1_Contig459_655 BTB-01366960 BTB-01163345 Hapmap50184-BTA-101607 ARS-BFGL-NGS-42786 ARS-BFGL-NGS-24470 BTB-01755781 BTA-08354-no-rs Hapmap59891-rs29026543 ARS-BFGL-NGS-97171 ARS-BFGL-NGS-83962 ARS-BFGL-NGS-41071 ARS-BFGL-NGS-103059 ARS-BFGL-NGS-19833 ARS-BFGL-NGS-60533 ARS-BFGL-NGS-115174 ARS-BFGL-NGS-3908 ARS-BFGL-NGS-113048 ARS-BFGL-NGS-80140 Hapmap47085-BTA-72511 Hapmap33896-BES4_Contig479_1391 Hapmap22875-BTA-155031 ARS-BFGL-NGS-57936 BTA-17747-no-rs ARS-BFGL-NGS-29581 ARS-BFGL-NGS-43533 ARS-BFGL-NGS-25593 ARS-BFGL-NGS-116908 ARS-BFGL-NGS-100288 ARS-BFGL-NGS-107181 ARS-BFGL-NGS-15477 ARS-BFGL-NGS-113492 ARS-BFGL-NGS-3026 ARS-BFGL-NGS-31139 ARS-BFGL-NGS-16030 BTB-00208601 ARS-BFGL-NGS-119660 Hapmap56914-rs29020849 ARS-BFGL-NGS-53034 Hapmap41624-BTA-72459 ARS-BFGL-NGS-30343 ARS-BFGL-NGS-52807 ARS-BFGL-NGS-107790 ARS-BFGL-NGS-10207 ARS-BFGL-NGS-22851 Hapmap29532-BTA-142672 Hapmap47710-BTA-72578 Hapmap40223-BTA-72576 BTB-00211341 BTB-00692290 ARS-BFGL-NGS-108296 ARS-BFGL-NGS-70849 ARS-BFGL-NGS-95252 BTB-00691811 ARS-BFGL-NGS-15767 BTB-01618208 ARS-BFGL-NGS-5125 Hapmap38667-BTA-28216 BTB-01493550 ARS-BFGL-NGS-106446 Hapmap28815-BTA-155553 Hapmap60162-rs29015028 ARS-BFGL-NGS-26072 Hapmap26203-BTA-160775 Hapmap39428-BTA-72555 BTB-01386596 Hapmap35944-SCAFFOLD165677_14451 Hapmap47156-BTA-102488 BTB-01544087 ARS-BFGL-NGS-27759 BTB-01544170 ARS-BFGL-NGS-30174 ARS-BFGL-NGS-30342 ARS-BFGL-NGS-80182 ARS-BFGL-NGS-20970 BTB-01706569 ARS-BFGL-NGS-22183 ARS-BFGL-NGS-559 ARS-BFGL-NGS-84093 BTB-00212876 ARS-BFGL-NGS-101811 ARS-BFGL-NGS-115924 ARS-BFGL-NGS-27061 ARS-BFGL-NGS-118564 BTB-00212554 Hapmap57921-rs29025578 Hapmap41947-BTA-72630 ARS-BFGL-NGS-83291 BTA-98250-no-rs ARS-BFGL-NGS-112113 ARS-BFGL-NGS-23165 ARS-BFGL-NGS-101246 BTA-98220-no-rs ARS-BFGL-NGS-83683 ARS-BFGL-NGS-38960 ARS-USMARC-Parent-DQ647188-rs29011099 ARS-BFGL-NGS-17824 ARS-BFGL-NGS-67251 Hapmap46738-BTA-98261 UA-IFASA-6990 ARS-BFGL-NGS-36393 ARS-BFGL-NGS-32891 ARS-BFGL-NGS-68153 ARS-BFGL-NGS-14405 ARS-BFGL-NGS-75679 Hapmap35657-SCAFFOLD15929_9264 ARS-BFGL-NGS-105018 Hapmap52573-rs29023352 ARS-BFGL-NGS-17799 ARS-BFGL-NGS-107119 BTB-01418542 BTB-01418405 BTA-09461-rs29025622 ARS-BFGL-NGS-79475 ARS-BFGL-NGS-38992 ARS-BFGL-NGS-15678 ARS-BFGL-NGS-34474 ARS-BFGL-NGS-102091 ARS-BFGL-NGS-111133 ARS-BFGL-NGS-8846 BTB-00213455 ARS-BFGL-NGS-27615 BTB-00164261 ARS-BFGL-NGS-33132 ARS-BFGL-NGS-163 ARS-BFGL-NGS-21976 ARS-BFGL-NGS-34604 BTB-00502815 ARS-BFGL-NGS-74447 ARS-BFGL-NGS-41393 ARS-BFGL-NGS-111175 ARS-BFGL-NGS-19373 ARS-BFGL-NGS-111407 ARS-BFGL-NGS-12243 ARS-BFGL-NGS-69250 ARS-BFGL-NGS-111974 ARS-BFGL-NGS-85925 BTA-122318-no-rs ARS-BFGL-NGS-77055 ARS-BFGL-NGS-35527 ARS-BFGL-NGS-31650 ARS-BFGL-NGS-116168 Hapmap30001-BTA-142716 ARS-BFGL-NGS-33408 ARS-BFGL-NGS-24124 BTB-01498887 Hapmap41705-BTA-98456 ARS-BFGL-NGS-26008 BTB-01498763 BTB-01711382 BTA-88485-no-rs BTA-16278-no-rs Hapmap39548-BTA-16277 BTB-01942045 ARS-BFGL-NGS-40261 BTB-01659413 ARS-BFGL-NGS-39170 BTB-01735789 BTB-01735758 ARS-BFGL-NGS-26978 BTB-01089320 BTB-01089304 BTA-16821-no-rs BTB-01089041 BTB-01088991 BTA-16816-no-rs ARS-BFGL-NGS-20138 Hapmap31183-BTA-159592 BTA-118327-no-rs BTB-01252613 ARS-BFGL-NGS-22578 BTB-01252633 BTB-01630143 Hapmap39806-BTA-114315 Hapmap31056-BTA-114319 Hapmap59394-rs29023442 ARS-BFGL-NGS-64100 BTB-01539669 Hapmap39301-BTA-101948 BTA-101936-no-rs BTB-01539464 BTB-01539416 BTB-02075308 BTB-00214224 ARS-BFGL-NGS-111829 BTB-01421314 BTA-91681-no-rs Hapmap43095-BTA-91680 BTB-00214261 BTB-00214536 BTA-75452-no-rs BTB-00214824 BTB-00214881 BTB-01787604 BTB-02076197 ARS-BFGL-NGS-15330 ARS-BFGL-NGS-22097 Hapmap44365-BTA-28169 BTB-01357389 BTB-02041628 BTB-01357570 Hapmap53447-rs29026845 BTB-00909797 BTB-00909851 Hapmap55203-rs29023737 BTB-00909994 BTA-60006-no-rs BTA-26682-no-rs BTB-00910022 Hapmap36248-SCAFFOLD285252_6607 BTB-00214944 BTB-00214965 BTB-00910118 Hapmap61058-rs29019196 ARS-BFGL-NGS-19171 BTB-00910380 ARS-BFGL-NGS-116227 ARS-BFGL-NGS-7397 BTB-00215702 Hapmap39974-BTA-119920 BTB-00215584 Hapmap34419-BES4_Contig182_1285 ARS-BFGL-NGS-3503 BTB-00215286 BTA-72900-no-rs BTB-00215105 Hapmap44984-BTA-72893 ARS-BFGL-NGS-107356 BTA-29483-no-rs BTB-01486702 BTB-01486719 BTB-01486771 BTB-01486812 BTA-85749-no-rs BTA-21047-no-rs BTB-00215711 ARS-BFGL-NGS-2956 Hapmap42304-BTA-73062 Hapmap44197-BTA-113898 Hapmap31188-BTA-160500 BTB-00216386 BTA-73275-no-rs BTB-00216140 ARS-BFGL-NGS-106198 BTB-00216115 Hapmap50082-BTA-73223 BTA-73200-no-rs Hapmap40881-BTA-109195 ARS-BFGL-NGS-35982 ARS-BFGL-NGS-116916 BTB-01793309 Hapmap40041-BTA-109192 BTA-109189-no-rs BTB-01610675 BTB-01200402 UA-IFASA-4428 Hapmap27170-BTA-142780 BTA-73915-no-rs BTB-00218118 Hapmap38248-BTA-73843 BTB-00218064 BTB-00218031 BTB-00217980 ARS-BFGL-NGS-28227 Hapmap40368-BTA-73779 BTB-00217895 BTA-73757-no-rs Hapmap38523-BTA-73755 BTB-00217740 Hapmap22799-BTA-142770 ARS-BFGL-NGS-36420 ARS-BFGL-NGS-113945 BTB-00217507 BTA-73641-no-rs ARS-BFGL-NGS-97510 Hapmap40084-BTA-73602 BTB-00218444 ARS-BFGL-NGS-102015 BTB-00216913 BTA-73686-no-rs BTB-00216812 BTB-00216795 ARS-USMARC-Parent-DQ470475-no-rs BTB-01657584 ARS-BFGL-NGS-57915 BTB-01359812 BTB-01507733 BTB-01507754 Hapmap44331-BTA-99326 BTA-99337-no-rs ARS-BFGL-NGS-114785 BTB-01752331 BTB-00220966 BTB-00218546 UA-IFASA-4572 BTA-74150-no-rs ARS-BFGL-NGS-69702 ARS-BFGL-NGS-78236 ARS-BFGL-NGS-11736 ARS-BFGL-NGS-109524 Hapmap50771-BTA-74233 BTB-00218821 UA-IFASA-7270 BTB-00218987 ARS-BFGL-NGS-28269 BTB-00219231 BTB-00219600 BTB-00219662 Hapmap42658-BTA-74674 BTA-74684-no-rs Hapmap58252-rs29024363 BTA-121674-no-rs BTA-118745-no-rs Hapmap32860-BTA-158424 BTB-01253890 BTA-75232-no-rs BTB-00221495 ARS-BFGL-NGS-69509 BTB-00222372 Hapmap49738-BTA-75486 BTB-01739441 ARS-BFGL-NGS-117548 ARS-BFGL-NGS-72006 ARS-BFGL-NGS-117126 Hapmap27228-BTA-161652 BTB-01320261 BTA-75515-no-rs Hapmap55297-rs29017245 Hapmap52005-BTA-75510 BTB-02029563 Hapmap51781-BTA-94983 BTB-00223109 BTB-00223180 ARS-BFGL-NGS-110594 ARS-BFGL-NGS-26310 ARS-BFGL-NGS-31399 ARS-BFGL-NGS-58588 ARS-BFGL-NGS-73207 ARS-BFGL-NGS-6826 Hapmap33970-BES11_Contig478_2145 ARS-BFGL-NGS-60066 Hapmap38799-BTA-101880 Hapmap49501-BTA-15676 ARS-BFGL-NGS-116924 ARS-BFGL-NGS-22061 ARS-BFGL-NGS-81155 ARS-BFGL-NGS-15419 Hapmap51925-BTA-94320 Hapmap60169-rs29019788 Hapmap36482-SCAFFOLD163485_1458 Hapmap52967-rs29017027 Hapmap58403-rs29020530 ARS-BFGL-NGS-84009 ARS-BFGL-NGS-41475 Hapmap28307-BTA-147588 BTA-87039-no-rs BTB-01113127 BTB-01113145 BTA-02257-rs29009814 Hapmap55633-rs29023979 BTA-75591-no-rs Hapmap44154-BTA-87046 BTA-87049-no-rs ARS-BFGL-NGS-102679 BTA-05007-rs29019174 Hapmap55237-rs29010308 BTA-92020-no-rs BTB-01508845 BTB-00861875 Hapmap33479-BTA-137049 BTB-00862015 BTB-00905450 Hapmap56721-rs29021198 Hapmap41949-BTA-72796 Hapmap60079-rs29021032 ARS-BFGL-NGS-3532 Hapmap40277-BTA-72811 ARS-BFGL-NGS-68464 BTA-12588-rs29024540 ARS-BFGL-NGS-111202 BTA-20426-no-rs ARS-BFGL-NGS-51490 Hapmap33068-BTA-160954 ARS-BFGL-NGS-66695 BTA-89424-no-rs BTA-109169-no-rs ARS-BFGL-NGS-44205 ARS-BFGL-NGS-104042 ARS-BFGL-NGS-115501 ARS-BFGL-NGS-10032 Hapmap45956-BTA-74297 BTA-74300-no-rs BTA-74302-no-rs BTA-123395-no-rs BTA-72821-no-rs BTA-72820-no-rs ARS-BFGL-NGS-29626 ARS-BFGL-NGS-18483 Hapmap41762-BTA-117570 Hapmap53597-rs29010787 ARS-BFGL-NGS-110624 ARS-BFGL-NGS-58860 Hapmap51040-BTA-72857 Hapmap28068-BTA-72847 Hapmap42303-BTA-72846 Hapmap41812-BTA-27269 ARS-BFGL-NGS-5863 BTA-06872-rs29021228 Hapmap26407-BTA-142865 ARS-BFGL-NGS-16315 Hapmap44614-BTA-72802 ARS-BFGL-NGS-54735 Hapmap60266-rs29024423 ARS-BFGL-NGS-15746 ARS-BFGL-NGS-117294 ARS-BFGL-NGS-32842 ARS-BFGL-NGS-35869 Hapmap42731-BTA-92931 Hapmap57583-rs29014779 BTA-103859-no-rs BTA-103857-no-rs ARS-BFGL-NGS-115647 ARS-BFGL-NGS-73823 Hapmap45700-BTA-72915 BTA-72919-no-rs Hapmap41346-BTA-72920 BTA-01717-no-rs ARS-BFGL-NGS-40167 ARS-BFGL-NGS-44305 ARS-BFGL-NGS-114594 ARS-BFGL-NGS-35234 Hapmap23146-BTA-123179 Hapmap55454-rs29027427 Hapmap51041-BTA-72970 BTA-72966-no-rs ARS-BFGL-NGS-110971 ARS-BFGL-NGS-97448 Hapmap28359-BTA-142912 Hapmap36616-SCAFFOLD310212_1822 Hapmap41628-BTA-72959 BTA-72957-no-rs Hapmap47711-BTA-72953 ARS-BFGL-NGS-34975 ARS-BFGL-NGS-12640 Hapmap32320-BTA-142894 ARS-BFGL-NGS-111109 Hapmap31771-BTA-142898 ARS-BFGL-NGS-116514 Hapmap30819-BTA-142899 ARS-BFGL-NGS-100276 BTA-105595-no-rs ARS-BFGL-NGS-112212 Hapmap51042-BTA-73045 ARS-BFGL-NGS-72504 ARS-BFGL-NGS-101539 BTA-73025-no-rs Hapmap49729-BTA-73022 Hapmap56557-rs29010804 Hapmap43343-BTA-73011 Hapmap30257-BTA-142970 ARS-BFGL-NGS-14910 Hapmap60677-ss46526967 ARS-USMARC-666 ARS-USMARC-623 BTA-72978-no-rs BTA-72980-no-rs ARS-USMARC-646 ARS-BFGL-NGS-23961 ARS-BFGL-NGS-32724 Hapmap41950-BTA-72999 ARS-BFGL-NGS-82224 ARS-BFGL-NGS-21191 ARS-BFGL-NGS-32476 Hapmap44687-BTA-73295 ARS-USMARC-622 ARS-BFGL-NGS-12229 ARS-BFGL-NGS-34382 Hapmap30002-BTA-142983 ARS-BFGL-NGS-5790 ARS-BFGL-NGS-115922 ARS-BFGL-NGS-34153 ARS-BFGL-NGS-87170 ARS-BFGL-NGS-34254 ARS-BFGL-NGS-103490 Hapmap39353-BTA-73120 ARS-USMARC-Parent-DQ500958-no-rs ARS-BFGL-NGS-7725 ARS-BFGL-NGS-98156 Hapmap47087-BTA-73116 ARS-BFGL-NGS-38038 ARS-BFGL-NGS-100971 ARS-BFGL-NGS-44455 ARS-BFGL-NGS-7567 ARS-BFGL-NGS-70496 ARS-BFGL-NGS-91751 ARS-BFGL-NGS-110943 ARS-BFGL-NGS-117977 ARS-BFGL-NGS-107085 ARS-BFGL-NGS-90297 ARS-BFGL-NGS-115973 ARS-USMARC-624 BTA-73088-no-rs BTA-73178-no-rs ARS-BFGL-NGS-8796 BTA-73077-no-rs Hapmap38548-BTA-97184 ARS-BFGL-NGS-38020 UA-IFASA-2691 BTA-73210-no-rs ARS-BFGL-NGS-20135 ARS-BFGL-NGS-28317 ARS-BFGL-NGS-49972 Hapmap34759-BES10_Contig780_1565 BTA-06718-no-rs Hapmap47089-BTA-73292 ARS-BFGL-NGS-112542 ARS-BFGL-NGS-119788 Hapmap52787-rs29024515 ARS-BFGL-NGS-15492 Hapmap38536-BTA-85959 ARS-BFGL-NGS-1251 ARS-BFGL-NGS-53461 ARS-BFGL-NGS-35577 ARS-BFGL-NGS-23612 ARS-USMARC-701 ARS-USMARC-675 BTA-73398-no-rs ARS-BFGL-NGS-118817 BTA-73392-no-rs ARS-BFGL-NGS-28024 ARS-BFGL-NGS-12166 ARS-BFGL-NGS-11851 ARS-USMARC-637 BTB-00225685 ARS-BFGL-NGS-101679 Hapmap47390-BTA-73284 Hapmap42150-BTA-25138 ARS-BFGL-NGS-717 BTB-01733013 UA-IFASA-3684 ARS-BFGL-NGS-12553 ARS-BFGL-NGS-110548 ARS-BFGL-NGS-92420 ARS-BFGL-NGS-57266 Hapmap47184-BTA-114107 BTA-105159-no-rs Hapmap46916-BTA-105154 BTB-01226666 Hapmap27009-BTA-156880 BTB-01226625 BTB-01226603 BTB-01226567 BTA-117471-no-rs BTB-01205655 BTB-01978398 BTA-110105-no-rs BTB-01953426 BTB-01205531 BTB-01205481 BTA-110099-no-rs Hapmap39213-BTA-98187 ARS-BFGL-NGS-127 ARS-BFGL-NGS-25635 ARS-BFGL-NGS-35179 BTB-01591477 BTA-27700-no-rs BTB-01354509 BTB-01354536 BTA-27697-no-rs ARS-BFGL-NGS-110341 BTB-00572772 BTB-00572731 ARS-BFGL-NGS-119673 ARS-BFGL-NGS-1649 Hapmap56154-rs29018650 UA-IFASA-9489 Hapmap42995-BTA-60519 ARS-BFGL-NGS-119343 ARS-BFGL-NGS-29931 BTB-02015191 BTB-00225371 BTB-00225358 Hapmap50083-BTA-73262 BTB-00225267 BTA-73258-no-rs BTB-00225211 ARS-USMARC-686 BTA-73240-no-rs ARS-BFGL-NGS-90269 ARS-BFGL-NGS-68492 ARS-BFGL-NGS-23988 BTB-01832706 BTB-01248439 BTA-118501-no-rs Hapmap50248-BTA-117719 Hapmap54173-rs29021717 Hapmap58596-rs29013530 BTA-73413-no-rs BTA-28787-no-rs Hapmap43550-BTA-28784 ARS-BFGL-NGS-77437 Hapmap23837-BTA-163643 Hapmap57437-rs29017167 ARS-BFGL-NGS-108990 BTA-73418-no-rs Hapmap41953-BTA-73422 BTA-73433-no-rs BTA-73439-no-rs Hapmap44125-BTA-73440 ARS-BFGL-NGS-116054 ARS-BFGL-NGS-54580 Hapmap58789-rs29016364 ARS-BFGL-NGS-14271 ARS-BFGL-NGS-103340 ARS-BFGL-NGS-53475 Hapmap27016-BTA-158722 BTA-119378-no-rs ARS-BFGL-NGS-29758 BTB-01801679 ARS-BFGL-NGS-23432 Hapmap43741-BTA-100726 BTB-01524285 BTA-100721-no-rs ARS-BFGL-NGS-10233 ARS-BFGL-NGS-65543 BTB-00226032 Hapmap48064-BTA-73407 UA-IFASA-8207 Hapmap53246-rs29026986 BTB-01700124 ARS-BFGL-NGS-104287 Hapmap44326-BTA-97746 BTB-01144811 BTB-01494277 BTB-01494257 Hapmap49813-BTA-97737 ARS-BFGL-NGS-53488 BTA-97739-no-rs ARS-BFGL-NGS-28318 Hapmap27968-BTA-154024 BTA-105507-no-rs ARS-BFGL-NGS-18989 ARS-BFGL-NGS-69056 ARS-BFGL-NGS-40367 BTA-119068-no-rs BTA-119080-no-rs ARS-BFGL-NGS-7850 BTA-73464-no-rs Hapmap58370-rs29014396 BTB-00226490 BTB-00226457 BTB-00226439 ARS-BFGL-NGS-65121 BTB-00226702 Hapmap55164-rs29016423 BTB-01968129 BTB-01477536 BTA-96544-no-rs BTB-01477571 ARS-BFGL-NGS-30677 BTB-00227046 ARS-BFGL-NGS-38733 BTB-00226603 BTB-00226565 Hapmap26479-BTA-162312 ARS-USMARC-674 Hapmap31830-BTA-160345 ARS-BFGL-NGS-105217 ARS-BFGL-NGS-7433 Hapmap49848-BTA-106779 ARS-BFGL-NGS-86348 Hapmap41954-BTA-73479 Hapmap43728-BTA-94000 Hapmap52463-rs29025831 BTA-91090-no-rs ARS-BFGL-NGS-57104 ARS-BFGL-NGS-98588 ARS-USMARC-614 ARS-USMARC-636 ARS-USMARC-652 ARS-USMARC-657 Hapmap38983-BTA-73489 ARS-BFGL-NGS-43575 Hapmap39118-BTA-73484 ARS-BFGL-NGS-22009 Hapmap24085-BTA-143102 ARS-BFGL-NGS-98210 ARS-BFGL-NGS-114616 ARS-BFGL-NGS-76882 ARS-BFGL-NGS-49813 ARS-BFGL-NGS-73392 BTA-98387-no-rs ARS-BFGL-NGS-10812 ARS-BFGL-NGS-37989 BTB-01752230 BTA-11044-rs29016809 Hapmap42655-BTA-73526 ARS-BFGL-NGS-113888 Hapmap41074-BTA-73520 ARS-BFGL-NGS-40753 ARS-BFGL-NGS-26724 ARS-BFGL-NGS-37845 Hapmap51626-BTA-73514 ARS-BFGL-NGS-23564 ARS-BFGL-NGS-106186 ARS-BFGL-NGS-69333 ARS-BFGL-NGS-42510 ARS-BFGL-NGS-43694 ARS-BFGL-NGS-34352 ARS-BFGL-NGS-116292 ARS-BFGL-NGS-112937 BTA-27444-no-rs BTA-89331-no-rs Hapmap44526-BTA-17619 Hapmap28821-BTA-159936 ARS-BFGL-NGS-92172 Hapmap29845-BTA-152324 ARS-BFGL-NGS-114918 ARS-BFGL-NGS-33745 ARS-BFGL-NGS-80084 Hapmap34504-BES10_Contig662_1293 Hapmap50633-BTA-26590 ARS-BFGL-NGS-119432 BTA-73523-no-rs Hapmap43924-BTA-73528 ARS-BFGL-NGS-116994 ARS-BFGL-NGS-52586 ARS-BFGL-NGS-8741 ARS-BFGL-NGS-114150 Hapmap48266-BTA-25355 Hapmap57581-rs29014628 ARS-BFGL-NGS-55886 ARS-BFGL-NGS-103359 Hapmap60074-rs29020121 Hapmap42984-BTA-58358 ARS-BFGL-NGS-16937 ARS-BFGL-NGS-30772 Hapmap32781-BTA-123131 ARS-BFGL-NGS-7003 Hapmap48560-BTA-101652 BTA-88188-no-rs BTA-54940-no-rs Hapmap38165-BTA-54923 ARS-BFGL-NGS-81838 Hapmap60308-rs29026607 ARS-BFGL-NGS-56648 ARS-BFGL-NGS-14970 BTA-73609-no-rs ARS-BFGL-NGS-84483 ARS-BFGL-NGS-109796 ARS-BFGL-NGS-39709 BTA-73613-no-rs Hapmap44616-BTA-73618 ARS-BFGL-NGS-12528 ARS-BFGL-NGS-4763 Hapmap30258-BTA-143119 ARS-BFGL-NGS-14781 ARS-BFGL-NGS-108437 BTA-73563-no-rs Hapmap47090-BTA-73564 ARS-BFGL-NGS-21434 ARS-BFGL-NGS-100634 Hapmap33935-BES11_Contig132_791 Hapmap34521-BES10_Contig695_990 Hapmap34864-BES11_Contig325_836 Hapmap57440-rs29017368 Hapmap27035-BTA-162841 ARS-BFGL-NGS-56672 ARS-BFGL-NGS-35956 Hapmap38085-BTA-87616 Hapmap40158-BTA-104729 ARS-BFGL-NGS-44413 Hapmap27767-BTA-154179 BTA-106033-no-rs ARS-BFGL-NGS-5504 ARS-BFGL-NGS-24154 ARS-BFGL-NGS-110018 Hapmap60306-rs29023088 ARS-BFGL-NGS-105635 ARS-BFGL-NGS-3146 Hapmap59591-rs29018854 Hapmap48872-BTA-73734 ARS-BFGL-NGS-76136 BTA-73733-no-rs Hapmap39777-BTA-73723 ARS-BFGL-NGS-105299 Hapmap38984-BTA-73694 Hapmap43344-BTA-73719 BTA-73718-no-rs ARS-BFGL-NGS-7020 BTA-73669-no-rs ARS-BFGL-NGS-115187 Hapmap49730-BTA-73676 BTA-73677-no-rs BTA-97422-no-rs Hapmap54087-rs29009717 ARS-BFGL-NGS-100699 ARS-BFGL-NGS-72638 ARS-BFGL-NGS-16004 Hapmap41474-BTA-20293 ARS-BFGL-NGS-99269 ARS-BFGL-NGS-72491 Hapmap52242-rs29012227 ARS-USMARC-Parent-DQ647189-rs29012226 Hapmap27761-BTA-151316 ARS-BFGL-NGS-115708 ARS-BFGL-NGS-44991 ARS-BFGL-NGS-114987 ARS-BFGL-NGS-71801 Hapmap49515-BTA-18233 ARS-BFGL-NGS-101136 ARS-BFGL-NGS-60284 BTA-73797-no-rs Hapmap49418-BTA-103327 ARS-BFGL-NGS-119490 Hapmap60525-rs29019791 ARS-BFGL-NGS-60473 Hapmap27803-BTA-66694 Hapmap54116-rs29011749 Hapmap43927-BTA-73874 ARS-BFGL-NGS-34435 ARS-BFGL-NGS-15795 Hapmap47716-BTA-73866 Hapmap41077-BTA-73865 Hapmap52265-rs29027362 ARS-BFGL-NGS-20849 Hapmap50179-BTA-02418 ARS-BFGL-NGS-21991 ARS-BFGL-NGS-62748 Hapmap47760-BTA-85576 ARS-BFGL-NGS-15787 ARS-BFGL-NGS-104108 ARS-BFGL-NGS-100547 Hapmap59828-rs29027014 BTA-73767-no-rs ARS-BFGL-NGS-23025 Hapmap40581-BTA-73771 ARS-BFGL-NGS-54507 ARS-BFGL-NGS-108589 Hapmap45512-BTA-73822 ARS-BFGL-NGS-53578 ARS-BFGL-NGS-8241 Hapmap41155-BTA-112870 BTA-46975-no-rs ARS-BFGL-NGS-71447 Hapmap49622-BTA-46973 ARS-BFGL-NGS-119231 ARS-BFGL-NGS-24738 ARS-BFGL-NGS-61694 ARS-BFGL-NGS-25684 ARS-BFGL-NGS-111469 Hapmap41274-BTA-46964 ARS-BFGL-NGS-118628 Hapmap50366-BTA-46960 Hapmap54640-rs29022240 Hapmap26947-BTA-133787 Hapmap41008-BTA-49717 ARS-BFGL-NGS-26837 Hapmap53566-rs29013289 Hapmap52961-rs29016208 Hapmap34577-BES3_Contig412_886 Hapmap57626-rs29027086 BTA-49720-no-rs Hapmap40437-BTA-49726 ARS-BFGL-NGS-31540 ARS-BFGL-NGS-92816 ARS-BFGL-NGS-36257 ARS-BFGL-NGS-100875 ARS-BFGL-NGS-54671 Hapmap32574-BTA-143217 ARS-BFGL-NGS-25359 BTA-73842-no-rs ARS-BFGL-NGS-106520 Hapmap52789-rs29018750 Hapmap28985-BTA-73836 ARS-BFGL-NGS-119450 ARS-BFGL-NGS-25193 BTA-73832-no-rs Hapmap23032-BTA-73828 ARS-BFGL-NGS-43470 ARS-BFGL-NGS-3506 BTA-109744-no-rs ARS-BFGL-NGS-19442 ARS-BFGL-NGS-12711 ARS-BFGL-NGS-82844 ARS-BFGL-NGS-111066 ARS-BFGL-NGS-62562 ARS-BFGL-NGS-80634 ARS-BFGL-NGS-76692 ARS-BFGL-NGS-113273 BTA-73902-no-rs ARS-BFGL-NGS-112180 ARS-BFGL-NGS-25941 ARS-BFGL-NGS-8401 ARS-BFGL-NGS-4903 ARS-BFGL-NGS-58020 ARS-BFGL-NGS-106229 ARS-BFGL-NGS-12807 Hapmap57762-ss46526764 ARS-BFGL-NGS-111008 BTA-73923-no-rs BTA-73913-no-rs BTA-73912-no-rs ARS-BFGL-NGS-24506 ARS-BFGL-NGS-9747 ARS-BFGL-NGS-70198 ARS-BFGL-NGS-38863 Hapmap39452-BTA-94180 ARS-BFGL-NGS-18105 ARS-BFGL-NGS-18273 BTB-01449199 ARS-BFGL-NGS-113861 ARS-BFGL-NGS-113321 ARS-BFGL-NGS-79121 ARS-BFGL-NGS-88709 ARS-BFGL-NGS-38275 ARS-BFGL-NGS-98654 BTA-121690-no-rs ARS-BFGL-NGS-26139 ARS-BFGL-NGS-90377 ARS-BFGL-NGS-119129 ARS-BFGL-NGS-29546 ARS-BFGL-NGS-101650 UA-IFASA-2027 ARS-BFGL-NGS-29114 ARS-BFGL-NGS-119766 ARS-BFGL-NGS-87789 Hapmap39288-BTA-73961 Hapmap46320-BTA-74099 ARS-BFGL-NGS-103941 ARS-BFGL-NGS-44429 ARS-BFGL-NGS-48741 ARS-BFGL-NGS-101748 ARS-BFGL-NGS-91626 ARS-BFGL-NGS-42948 ARS-BFGL-NGS-118185 BTA-73985-no-rs ARS-BFGL-NGS-103091 ARS-BFGL-NGS-42926 ARS-BFGL-NGS-68881 ARS-BFGL-NGS-25373 ARS-BFGL-NGS-114209 ARS-BFGL-NGS-107956 Hapmap40583-BTA-74092 ARS-BFGL-NGS-40570 Hapmap46673-BTA-74066 ARS-BFGL-NGS-32644 ARS-BFGL-NGS-44080 ARS-BFGL-NGS-117321 ARS-BFGL-NGS-112184 ARS-BFGL-NGS-21133 ARS-BFGL-NGS-77601 BTA-74036-no-rs ARS-BFGL-NGS-111568 ARS-BFGL-NGS-102150 ARS-BFGL-NGS-73201 ARS-BFGL-NGS-74886 ARS-BFGL-NGS-11281 ARS-BFGL-NGS-110374 ARS-BFGL-NGS-101822 ARS-BFGL-NGS-80555 Hapmap46399-BTA-109621 ARS-BFGL-NGS-77016 ARS-BFGL-NGS-17195 BTB-01830189 Hapmap24162-BTA-160429 BTB-01700719 BTA-86447-no-rs BTB-01456615 BTB-01456593 Hapmap54557-rs29012924 BTB-01738032 BTB-01456504 Hapmap50896-BTA-122135 Hapmap38822-BTA-25276 BTB-01908691 BTB-01445615 BTB-01445567 BTB-01930671 Hapmap57426-rs29015767 BTB-01445745 BTB-01445778 BTB-00231742 Hapmap43928-BTA-74110 BTB-00232106 Hapmap25561-BTA-143277 BTB-00232546 BTA-32792-no-rs Hapmap38950-BTA-32795 BTB-00525741 Hapmap46723-BTA-74145 BTB-00232612 BTA-74148-no-rs ARS-BFGL-NGS-106744 Hapmap27904-BTA-74152 ARS-BFGL-NGS-118366 BTA-74159-no-rs ARS-BFGL-NGS-99356 BTA-104619-no-rs BTA-74185-no-rs ARS-BFGL-NGS-18089 Hapmap33871-BES7_Contig480_1179 ARS-BFGL-NGS-91550 ARS-BFGL-NGS-7751 BTA-74084-no-rs BTA-74078-no-rs ARS-BFGL-NGS-83318 ARS-BFGL-NGS-21874 ARS-BFGL-NGS-27002 ARS-BFGL-NGS-65287 Hapmap42812-BTA-112891 ARS-BFGL-NGS-110145 ARS-BFGL-NGS-88060 Hapmap48948-BTA-93308 Hapmap50590-BTA-120045 Hapmap60039-rs29012617 BTA-120044-no-rs ARS-BFGL-NGS-110035 Hapmap50458-BTA-74360 ARS-BFGL-NGS-92011 BTA-74351-no-rs ARS-BFGL-NGS-66096 ARS-BFGL-NGS-11620 ARS-BFGL-NGS-70834 ARS-BFGL-NGS-37859 Hapmap39431-BTA-74343 Hapmap44127-BTA-74234 BTA-74232-no-rs Hapmap34319-BES3_Contig341_801 Hapmap44403-BTA-74223 Hapmap60902-rs29025361 Hapmap52357-rs29023629 Hapmap42855-BTA-16144 Hapmap25632-BTA-23506 ARS-BFGL-NGS-44344 Hapmap54968-rs29014852 ARS-BFGL-NGS-29557 Hapmap24405-BTA-159892 ARS-BFGL-NGS-12222 Hapmap60532-rs29020408 Hapmap50271-BTA-17442 Hapmap41784-BTA-17439 ARS-BFGL-NGS-22660 ARS-BFGL-NGS-85328 Hapmap43500-BTA-17435 ARS-BFGL-NGS-32369 Hapmap56123-rs29018202 ARS-BFGL-NGS-115597 ARS-BFGL-NGS-72413 ARS-BFGL-NGS-33004 ARS-BFGL-NGS-117881 Hapmap32282-BTA-109535 ARS-BFGL-NGS-67878 BTA-95491-no-rs ARS-BFGL-NGS-92176 Hapmap44697-BTA-119062 BTA-27682-no-rs Hapmap36127-SCAFFOLD59715_196 BTA-74391-no-rs UA-IFASA-6601 UA-IFASA-6811 Hapmap51303-BTA-74377 ARS-BFGL-NGS-33854 ARS-BFGL-NGS-16666 ARS-BFGL-NGS-820 ARS-BFGL-NGS-73495 ARS-BFGL-NGS-103280 BTA-74480-no-rs BTA-74479-no-rs Hapmap54538-rs29013879 Hapmap39328-BTA-40431 Hapmap49153-BTA-40430 BTA-45691-no-rs ARS-BFGL-NGS-61587 Hapmap43976-BTA-95999 ARS-BFGL-NGS-72008 BTA-74438-no-rs ARS-BFGL-NGS-110708 Hapmap24375-BTA-143350 Hapmap49291-BTA-74445 Hapmap44404-BTA-74461 Hapmap48069-BTA-74468 Hapmap39862-BTA-74478 Hapmap24213-BTA-161079 Hapmap33018-BTA-143352 BTB-00233539 BTA-74498-no-rs Hapmap40212-BTA-28744 BTA-123014-no-rs Hapmap44405-BTA-74506 ARS-BFGL-NGS-54669 ARS-BFGL-NGS-30476 BTA-12098-rs29024062 ARS-BFGL-NGS-100028 BTB-01497979 ARS-BFGL-NGS-44567 BTA-98442-no-rs BTA-30092-no-rs BTA-123417-no-rs ARS-BFGL-NGS-85748 BTB-02020184 ARS-BFGL-NGS-11173 BTB-00143422 Hapmap59202-rs29011704 ARS-BFGL-NGS-55067 Hapmap38347-BTA-74361 BTB-00232943 Hapmap51627-BTA-74367 Hapmap41929-BTA-66620 BTB-01858480 ARS-BFGL-NGS-111576 ARS-BFGL-NGS-15506 BTB-00234759 BTB-00234755 BTB-01602960 BTA-107103-no-rs BTB-01278306 ARS-BFGL-NGS-102831 Hapmap47877-BTA-16771 ARS-BFGL-NGS-43980 Hapmap59389-rs29023212 BTB-01278001 ARS-BFGL-NGS-103973 ARS-BFGL-NGS-14937 BTB-01277849 BTB-01277835 BTA-10187-rs29015749 BTB-01467314 BTB-01467496 BTB-01790876 BTB-01267305 BTB-01267080 ARS-BFGL-NGS-111627 ARS-BFGL-NGS-45551 ARS-BFGL-NGS-35776 ARS-BFGL-NGS-60648 ARS-BFGL-NGS-113558 ARS-BFGL-NGS-6210 Hapmap42147-BTA-23954 BTA-74541-no-rs Hapmap50772-BTA-74551 Hapmap53828-rs29010421 ARS-BFGL-NGS-58101 ARS-BFGL-NGS-118221 BTA-25368-no-rs ARS-BFGL-NGS-1939 BTA-111865-no-rs ARS-BFGL-NGS-103415 Hapmap51546-BTA-109428 BTA-109425-no-rs Hapmap48620-BTA-113306 ARS-BFGL-NGS-108617 ARS-BFGL-NGS-111260 Hapmap38581-BTA-15564 Hapmap42839-BTA-120583 BTA-15560-no-rs UA-IFASA-4080 Hapmap33512-BTA-158274 Hapmap43798-BTA-17697 ARS-BFGL-NGS-41698 BTA-37832-no-rs ARS-BFGL-NGS-116999 Hapmap23220-BTA-155380 Hapmap36414-SCAFFOLD150043_20489 ARS-BFGL-NGS-95906 BTA-94299-no-rs ARS-BFGL-NGS-119672 BTA-74371-no-rs Hapmap39388-BTA-18316 ARS-BFGL-NGS-111443 BTA-74585-no-rs BTA-74580-no-rs Hapmap49734-BTA-74577 Hapmap41349-BTA-74576 Hapmap53294-rs29016908 ARS-BFGL-NGS-20806 Hapmap40635-BTA-104832 Hapmap45270-BTA-30512 ARS-BFGL-NGS-103226 Hapmap48071-BTA-74589 Hapmap60021-ss46526426 ARS-BFGL-NGS-35158 BTA-74596-no-rs Hapmap47720-BTA-74597 ARS-BFGL-NGS-40927 BTA-74620-no-rs ARS-BFGL-NGS-26708 ARS-BFGL-NGS-117040 ARS-BFGL-NGS-29237 ARS-BFGL-NGS-61040 ARS-BFGL-NGS-12289 ARS-BFGL-NGS-114001 ARS-BFGL-NGS-44153 ARS-BFGL-NGS-5761 ARS-BFGL-NGS-114591 ARS-BFGL-NGS-52423 Hapmap58633-rs29009713 ARS-BFGL-NGS-101806 ARS-BFGL-NGS-24187 ARS-USMARC-Parent-AY844963-rs17871338 Hapmap43671-BTA-74719 ARS-BFGL-NGS-107423 ARS-BFGL-NGS-110933 Hapmap46939-BTA-114206 ARS-BFGL-NGS-27838 Hapmap47511-BTA-114200 Hapmap42391-BTA-04861 ARS-BFGL-NGS-103839 ARS-BFGL-NGS-116729 Hapmap50230-BTA-114181 ARS-BFGL-NGS-174 Hapmap47185-BTA-114173 ARS-BFGL-NGS-100563 BTA-114209-no-rs Hapmap49867-BTA-114191 ARS-BFGL-NGS-115275 Hapmap28060-BTA-162691 BTA-87637-no-rs BTA-95292-no-rs Hapmap33376-BTA-150433 Hapmap41958-BTA-74707 ARS-BFGL-NGS-80085 ARS-USMARC-172 Hapmap41959-BTA-74725 BTA-116856-no-rs BTA-74733-no-rs ARS-USMARC-244 ARS-USMARC-226 ARS-BFGL-NGS-118033 ARS-BFGL-NGS-14939 Hapmap36373-SCAFFOLD248777_1273 Hapmap48229-BTA-15460 ARS-BFGL-NGS-25950 BTA-15449-no-rs ARS-BFGL-NGS-90522 BTA-15444-no-rs ARS-BFGL-NGS-29206 BTA-74753-no-rs ARS-BFGL-NGS-101402 ARS-BFGL-NGS-30033 Hapmap49735-BTA-74776 ARS-BFGL-NGS-678 ARS-BFGL-NGS-18320 Hapmap23759-BTA-143449 ARS-BFGL-NGS-118997 ARS-BFGL-NGS-26592 ARS-USMARC-201 ARS-BFGL-NGS-104193 ARS-BFGL-NGS-43407 BTB-00236217 BTB-00745028 ARS-BFGL-NGS-67983 UA-IFASA-8535 ARS-BFGL-NGS-99256 BTA-74822-no-rs BTB-02050304 ARS-BFGL-NGS-93819 ARS-BFGL-NGS-66991 Hapmap47721-BTA-74871 Hapmap46867-BTA-74870 ARS-BFGL-NGS-102312 Hapmap40496-BTA-121703 ARS-BFGL-NGS-32818 ARS-BFGL-NGS-115862 ARS-BFGL-NGS-8730 ARS-BFGL-NGS-37546 ARS-BFGL-NGS-98808 ARS-BFGL-NGS-3933 Hapmap60480-ss46526970 ARS-BFGL-NGS-10549 ARS-BFGL-NGS-34503 ARS-BFGL-NGS-118977 ARS-BFGL-NGS-54496 BTA-74881-no-rs ARS-BFGL-NGS-39379 ARS-BFGL-NGS-98420 BTA-74897-no-rs ARS-BFGL-NGS-116906 ARS-BFGL-NGS-111020 ARS-BFGL-NGS-22683 ARS-BFGL-NGS-28247 ARS-BFGL-NGS-44754 ARS-BFGL-NGS-7024 ARS-BFGL-NGS-118796 ARS-BFGL-NGS-2399 ARS-BFGL-NGS-40451 ARS-BFGL-NGS-25555 ARS-BFGL-NGS-114373 Hapmap57466-rs29018274 ARS-BFGL-NGS-99459 ARS-BFGL-NGS-36738 ARS-BFGL-NGS-96140 ARS-BFGL-NGS-16163 ARS-BFGL-NGS-14881 ARS-BFGL-NGS-57495 ARS-BFGL-NGS-41499 ARS-BFGL-NGS-101738 ARS-BFGL-NGS-118406 ARS-BFGL-NGS-27066 ARS-BFGL-NGS-17216 Hapmap53295-rs29016976 BTA-112651-no-rs Hapmap36643-SCAFFOLD192091_9031 Hapmap26794-BTA-74957 ARS-BFGL-NGS-110363 Hapmap54047-ss46526768 ARS-BFGL-NGS-75998 ARS-BFGL-NGS-57681 Hapmap34169-BES10_Contig488_621 BTA-74965-no-rs Hapmap54903-rs29018564 ARS-BFGL-NGS-10010 Hapmap43033-BTA-74963 Hapmap51306-BTA-74962 ARS-BFGL-NGS-101848 Hapmap42310-BTA-74959 ARS-BFGL-NGS-91167 ARS-BFGL-NGS-111064 ARS-BFGL-NGS-78994 ARS-BFGL-NGS-109072 ARS-BFGL-NGS-40280 ARS-BFGL-NGS-118038 ARS-BFGL-NGS-38292 ARS-BFGL-NGS-62390 ARS-BFGL-NGS-26027 ARS-BFGL-NGS-100053 ARS-BFGL-NGS-33782 ARS-BFGL-NGS-14293 ARS-BFGL-NGS-28067 ARS-BFGL-NGS-69000 ARS-BFGL-NGS-85311 ARS-BFGL-NGS-29150 ARS-BFGL-NGS-85264 UA-IFASA-6163 ARS-BFGL-NGS-103912 Hapmap52801-ss46526219 ARS-BFGL-NGS-16738 ARS-BFGL-NGS-627 ARS-BFGL-NGS-10118 ARS-BFGL-NGS-17479 BTA-75047-no-rs ARS-BFGL-NGS-109711 ARS-BFGL-NGS-6829 BTB-01610214 ARS-BFGL-NGS-61240 ARS-BFGL-NGS-32908 ARS-BFGL-NGS-14695 ARS-BFGL-NGS-101279 ARS-BFGL-NGS-8293 ARS-BFGL-NGS-103658 ARS-BFGL-NGS-67358 Hapmap39945-BTA-75021 ARS-BFGL-NGS-44260 ARS-BFGL-NGS-32612 ARS-BFGL-NGS-13748 ARS-BFGL-NGS-106749 ARS-BFGL-NGS-29741 ARS-BFGL-NGS-43800 ARS-BFGL-NGS-15778 ARS-BFGL-NGS-27090 ARS-BFGL-NGS-30168 Hapmap30029-BTA-153521 ARS-BFGL-NGS-81456 ARS-BFGL-NGS-104808 ARS-BFGL-NGS-4809 ARS-BFGL-NGS-3924 ARS-BFGL-NGS-43376 BTA-75067-no-rs ARS-BFGL-NGS-37823 ARS-BFGL-NGS-112482 ARS-BFGL-NGS-100816 ARS-BFGL-NGS-62190 Hapmap60420-rs29010136 ARS-BFGL-NGS-117254 ARS-BFGL-NGS-105727 ARS-BFGL-NGS-58949 ARS-BFGL-NGS-10616 Hapmap43184-BTA-13767 Hapmap51629-BTA-75152 ARS-BFGL-NGS-29387 ARS-BFGL-NGS-58126 BTA-75165-no-rs Hapmap25014-BTA-123017 ARS-BFGL-NGS-4899 ARS-BFGL-NGS-36745 BTA-75130-no-rs ARS-BFGL-NGS-71946 ARS-BFGL-NGS-7380 Hapmap54280-ss46526971 ARS-BFGL-NGS-119376 ARS-BFGL-NGS-31332 ARS-BFGL-NGS-113238 ARS-BFGL-NGS-43084 ARS-BFGL-NGS-117719 ARS-BFGL-NGS-109212 Hapmap59652-rs29010247 ARS-BFGL-NGS-44354 ARS-BFGL-NGS-6559 ARS-BFGL-NGS-106826 ARS-BFGL-NGS-61091 ARS-BFGL-NGS-1404 ARS-BFGL-NGS-116732 ARS-BFGL-NGS-111201 BTA-75208-no-rs ARS-BFGL-NGS-36425 ARS-BFGL-NGS-82062 ARS-BFGL-NGS-85355 ARS-BFGL-NGS-1069 ARS-BFGL-NGS-90520 ARS-BFGL-NGS-34420 BTA-71014-no-rs ARS-BFGL-NGS-105783 ARS-BFGL-NGS-109145 ARS-BFGL-NGS-37000 ARS-BFGL-NGS-39268 ARS-BFGL-NGS-11640 ARS-BFGL-NGS-35980 ARS-BFGL-NGS-7711 BTA-75235-no-rs ARS-BFGL-NGS-53194 ARS-BFGL-NGS-19186 ARS-BFGL-NGS-66583 ARS-BFGL-NGS-69589 ARS-BFGL-NGS-8495 ARS-BFGL-NGS-66396 ARS-BFGL-NGS-40009 ARS-BFGL-NGS-98565 ARS-BFGL-NGS-54524 Hapmap46725-BTA-75375 ARS-BFGL-NGS-21717 ARS-BFGL-NGS-96175 ARS-BFGL-NGS-57700 ARS-BFGL-NGS-22655 ARS-BFGL-NGS-21635 ARS-BFGL-NGS-26321 ARS-BFGL-NGS-16090 ARS-BFGL-NGS-1466 ARS-BFGL-NGS-37762 ARS-BFGL-NGS-1089 Hapmap59748-rs29024200 ARS-BFGL-NGS-29924 ARS-BFGL-NGS-80676 ARS-BFGL-NGS-107617 ARS-BFGL-NGS-6245 ARS-BFGL-NGS-16943 ARS-BFGL-NGS-17229 ARS-BFGL-NGS-64979 ARS-BFGL-NGS-16019 ARS-BFGL-NGS-107534 BTA-103227-no-rs ARS-BFGL-NGS-111313 ARS-BFGL-NGS-13728 Hapmap40476-BTA-103234 ARS-BFGL-NGS-116759 ARS-BFGL-NGS-44026 Hapmap42757-BTA-99810 BTA-04955-rs29015305 Hapmap40623-BTA-99811 ARS-BFGL-NGS-13216 ARS-BFGL-NGS-82989 ARS-BFGL-NGS-115195 ARS-BFGL-NGS-109805 ARS-USMARC-Parent-DQ846688-rs29023691 Hapmap47809-BTA-102708 ARS-BFGL-NGS-100177 ARS-BFGL-NGS-104914 ARS-BFGL-NGS-18125 ARS-BFGL-NGS-106502 ARS-BFGL-NGS-26994 ARS-BFGL-NGS-56909 ARS-BFGL-NGS-3555 Hapmap46869-BTA-75457 ARS-BFGL-NGS-116970 ARS-BFGL-NGS-98018 ARS-BFGL-NGS-104946 Hapmap48075-BTA-75442 ARS-BFGL-NGS-4826 ARS-BFGL-NGS-15922 Hapmap47097-BTA-75439 ARS-BFGL-NGS-101645 ARS-BFGL-NGS-110517 Hapmap35727-SCAFFOLD10136_11838 ARS-BFGL-NGS-86033 ARS-BFGL-NGS-109490 ARS-BFGL-NGS-3932 Hapmap46870-BTA-75461 Hapmap33948-BES10_Contig601_1003 BTB-01518538 BTB-01518507 Hapmap33176-BTA-104879 BTA-22026-no-rs BTA-94560-no-rs ARS-BFGL-NGS-2069 Hapmap43104-BTA-94049 ARS-BFGL-NGS-55482 Hapmap46959-BTA-16945 BTB-01796690 BTB-01384704 BTB-01384667 BTA-100484-no-rs ARS-BFGL-NGS-68855 Hapmap39802-BTA-105908 ARS-BFGL-NGS-74563 BTB-01486861 ARS-BFGL-NGS-16844 BTB-01788050 BTB-01937040 ARS-BFGL-NGS-22999 BTB-01744782 Hapmap42078-BTA-115052 UA-IFASA-2005 BTA-05054-no-rs ARS-BFGL-NGS-107695 Hapmap53691-rs29015797 BTB-01710018 BTA-94737-no-rs Hapmap45579-BTA-77250 ARS-BFGL-NGS-82805 BTB-00241116 BTA-78237-no-rs ARS-BFGL-NGS-109764 ARS-BFGL-NGS-107437 Hapmap59897-ss46526887 BTB-01790614 BTA-20584-no-rs ARS-BFGL-NGS-87162 Hapmap30881-BTA-159706 ARS-BFGL-NGS-56212 ARS-BFGL-NGS-101749 BTB-01770968 BTB-01281052 BTB-01281130 ARS-BFGL-NGS-119579 Hapmap46779-BTA-17103 ARS-BFGL-NGS-16613 BTB-00241732 BTB-00241772 BTB-00241906 ARS-BFGL-NGS-64902 BTB-02041372 BTB-01767757 BTB-01682978 ARS-BFGL-NGS-26338 ARS-BFGL-NGS-17891 BTA-101239-no-rs BTB-01596116 BTB-00243004 ARS-BFGL-NGS-111736 BTB-01596303 ARS-BFGL-NGS-59370 Hapmap29564-BTA-143742 BTB-00243324 ARS-BFGL-NGS-23636 BTB-00243309 ARS-BFGL-NGS-104900 ARS-BFGL-NGS-52934 ARS-BFGL-NGS-23052 BTB-01947097 ARS-BFGL-NGS-107847 BTB-01819118 ARS-BFGL-NGS-16874 ARS-BFGL-NGS-53927 Hapmap41082-BTA-76030 ARS-BFGL-NGS-105221 ARS-BFGL-NGS-109742 BTB-00242529 Hapmap40803-BTA-75929 Hapmap41634-BTA-75897 BTB-00242396 BTB-00242361 Hapmap32986-BTA-123124 BTB-00242038 BTA-75732-no-rs BTA-111585-no-rs BTA-01945-rs29012898 BTA-76544-no-rs BTB-02087354 BTB-01566622 BTA-111604-no-rs BTB-02022899 BTB-02076550 BTB-01704685 BTB-01704614 BTA-87678-no-rs BTB-01068781 Hapmap52683-rs29016228 BTA-104961-no-rs ARS-BFGL-NGS-3742 Hapmap44182-BTA-104972 BTB-02072696 BTB-01645411 BTB-01645336 BTB-01645485 BTB-01069096 BTB-01069210 BTB-01069292 BTB-02016906 BTB-01718868 BTB-01939106 BTB-01322180 BTB-01322092 BTB-01322000 BTA-22613-no-rs BTB-01827197 Hapmap42479-BTA-22862 BTB-01879337 Hapmap52732-rs29023384 BTB-02002084 BTB-00244030 ARS-BFGL-NGS-40615 BTA-76730-no-rs BTA-05080-no-rs BTB-00243897 BTB-01932115 BTB-01896447 Hapmap28097-BTA-150010 BTB-01447507 Hapmap42010-BTA-93975 Hapmap40034-BTA-93974 Hapmap31788-BTA-149223 Hapmap49749-BTA-76609 BTB-00883514 BTB-01545287 ARS-BFGL-NGS-27865 BTB-01545399 Hapmap28104-BTA-156698 BTB-01685239 Hapmap44339-BTA-110812 Hapmap23501-BTA-155913 Hapmap50219-BTA-112693 Hapmap42836-BTA-120227 Hapmap50605-BTA-16738 Hapmap46194-BTA-103835 ARS-BFGL-NGS-110757 BTB-01317228 BTB-00244545 Hapmap47406-BTA-77006 ARS-BFGL-NGS-33992 BTB-00244322 Hapmap40587-BTA-76947 ARS-BFGL-NGS-17079 Hapmap46928-BTA-110019 BTB-01204750 ARS-BFGL-NGS-109646 BTA-77020-no-rs BTA-12871-rs29024817 Hapmap51544-BTA-108501 BTA-108507-no-rs ARS-BFGL-NGS-42109 BTB-01791576 ARS-BFGL-NGS-54418 BTB-00245337 ARS-USMARC-Parent-DQ647190-rs29013632 Hapmap23888-BTA-155071 BTA-77361-no-rs Hapmap58993-rs29021212 BTA-77120-no-rs ARS-BFGL-NGS-6211 ARS-BFGL-NGS-106305 Hapmap25274-BTA-143756 BTB-00244883 ARS-BFGL-NGS-19872 BTB-00244629 ARS-BFGL-NGS-44683 ARS-BFGL-NGS-117043 BTB-01726114 Hapmap53442-rs29021218 BTA-106763-no-rs BTB-01598793 BTA-90783-no-rs Hapmap42721-BTA-90776 ARS-BFGL-NGS-111448 ARS-BFGL-NGS-36776 Hapmap48120-BTA-90771 BTB-01123173 BTA-90785-no-rs BTA-90789-no-rs BTA-90790-no-rs ARS-BFGL-NGS-116270 BTB-01123384 BTB-01123443 ARS-BFGL-NGS-43780 ARS-BFGL-NGS-1358 BTB-01123876 BTB-01123885 ARS-BFGL-NGS-116880 BTB-00245684 ARS-BFGL-NGS-29553 Hapmap58425-rs29021238 Hapmap51807-BTA-116458 ARS-BFGL-NGS-56496 Hapmap38696-BTA-78192 Hapmap49307-BTA-78198 BTA-78200-no-rs ARS-BFGL-NGS-90856 BTB-01367308 Hapmap49468-BTA-116730 BTB-01919072 ARS-BFGL-NGS-110788 ARS-BFGL-NGS-35792 ARS-BFGL-NGS-25334 BTB-00105321 BTB-00243845 ARS-BFGL-NGS-105634 ARS-BFGL-NGS-89778 BTB-01547754 ARS-BFGL-NGS-51464 BTB-01648819 BTA-110589-no-rs BTA-110591-no-rs ARS-BFGL-NGS-110317 BTB-00247326 BTB-00247385 BTB-00247494 BTA-78204-no-rs ARS-BFGL-NGS-107549 BTB-00247622 BTB-00245693 Hapmap44568-BTA-77505 BTA-77526-no-rs UA-IFASA-6793 ARS-BFGL-NGS-41348 Hapmap54435-rs29022514 ARS-BFGL-NGS-40548 ARS-BFGL-NGS-32713 ARS-BFGL-NGS-88477 Hapmap50491-BTA-85929 BTA-29154-no-rs ARS-BFGL-NGS-16257 Hapmap40237-BTA-122861 Hapmap34233-BES5_Contig600_1072 ARS-BFGL-NGS-94258 BTA-29168-no-rs Hapmap49007-BTA-106999 ARS-BFGL-NGS-21524 Hapmap53612-rs29011400 ARS-BFGL-NGS-45046 BTB-00246400 BTB-01977298 BTB-01038669 Hapmap43552-BTA-31207 ARS-BFGL-NGS-112191 Hapmap57362-rs29014889 Hapmap54751-rs29013947 ARS-BFGL-NGS-19374 ARS-BFGL-NGS-91848 Hapmap51390-BTA-111807 BTA-114709-no-rs ARS-BFGL-NGS-11814 Hapmap38814-BTA-115768 BTB-01235703 Hapmap41757-BTA-115774 Hapmap49035-BTA-115769 Hapmap50239-BTA-115771 BTB-01785734 BTB-01785636 Hapmap50753-BTA-66069 BTB-01034664 ARS-BFGL-NGS-66490 ARS-BFGL-NGS-113831 ARS-BFGL-NGS-59175 Hapmap39903-BTA-24345 BTA-66060-no-rs BTA-77886-no-rs BTB-00246256 BTB-00246150 ARS-BFGL-NGS-69156 ARS-BFGL-NGS-112620 BTB-00245990 Hapmap45132-BTA-77765 Hapmap49304-BTA-77734 ARS-BFGL-NGS-40968 Hapmap41356-BTA-78236 BTB-01951920 Hapmap54577-rs29011449 BTB-00247795 Hapmap45671-BTA-122516 BTB-01640698 BTB-01430084 Hapmap50898-BTA-15822 Hapmap27235-BTA-163445 BTB-01313885 BTB-01568097 BTB-01663497 Hapmap1572-BTA-111558 UA-IFASA-4431 ARS-BFGL-NGS-100050 Hapmap33491-BTA-147298 BTB-00246639 BTB-00246642 BTB-00246767 BTB-00246860 ARS-USMARC-Parent-AY849381-rs29003287 Hapmap39780-BTA-78179 ARS-BFGL-NGS-114096 BTA-78185-no-rs Hapmap49541-BTA-24412 BTB-00247050 Hapmap43543-BTA-27974 ARS-BFGL-NGS-55441 ARS-BFGL-NGS-18384 ARS-BFGL-NGS-30459 BTB-01451601 BTB-01451452 BTB-01715840 Hapmap52578-rs29012386 Hapmap44314-BTA-92383 BTB-01427408 BTA-37416-no-rs ARS-BFGL-NGS-12688 ARS-BFGL-NGS-82212 ARS-BFGL-NGS-18583 Hapmap38539-BTA-86703 Hapmap31781-BTA-147487 BTA-78240-no-rs ARS-BFGL-NGS-33069 ARS-BFGL-NGS-106762 Hapmap40492-BTA-117825 BTA-78257-no-rs BTA-78261-no-rs Hapmap28262-BTA-143868 ARS-BFGL-NGS-22019 Hapmap50018-BTA-52623 Hapmap56325-rs29017678 BTA-122286-no-rs ARS-BFGL-NGS-10082 ARS-BFGL-NGS-108417 Hapmap50091-BTA-75608 ARS-BFGL-NGS-118927 Hapmap43674-BTA-75605 ARS-BFGL-NGS-113703 BTA-00645-rs29013799 BTA-75599-no-rs BTA-95006-no-rs BTA-86166-no-rs Hapmap49794-BTA-91444 BTA-117462-no-rs ARS-BFGL-NGS-86958 ARS-BFGL-NGS-62732 Hapmap34437-BES1_Contig321_585 BTA-106866-no-rs UA-IFASA-4152 ARS-BFGL-NGS-99477 ARS-BFGL-NGS-102930 Hapmap52018-BTA-75646 ARS-BFGL-NGS-106583 ARS-BFGL-NGS-5216 ARS-BFGL-NGS-53343 Hapmap49852-BTA-107572 Hapmap43931-BTA-75650 Hapmap38909-BTA-75651 Hapmap58595-rs29013454 BTA-106596-no-rs BTA-75660-no-rs ARS-BFGL-NGS-66862 Hapmap50644-BTA-28820 BTA-75665-no-rs ARS-BFGL-NGS-11156 ARS-BFGL-NGS-105606 BTA-24561-no-rs BTA-121729-no-rs Hapmap49741-BTA-75700 BTA-120439-no-rs BTA-12156-rs29024115 Hapmap25371-BTA-75703 ARS-BFGL-NGS-118995 ARS-BFGL-NGS-28684 BTA-119035-no-rs ARS-BFGL-NGS-84321 Hapmap42776-BTA-105028 ARS-BFGL-NGS-84257 Hapmap50092-BTA-75710 ARS-BFGL-NGS-98932 Hapmap27294-BTC-032117 Hapmap27136-BTC-073585 Hapmap33174-BTC-073543 Hapmap33286-BTC-032290 Hapmap33287-BTC-032371 Hapmap34404-BES10_Contig556_782 Hapmap30962-BTC-032558 Hapmap27069-BTC-032712 Hapmap25997-BTC-032754 Hapmap32709-BTC-032803 BTA-07565-rs29027230 Hapmap59369-rs29018333 Hapmap33121-BTC-033043 Hapmap32205-BTC-033063 Hapmap38852-BTA-75755 ARS-BFGL-NGS-105249 Hapmap40585-BTA-75775 BTA-75768-no-rs Hapmap42314-BTA-75757 Hapmap60855-rs29024248 Hapmap27887-BTA-156628 Hapmap32110-BTA-153952 Hapmap50194-BTA-105136 BTA-18965-no-rs Hapmap56615-rs29012836 ARS-BFGL-NGS-642 ARS-BFGL-NGS-36652 Hapmap59902-rs29013268 Hapmap31963-BTC-055529 Hapmap32244-BTC-055807 Hapmap23877-BTA-143906 Hapmap32206-BTC-033823 Hapmap43429-BTA-09440 BTA-21842-no-rs ARS-BFGL-NGS-110738 Hapmap26261-BTC-034133 Hapmap24120-BTC-033936 Hapmap23183-BTC-033967 ARS-BFGL-NGS-87474 Hapmap48882-BTA-75976 Hapmap26263-BTC-036885 Hapmap33547-BTC-037046 Hapmap26264-BTC-037159 Hapmap24324-BTC-062449 Hapmap25417-BTC-036670 Hapmap43675-BTA-75814 ARS-BFGL-NGS-43280 BTA-22850-no-rs Hapmap54103-rs29010895 BTA-121739-no-rs Hapmap27072-BTC-033816 Hapmap33288-BTC-033751 Hapmap29922-BTC-033565 Hapmap26259-BTC-033526 Hapmap26258-BTC-033509 Hapmap26555-BTC-033429 Hapmap30134-BTC-034283 Hapmap26308-BTC-057761 ARS-BFGL-NGS-112812 Hapmap43470-BTA-114677 Hapmap27083-BTC-041166 Hapmap23507-BTC-041133 Hapmap31285-BTC-041097 Hapmap33630-BTC-041044 Hapmap33628-BTC-041023 Hapmap27529-BTC-050639 Hapmap23117-BTC-034857 ARS-BFGL-NGS-27686 Hapmap26618-BTC-070864 Hapmap23971-BTC-035093 Hapmap27344-BTC-063259 ARS-BFGL-NGS-113801 Hapmap23923-BTC-066021 BTB-00260450 Hapmap43932-BTA-75850 Hapmap27818-BTC-035199 BTB-00250110 Hapmap23907-BTC-036006 Hapmap27337-BTC-060499 Hapmap33079-BTA-163567 Hapmap30980-BTC-050679 Hapmap27701-BTC-050761 Hapmap31819-BTA-156590 Hapmap23201-BTC-072836 BTB-00252873 BTB-00252917 BTB-00406710 Hapmap57625-rs29027071 BTB-00250899 Hapmap31624-BTC-046805 Hapmap24045-BTC-046780 Hapmap23186-BTC-046762 BTB-00252870 Hapmap24317-BTC-037593 Hapmap24633-BTC-062521 Hapmap27542-BTC-062507 Hapmap32713-BTC-036432 BTB-00250665 BTB-00250403 Hapmap51884-BTA-121745 BTA-75919-no-rs BTA-75905-no-rs Hapmap48459-BTA-75920 ARS-BFGL-NGS-90128 Hapmap49744-BTA-75903 BTB-00251047 BTA-75891-no-rs ARS-BFGL-NGS-90857 BTA-75961-no-rs Hapmap59527-rs29021960 BTA-75952-no-rs BTB-00251835 BTB-00251663 BTB-00251655 BTB-00251586 Hapmap44280-BTA-75941 BTA-75940-no-rs BTA-95818-no-rs Hapmap59666-rs29014966 BTB-01468498 BTB-01468535 BTB-01468543 BTB-01900351 Hapmap47224-BTA-24614 BTB-00252970 ARS-BFGL-NGS-107577 ARS-BFGL-NGS-1611 BTB-00825210 Hapmap47037-BTA-52688 Hapmap34048-BES8_Contig582_862 ARS-BFGL-NGS-58762 Hapmap43677-BTA-76003 BTB-00253074 BTB-02093016 ARS-BFGL-NGS-42501 BTB-01893222 BTB-00253016 BTB-01974710 BTB-00253169 Hapmap26882-BTC-054869 Hapmap26587-BTC-054901 Hapmap26883-BTC-055211 Hapmap51527-BTA-97415 Hapmap54823-rs29021261 Hapmap28005-BTC-037769 Hapmap31927-BTC-038306 Hapmap26848-BTC-038527 Hapmap29379-BTC-038535 Hapmap26001-BTC-038813 Hapmap24121-BTC-039009 BTB-00254199 Hapmap31283-BTC-039096 Hapmap31284-BTC-039204 Hapmap32456-BTC-038385 Hapmap26267-BTC-039886 Hapmap47098-BTA-76051 Hapmap31607-BTC-039637 ARS-BFGL-NGS-10707 ARS-BFGL-NGS-112073 ARS-BFGL-NGS-112781 Hapmap44618-BTA-76049 Hapmap27078-BTC-039516 Hapmap44850-BTA-76107 ARS-BFGL-NGS-35169 Hapmap48206-BTA-119876 Hapmap49746-BTA-76106 Hapmap55150-rs29025709 ARS-BFGL-NGS-70679 ARS-BFGL-NGS-39570 Hapmap23226-BTA-159656 ARS-BFGL-NGS-21774 Hapmap44131-BTA-76099 Hapmap52362-ss46526804 ARS-BFGL-NGS-95035 ARS-BFGL-NGS-67206 ARS-USMARC-Parent-DQ789028-rs29017713 ARS-BFGL-NGS-53753 ARS-BFGL-NGS-24332 BTA-121749-no-rs Hapmap41353-BTA-76120 BTA-22339-no-rs ARS-BFGL-NGS-30034 ARS-BFGL-NGS-98747 ARS-BFGL-NGS-64239 ARS-BFGL-NGS-31387 Hapmap52342-rs29016265 BTB-00254839 ARS-BFGL-NGS-12288 Hapmap39432-BTA-76145 ARS-BFGL-NGS-101567 ARS-BFGL-NGS-116163 Hapmap43679-BTA-76147 ARS-BFGL-NGS-58287 BTB-01417044 Hapmap44495-BTA-91063 Hapmap54702-rs29018489 ARS-BFGL-NGS-69417 BTB-00255537 ARS-BFGL-NGS-75897 BTB-00255207 ARS-BFGL-NGS-41037 Hapmap60756-rs29010402 ARS-BFGL-NGS-79906 BTB-01402033 ARS-BFGL-NGS-78057 BTB-01402075 BTB-01854916 Hapmap39620-BTA-113785 BTB-01688071 Hapmap43091-BTA-88750 BTB-02002785 BTB-01527489 BTB-01527355 BTB-01846733 BTB-01870633 BTB-00255719 BTB-00255771 BTA-76196-no-rs BTB-00256297 ARS-BFGL-NGS-46273 BTB-00256366 ARS-BFGL-NGS-58275 BTA-18813-no-rs BTA-18812-no-rs Hapmap55410-rs29023010 Hapmap43038-BTA-76203 BTB-00256594 BTA-76317-no-rs BTB-00256842 BTB-01819682 Hapmap24252-BTA-147305 ARS-BFGL-NGS-41652 BTB-01201377 BTB-01201456 BTB-01201475 Hapmap29605-BTA-27618 BTB-01354053 BTB-01518295 BTB-01518251 BTA-93891-no-rs Hapmap52628-rs29014687 ARS-BFGL-NGS-106177 BTB-01777982 BTA-120452-no-rs Hapmap41385-BTA-93895 BTB-01446390 Hapmap51534-BTA-103373 BTB-01553462 BTB-01794972 ARS-BFGL-NGS-12583 BTA-26533-no-rs BTB-00477280 Hapmap43743-BTA-101057 BTB-01345846 Hapmap47902-BTA-26537 BTA-108997-no-rs Hapmap50568-BTA-111925 ARS-BFGL-NGS-15733 BTB-02007277 Hapmap42466-BTA-18439 Hapmap51414-BTA-18435 BTB-01609245 BTB-01609384 UA-IFASA-959 Hapmap23184-BTC-039909 Hapmap50774-BTA-76325 BTB-00257494 Hapmap27512-BTC-040568 BTB-00257472 Hapmap23534-BTC-040517 Hapmap28009-BTC-040457 Hapmap59303-rs29022511 BTB-00257125 Hapmap35781-SCAFFOLD166430_3864 Hapmap31349-BTC-068528 BTB-01845289 Hapmap27355-BTC-068697 Hapmap24241-BTC-071805 Hapmap27851-BTC-071689 ARS-BFGL-BAC-2481 Hapmap33637-BTC-051504 Hapmap31996-BTC-066011 Hapmap27834-BTC-051463 Hapmap23860-BTC-065677 ARS-BFGL-NGS-60567 Hapmap27513-BTC-040798 Hapmap26004-BTC-040877 Hapmap32218-BTC-040966 Hapmap43039-BTA-76358 Hapmap28115-BTC-014654 ARS-BFGL-NGS-84705 Hapmap44575-BTA-86867 Hapmap23097-BTA-161268 ARS-BFGL-NGS-7689 Hapmap26571-BTC-047218 Hapmap27519-BTC-047206 ARS-BFGL-NGS-118484 BTB-01206648 Hapmap44338-BTA-110232 Hapmap43761-BTA-110229 BTB-01206363 BTB-02034993 ARS-BFGL-NGS-100863 ARS-BFGL-NGS-112970 ARS-BFGL-NGS-2697 ARS-BFGL-NGS-117643 BTB-00844104 BTB-00844067 BTA-53869-no-rs BTB-00843849 BTB-00843812 BTB-00843560 BTA-53855-no-rs BTB-00843442 Hapmap52059-rs29011604 BTB-00843351 ARS-BFGL-NGS-23616 Hapmap51102-BTA-97964 BTB-01494063 ARS-BFGL-NGS-29965 BTB-01421608 BTB-01421603 Hapmap24851-BTA-149313 Hapmap50821-BTA-91753 BTB-01133946 BTA-94705-no-rs BTA-94697-no-rs BTA-00391-no-rs ARS-BFGL-NGS-98343 Hapmap40151-BTA-94687 BTB-01133278 BTB-01133266 BTB-00258418 Hapmap47404-BTA-76386 Hapmap49021-BTA-111079 BTB-01453838 BTB-01453852 Hapmap34928-BES10_Contig751_552 ARS-BFGL-NGS-28430 Hapmap55334-rs29009712 ARS-BFGL-NGS-114099 Hapmap41788-BTA-18387 ARS-BFGL-NGS-61109 ARS-BFGL-NGS-13064 ARS-BFGL-NGS-13151 Hapmap51047-BTA-76410 Hapmap53964-rs29017197 BTA-21386-no-rs ARS-BFGL-NGS-23724 Hapmap42666-BTA-76393 ARS-BFGL-NGS-75543 UA-IFASA-5538 UA-IFASA-8307 BTA-76416-no-rs Hapmap30259-BTA-144105 Hapmap58166-rs29026792 Hapmap58623-rs29012688 Hapmap38910-BTA-76481 BTA-00956-rs29014106 ARS-BFGL-NGS-100658 ARS-BFGL-NGS-31848 ARS-BFGL-NGS-106371 ARS-BFGL-NGS-25659 ARS-BFGL-NGS-34791 Hapmap26209-BTA-162290 BTA-97850-no-rs Hapmap54653-rs29025767 Hapmap55170-rs29017690 ARS-BFGL-NGS-101471 UA-IFASA-5446 ARS-BFGL-NGS-22365 ARS-BFGL-NGS-101874 UA-IFASA-6142 Hapmap51979-BTA-43275 ARS-BFGL-NGS-82384 ARS-BFGL-NGS-11358 ARS-BFGL-NGS-97839 BTA-05152-no-rs ARS-BFGL-NGS-100046 ARS-BFGL-NGS-62989 BTA-76546-no-rs Hapmap50098-BTA-76549 Hapmap41964-BTA-76553 BTB-00258980 ARS-BFGL-NGS-41669 Hapmap39208-BTA-68393 BTA-68404-no-rs ARS-BFGL-NGS-10224 Hapmap38694-BTA-76566 BTB-00259313 BTB-00259302 ARS-BFGL-NGS-26173 BTB-01574784 ARS-BFGL-NGS-112982 ARS-BFGL-NGS-33448 Hapmap38350-BTA-75806 Hapmap42315-BTA-75808 Hapmap51046-BTA-75812 BTB-00258644 ARS-BFGL-NGS-24038 BTB-00258746 ARS-BFGL-NGS-111961 ARS-BFGL-NGS-117527 ARS-BFGL-NGS-114148 ARS-BFGL-NGS-5114 BTA-76588-no-rs BTB-00259516 BTB-00259582 BTB-00259674 BTB-00259691 BTB-00259776 BTB-00259841 BTB-00259343 BTB-00259424 ARS-BFGL-NGS-66408 ARS-BFGL-NGS-35835 ARS-BFGL-NGS-1852 BTB-01211624 ARS-BFGL-NGS-116332 ARS-BFGL-NGS-118302 BTB-01211574 ARS-BFGL-NGS-69759 BTB-01211501 BTB-01857634 ARS-BFGL-NGS-41007 Hapmap26181-BTA-156071 BTA-111193-no-rs BTA-111059-no-rs Hapmap49442-BTA-111073 BTA-111072-no-rs Hapmap43353-BTA-76584 Hapmap44565-BTA-76573 Hapmap50621-BTA-21320 BTB-01312468 Hapmap40687-BTA-21304 BTB-01312166 Hapmap39131-BTA-21297 BTB-01311952 BTB-01311939 BTA-76599-no-rs BTA-76600-no-rs ARS-BFGL-NGS-28491 BTB-00901654 BTB-00260471 BTB-00260473 ARS-BFGL-NGS-85054 BTB-00260513 BTB-01686849 Hapmap25571-BTA-147549 ARS-BFGL-NGS-80337 BTB-00260624 BTB-00260650 BTB-00260821 BTB-01667396 ARS-BFGL-NGS-35764 BTA-86777-no-rs BTB-01920023 Hapmap42640-BTA-69271 BTB-01601414 Hapmap59322-rs29015787 BTB-01362640 BTB-01362601 BTA-122855-no-rs BTB-01362542 Hapmap47788-BTA-96313 BTB-01474679 BTA-28751-no-rs BTB-01362430 BTB-01362502 BTB-01474706 BTA-96312-no-rs ARS-BFGL-NGS-62058 BTB-01209424 BTA-110734-no-rs Hapmap49017-BTA-110737 BTB-01209089 BTA-110747-no-rs Hapmap59864-rs29017634 Hapmap24417-BTA-155900 ARS-BFGL-NGS-6760 BTB-01068618 BTB-01068647 BTB-01923620 BTB-01068702 BTB-00261837 ARS-BFGL-NGS-94365 Hapmap42793-BTA-108076 BTA-104215-no-rs ARS-BFGL-NGS-72592 Hapmap60263-rs29023994 Hapmap23929-BTA-104306 BTB-01068748 ARS-BFGL-NGS-40987 ARS-BFGL-NGS-2051 ARS-BFGL-NGS-111636 ARS-BFGL-NGS-116808 ARS-BFGL-NGS-33719 Hapmap40668-BTA-120410 Hapmap53343-ss46526328 ARS-BFGL-NGS-70101 ARS-BFGL-NGS-20354 ARS-BFGL-NGS-35445 Hapmap59849-rs29025576 ARS-BFGL-NGS-108820 Hapmap50117-BTA-81807 ARS-BFGL-NGS-93633 Hapmap49432-BTA-107930 ARS-BFGL-NGS-32371 ARS-BFGL-NGS-96402 ARS-BFGL-NGS-117236 Hapmap60836-rs29027147 Hapmap54879-rs29017018 ARS-BFGL-NGS-117001 Hapmap44512-BTA-107928 ARS-BFGL-NGS-44467 ARS-BFGL-NGS-92044 ARS-BFGL-NGS-40712 BTA-76627-no-rs ARS-BFGL-NGS-117708 ARS-BFGL-NGS-30652 Hapmap24750-BTC-042016 BTA-76623-no-rs ARS-BFGL-NGS-92254 ARS-BFGL-NGS-109884 Hapmap33128-BTC-041916 Hapmap26269-BTC-041695 ARS-BFGL-NGS-38827 Hapmap27692-BTC-042876 Hapmap32220-BTC-042831 Hapmap59740-rs29016956 Hapmap27516-BTC-042465 ARS-BFGL-NGS-95965 ARS-BFGL-NGS-13173 BTB-00263209 ARS-BFGL-NGS-97403 ARS-BFGL-NGS-70470 ARS-BFGL-NGS-77747 ARS-BFGL-NGS-119539 BTA-76807-no-rs BTB-00263118 BTB-00263073 BTB-00263026 Hapmap43934-BTA-76802 ARS-BFGL-NGS-68326 ARS-BFGL-NGS-99026 BTB-01899352 BTB-00262834 BTB-00262807 Hapmap53308-rs29024839 ARS-BFGL-NGS-37727 Hapmap55502-rs29014080 Hapmap49750-BTA-76652 Hapmap57999-rs29023146 ARS-BFGL-NGS-109149 ARS-BFGL-NGS-106835 Hapmap43042-BTA-76779 Hapmap24088-BTA-144179 BTB-00263396 BTB-00263355 ARS-BFGL-NGS-69314 BTB-00262376 BTB-00263615 BTB-00263432 ARS-BFGL-NGS-76592 Hapmap50462-BTA-76734 BTB-00262270 ARS-BFGL-NGS-112030 Hapmap60182-rs29025531 BTA-121759-no-rs BTB-00264080 ARS-BFGL-NGS-4881 ARS-BFGL-NGS-20249 BTB-00263850 Hapmap54188-rs29022489 ARS-BFGL-NGS-101891 BTA-76842-no-rs Hapmap52346-rs29024480 BTA-76835-no-rs ARS-BFGL-NGS-32727 Hapmap27595-BTA-144182 Hapmap53262-rs29021769 ARS-BFGL-NGS-18944 ARS-BFGL-NGS-108276 ARS-BFGL-NGS-107422 BTA-76865-no-rs BTA-111809-no-rs Hapmap44699-BTA-122320 ARS-BFGL-NGS-109219 Hapmap26729-BTA-154447 Hapmap27469-BTA-25176 BTA-114800-no-rs Hapmap60030-rs29013992 ARS-BFGL-NGS-80068 ARS-BFGL-NGS-64639 Hapmap51764-BTA-76876 Hapmap38629-BTA-76891 BTA-76055-no-rs Hapmap43678-BTA-76060 Hapmap48883-BTA-76062 ARS-BFGL-NGS-12798 BTA-76070-no-rs ARS-BFGL-NGS-27643 BTA-76082-no-rs Hapmap55427-rs29012305 ARS-BFGL-NGS-102423 Hapmap43036-BTA-76093 Hapmap52479-rs29018853 BTA-76097-no-rs BTA-121747-no-rs BTB-00254383 Hapmap55384-rs29026113 ARS-BFGL-NGS-42175 BTB-00217058 BTB-00264606 ARS-BFGL-NGS-112473 BTB-00264565 BTB-00264506 BTB-01900612 BTB-00264414 ARS-BFGL-NGS-108577 BTA-87990-no-rs Hapmap39314-BTA-121985 Hapmap42715-BTA-87995 BTB-01889136 BTB-01788388 BTB-01428337 BTB-01895220 Hapmap40510-BTA-24162 BTB-00264815 Hapmap38782-BTA-76926 BTB-00265053 BTA-05242-no-rs BTB-00265521 BTB-00265288 ARS-BFGL-NGS-45558 ARS-BFGL-NGS-108246 Hapmap59883-rs29022785 Hapmap56688-rs29025335 Hapmap25412-BTC-031860 Hapmap32475-BTC-050530 Hapmap23387-BTC-072905 BTA-76934-no-rs Hapmap26317-BTC-059618 Hapmap23419-BTC-059652 Hapmap31932-BTC-042947 BTA-77034-no-rs Hapmap27307-BTC-043200 Hapmap26856-BTC-043085 Hapmap25425-BTC-043042 Hapmap53172-rs29012675 BTA-77011-no-rs ARS-BFGL-NGS-63312 Hapmap47405-BTA-76965 Hapmap49297-BTA-76961 BTA-76960-no-rs BTA-76959-no-rs ARS-BFGL-NGS-110734 Hapmap32099-BTA-151095 Hapmap43417-BTA-96760 BTA-107087-no-rs ARS-BFGL-NGS-37778 BTA-86049-no-rs Hapmap50464-BTA-77021 ARS-BFGL-NGS-70112 BTA-111700-no-rs Hapmap55606-rs29018624 ARS-BFGL-NGS-59841 ARS-BFGL-NGS-27958 BTA-111711-no-rs Hapmap46932-BTA-111719 Hapmap41098-BTA-86027 Hapmap31479-BTA-153462 ARS-BFGL-NGS-109039 Hapmap60224-rs29001782 BTA-111108-no-rs Hapmap50102-BTA-77074 ARS-BFGL-NGS-37271 BTA-113303-no-rs ARS-BFGL-NGS-36707 BTA-118119-no-rs ARS-BFGL-NGS-94898 ARS-BFGL-NGS-60491 Hapmap59186-rs29010267 Hapmap54803-rs29015041 Hapmap27109-BTC-060711 Hapmap28023-BTC-060518 Hapmap24184-BTC-070077 Hapmap25779-BTC-072896 BTA-77057-no-rs BTA-115149-no-rs ARS-BFGL-NGS-82008 Hapmap38371-BTA-105598 BTB-00268331 BTB-01823958 Hapmap42671-BTA-77163 Hapmap32578-BTA-144239 BTB-00268525 ARS-BFGL-NGS-54753 BTA-77173-no-rs Hapmap54015-rs29022799 ARS-BFGL-NGS-48254 BTA-10392-no-rs ARS-BFGL-NGS-118182 BTB-00133212 BTB-00133241 ARS-BFGL-NGS-17376 BTB-01654826 BTA-68275-no-rs ARS-BFGL-NGS-71333 BTA-22106-no-rs Hapmap39786-BTA-86142 Hapmap51409-BTA-122717 Hapmap44452-BTA-22099 Hapmap60852-rs29024026 Hapmap50881-BTA-119376 BTB-01025945 BTB-01946639 BTB-01946648 BTB-01820719 Hapmap39947-BTA-77207 Hapmap32579-BTA-144265 BTA-121769-no-rs BTA-77210-no-rs BTB-00707484 BTB-00987135 BTB-00987116 Hapmap42616-BTA-64032 BTA-64031-no-rs ARS-BFGL-NGS-32004 BTB-00265951 BTB-00265923 ARS-BFGL-NGS-105651 ARS-BFGL-NGS-100012 BTA-76988-no-rs Hapmap42318-BTA-76987 ARS-BFGL-NGS-113032 ARS-BFGL-NGS-116877 Hapmap57216-rs29016177 BTB-01849217 Hapmap41084-BTA-77215 BTA-12570-no-rs ARS-BFGL-NGS-2391 ARS-BFGL-NGS-115014 Hapmap40845-BTA-97263 ARS-BFGL-NGS-2935 BTB-01657893 ARS-BFGL-NGS-102760 BTB-01658095 Hapmap48129-BTA-95633 BTB-01466630 ARS-BFGL-NGS-83505 BTB-01466878 BTA-86242-no-rs Hapmap51334-BTA-86245 Hapmap49816-BTA-98191 BTB-01496144 Hapmap43045-BTA-76998 BTB-01496154 BTB-01496160 ARS-BFGL-NGS-23066 BTB-01428731 ARS-BFGL-NGS-60568 ARS-BFGL-NGS-108278 BTA-121695-no-rs Hapmap35196-BES10_Contig207_566 ARS-BFGL-NGS-40151 BTB-01834863 BTB-00267167 BTA-77123-no-rs Hapmap48462-BTA-77136 BTB-00267652 ARS-BFGL-NGS-115937 BTB-00267864 ARS-BFGL-NGS-112355 ARS-BFGL-NGS-115085 UA-IFASA-6709 BTB-00268174 ARS-BFGL-NGS-103781 ARS-BFGL-NGS-59295 BTB-00268267 BTA-109075-no-rs ARS-BFGL-NGS-24779 Hapmap43810-BTA-22040 ARS-BFGL-NGS-100802 BTB-00270281 BTB-00270310 Hapmap49058-BTA-121772 Hapmap51048-BTA-77224 Hapmap50778-BTA-77229 BTB-01687386 BTB-01687478 ARS-BFGL-NGS-119791 ARS-BFGL-NGS-32227 ARS-BFGL-NGS-41209 Hapmap40589-BTA-77348 BTB-00271368 BTB-00271326 BTB-00271219 Hapmap33485-BTA-144281 ARS-BFGL-NGS-66691 ARS-BFGL-NGS-56334 BTB-00271049 BTB-00270878 ARS-BFGL-NGS-58972 ARS-BFGL-NGS-119331 Hapmap53128-rs29022916 BTB-00270696 Hapmap58150-rs29020620 BTB-00270662 BTB-01677314 BTA-112746-no-rs Hapmap32999-BTA-133175 BTB-00753223 BTB-00753045 ARS-BFGL-NGS-45355 BTA-77373-no-rs BTB-00271752 Hapmap40305-BTA-19049 BTA-77371-no-rs BTB-00271721 ARS-BFGL-NGS-29550 Hapmap44486-BTA-77368 ARS-BFGL-NGS-12689 BTB-00271931 Hapmap41966-BTA-77379 BTA-77380-no-rs BTA-77394-no-rs BTB-00272142 BTB-00272324 BTB-00272418 BTB-00272510 BTA-29651-no-rs ARS-BFGL-NGS-108245 BTB-01371349 BTB-00753076 Hapmap40143-BTA-77449 BTA-77454-no-rs Hapmap58323-rs29013689 BTB-00273062 BTB-00273052 BTB-01781038 BTA-21726-no-rs BTB-01965912 BTA-77418-no-rs BTA-77420-no-rs ARS-BFGL-NGS-74695 BTA-77421-no-rs BTB-00272865 BTB-00272881 Hapmap43937-BTA-77423 Hapmap53916-rs29021982 BTB-00273958 BTB-00274080 ARS-BFGL-NGS-28830 Hapmap48078-BTA-77495 ARS-BFGL-NGS-61596 ARS-BFGL-NGS-5637 ARS-BFGL-NGS-34097 BTB-00274608 BTA-77472-no-rs Hapmap10869-BTA-77464 BTB-00273261 BTB-00273221 ARS-BFGL-NGS-105242 Hapmap54521-ss46526011 Hapmap44619-BTA-77481 BTB-01096469 BTB-01096127 ARS-BFGL-NGS-76171 Hapmap58251-rs29024344 BTB-01095999 Hapmap30053-BTA-161410 Hapmap52436-rs29009653 BTB-01446572 BTB-01446610 BTA-93910-no-rs ARS-BFGL-NGS-23790 Hapmap50505-BTA-93909 ARS-BFGL-NGS-15004 ARS-BFGL-NGS-6645 BTA-101385-no-rs BTB-01532057 BTB-01532060 ARS-BFGL-NGS-113160 BTB-01791499 BTB-00275374 BTB-00275309 ARS-BFGL-NGS-22588 BTB-00275005 ARS-BFGL-NGS-117108 BTB-00274978 BTB-00274818 ARS-BFGL-NGS-110120 BTB-00274797 ARS-BFGL-NGS-114582 Hapmap27088-BTC-045808 BTA-77629-no-rs Hapmap35054-BES7_Contig354_1224 Hapmap27696-BTC-045782 Hapmap33696-BTC-045745 Hapmap26280-BTC-045738 ARS-BFGL-NGS-115828 Hapmap51049-BTA-77619 Hapmap59985-rs29015919 Hapmap24125-BTC-045641 Hapmap23797-BTC-045584 Hapmap26279-BTC-045536 BTA-77604-no-rs Hapmap23305-BTC-071388 Hapmap32521-BTC-071427 Hapmap47766-BTA-87827 Hapmap31291-BTC-045334 Hapmap30700-BTC-045177 Hapmap32226-BTC-045029 ARS-BFGL-NGS-74486 Hapmap32224-BTC-044678 ARS-BFGL-NGS-93120 Hapmap32223-BTC-044639 Hapmap26278-BTC-044471 Hapmap22686-BTC-044345 BTA-03189-rs29010955 Hapmap44569-BTA-77581 Hapmap33551-BTC-044260 ARS-BFGL-NGS-33221 ARS-BFGL-NGS-46598 Hapmap23300-BTC-051395 ARS-BFGL-NGS-44225 BTA-77565-no-rs Hapmap23975-BTC-043815 Hapmap23916-BTC-057994 Hapmap26312-BTC-058001 ARS-BFGL-NGS-105730 Hapmap60824-rs29019638 Hapmap26570-BTC-046391 Hapmap32230-BTC-046313 Hapmap33438-BTC-046008 Hapmap26569-BTC-045896 BTB-00278908 UA-IFASA-4195 BTB-00277653 Hapmap59885-rs29022956 BTB-00277457 Hapmap23012-BTA-144419 BTB-00277427 Hapmap47732-BTA-77644 ARS-BFGL-NGS-13893 Hapmap23911-BTC-045488 Hapmap48465-BTA-77654 BTB-00277839 Hapmap49302-BTA-77659 ARS-BFGL-NGS-20995 ARS-BFGL-NGS-19211 BTB-00278016 ARS-BFGL-NGS-23835 ARS-BFGL-NGS-26163 BTB-00278316 ARS-BFGL-NGS-27896 ARS-BFGL-NGS-36173 ARS-BFGL-NGS-78521 ARS-BFGL-NGS-108513 ARS-BFGL-NGS-24864 ARS-BFGL-NGS-54837 ARS-BFGL-NGS-114913 ARS-BFGL-NGS-31881 Hapmap53924-rs29022499 BTA-103976-no-rs ARS-BFGL-NGS-5557 ARS-BFGL-NGS-59973 ARS-BFGL-NGS-82540 ARS-BFGL-NGS-33001 ARS-BFGL-NGS-108650 BTA-77725-no-rs ARS-BFGL-NGS-107463 ARS-BFGL-NGS-112633 ARS-BFGL-NGS-17588 ARS-BFGL-NGS-1110 Hapmap43683-BTA-77737 ARS-BFGL-NGS-88102 ARS-BFGL-NGS-987 ARS-BFGL-NGS-117179 ARS-BFGL-NGS-31886 ARS-BFGL-NGS-91817 BTA-77772-no-rs ARS-BFGL-NGS-40736 Hapmap47733-BTA-77738 ARS-BFGL-NGS-10480 Hapmap59570-rs29024349 BTA-77740-no-rs BTB-00279423 BTB-00279483 ARS-BFGL-NGS-111057 ARS-BFGL-NGS-1012 ARS-BFGL-NGS-79719 Hapmap46942-BTA-114876 ARS-BFGL-NGS-112900 ARS-BFGL-NGS-71420 ARS-BFGL-NGS-112084 ARS-BFGL-NGS-28350 ARS-BFGL-NGS-26829 ARS-BFGL-NGS-98307 ARS-BFGL-NGS-18999 ARS-BFGL-NGS-43946 ARS-BFGL-NGS-5656 BTB-01782372 ARS-BFGL-NGS-100561 ARS-BFGL-NGS-34412 ARS-BFGL-NGS-54737 ARS-BFGL-NGS-42539 ARS-BFGL-NGS-59301 ARS-BFGL-NGS-4767 BTB-00279108 BTB-01699056 ARS-BFGL-NGS-62576 Hapmap48079-BTA-77716 ARS-BFGL-NGS-36930 BTB-01534933 ARS-BFGL-NGS-40269 Hapmap44179-BTA-102481 BTB-01544044 ARS-BFGL-NGS-35366 BTA-102476-no-rs ARS-BFGL-NGS-98699 Hapmap43685-BTA-77920 ARS-BFGL-NGS-112814 ARS-BFGL-NGS-104112 BTA-09585-no-rs ARS-BFGL-NGS-20098 ARS-BFGL-NGS-94895 ARS-BFGL-NGS-26415 ARS-BFGL-NGS-34909 ARS-BFGL-NGS-41054 ARS-BFGL-NGS-18752 ARS-BFGL-NGS-114031 BTA-25280-no-rs ARS-BFGL-NGS-91458 Hapmap49306-BTA-77874 ARS-BFGL-NGS-56883 ARS-BFGL-NGS-15581 Hapmap53146-ss46526085 ARS-BFGL-NGS-113808 ARS-BFGL-NGS-43597 ARS-BFGL-NGS-88797 BTB-00284077 ARS-BFGL-NGS-77166 ARS-BFGL-NGS-4870 ARS-BFGL-NGS-106596 ARS-BFGL-NGS-4015 ARS-BFGL-NGS-72838 ARS-BFGL-NGS-110156 ARS-BFGL-NGS-28132 ARS-BFGL-NGS-99549 ARS-BFGL-NGS-100510 BTB-00286847 Hapmap57536-rs29012008 Hapmap60689-rs29012203 ARS-BFGL-NGS-3140 BTB-00278972 ARS-BFGL-NGS-10777 ARS-BFGL-NGS-44466 ARS-BFGL-NGS-97560 BTA-77809-no-rs ARS-BFGL-NGS-111937 BTB-00280101 ARS-BFGL-NGS-80866 BTB-00280923 Hapmap44204-BTA-117480 ARS-BFGL-NGS-116972 Hapmap33044-BTA-152162 ARS-BFGL-NGS-12667 ARS-BFGL-NGS-71548 Hapmap51120-BTA-103089 BTA-103106-no-rs BTA-103129-no-rs Hapmap47160-BTA-103130 ARS-BFGL-NGS-31030 BTB-01170030 ARS-BFGL-NGS-82199 Hapmap45977-BTA-110682 BTB-01208631 BTA-110668-no-rs BTA-110665-no-rs BTB-01208093 BTB-01208230 BTB-01408329 BTB-00281302 Hapmap49754-BTA-77846 BTB-00281245 BTB-00281051 ARS-BFGL-NGS-39126 BTB-01899984 BTB-01878977 ARS-BFGL-NGS-21224 BTB-01781807 BTB-01799458 ARS-BFGL-NGS-86449 ARS-BFGL-NGS-70490 ARS-BFGL-NGS-93816 BTA-20913-no-rs BTA-95733-no-rs BTB-01429126 ARS-BFGL-NGS-67289 ARS-BFGL-NGS-17914 BTB-01650338 ARS-BFGL-NGS-88072 BTB-01692953 BTA-122629-no-rs BTB-01079454 Hapmap58758-rs29025321 ARS-BFGL-NGS-34256 BTB-01079659 Hapmap47844-BTA-115673 ARS-BFGL-NGS-101027 BTB-01079764 BTB-01079769 Hapmap39463-BTA-115683 ARS-BFGL-NGS-73862 ARS-BFGL-NGS-103739 ARS-BFGL-NGS-119111 BTB-01080238 Hapmap59676-rs29019592 BTB-01986839 BTB-01902778 Hapmap48263-BTA-24692 BTB-02092741 BTB-01754370 Hapmap35717-SCAFFOLD16736_4538 Hapmap43968-BTA-90824 BTB-01644528 ARS-BFGL-NGS-24944 Hapmap51864-BTA-90826 BTA-23587-no-rs BTB-01906617 ARS-BFGL-NGS-39530 BTB-00282384 BTB-00282326 Hapmap60794-rs29022851 Hapmap29863-BTA-163429 BTB-00282277 BTB-00282227 ARS-BFGL-NGS-249 Hapmap43684-BTA-77867 BTB-00282168 ARS-BFGL-NGS-103113 Hapmap39435-BTA-77865 BTB-00282048 ARS-BFGL-NGS-34464 ARS-BFGL-NGS-54732 Hapmap41085-BTA-77862 Hapmap53755-rs29023406 ARS-BFGL-NGS-21859 Hapmap50254-BTA-119277 BTB-01759427 ARS-BFGL-NGS-100900 BTB-01619785 ARS-BFGL-NGS-100394 ARS-BFGL-NGS-117080 BTA-00261-rs29013421 ARS-BFGL-NGS-115685 ARS-BFGL-NGS-1155 ARS-BFGL-NGS-35398 ARS-BFGL-NGS-13312 BTA-66511-no-rs ARS-BFGL-NGS-43991 ARS-BFGL-NGS-116317 BTB-00283498 ARS-BFGL-NGS-111726 BTB-00283580 BTB-01306168 Hapmap60400-rs29014035 BTA-78072-no-rs BTA-78071-no-rs BTA-78066-no-rs Hapmap31230-BTA-78061 ARS-BFGL-NGS-114177 ARS-BFGL-NGS-117725 BTB-01265309 Hapmap32132-BTA-159060 BTB-01265106 ARS-BFGL-NGS-27311 BTB-01264953 BTA-05567-rs29019726 Hapmap31504-BTA-159055 ARS-BFGL-NGS-15933 Hapmap56871-rs29009955 ARS-BFGL-NGS-106139 ARS-BFGL-NGS-29105 Hapmap55397-rs29017692 ARS-BFGL-NGS-85696 ARS-BFGL-NGS-77377 BTA-78048-no-rs BTB-00286336 BTB-02025831 Hapmap35587-SCAFFOLD310333_4540 ARS-BFGL-NGS-94381 Hapmap41968-BTA-78106 Hapmap23681-BTA-108516 ARS-BFGL-NGS-115428 ARS-BFGL-NGS-17985 UA-IFASA-7739 ARS-BFGL-NGS-65062 ARS-BFGL-NGS-99486 ARS-BFGL-NGS-3450 ARS-BFGL-NGS-109583 ARS-BFGL-NGS-119662 ARS-BFGL-NGS-3824 ARS-BFGL-NGS-119881 ARS-BFGL-NGS-53471 ARS-BFGL-NGS-112242 ARS-BFGL-NGS-29927 Hapmap47409-BTA-78156 ARS-BFGL-NGS-103184 ARS-BFGL-NGS-6160 ARS-BFGL-NGS-66950 ARS-BFGL-NGS-2799 ARS-BFGL-NGS-23251 ARS-BFGL-NGS-94720 ARS-BFGL-NGS-108578 ARS-BFGL-NGS-72630 ARS-BFGL-NGS-112771 ARS-BFGL-NGS-100768 BTB-00288047 ARS-BFGL-NGS-34783 Hapmap27959-BTA-144557 ARS-BFGL-NGS-90043 BTB-00287906 ARS-BFGL-NGS-29384 ARS-BFGL-NGS-41730 ARS-BFGL-NGS-17313 BTB-01218926 BTB-01218897 Hapmap47182-BTA-112888 ARS-BFGL-NGS-111791 Hapmap43050-BTA-79121 BTB-01632886 BTB-01881852 ARS-BFGL-NGS-110962 ARS-BFGL-NGS-78053 Hapmap51910-BTA-64010 ARS-BFGL-NGS-53233 ARS-BFGL-NGS-44014 ARS-BFGL-NGS-30829 ARS-BFGL-NGS-30475 UA-IFASA-7511 ARS-BFGL-NGS-62046 BTB-00289389 ARS-BFGL-NGS-14294 BTB-00080498 ARS-BFGL-NGS-83769 ARS-BFGL-NGS-113696 ARS-BFGL-NGS-83344 ARS-BFGL-NGS-875 ARS-BFGL-NGS-42468 ARS-BFGL-NGS-28272 ARS-BFGL-NGS-113121 ARS-BFGL-NGS-37045 BTB-01500061 Hapmap60811-rs29009679 ARS-BFGL-NGS-7600 BTB-02004898 ARS-BFGL-NGS-89847 BTB-00291825 BTB-00290071 Hapmap38986-BTA-80731 ARS-BFGL-NGS-119873 Hapmap41392-BTA-96538 ARS-BFGL-NGS-14297 ARS-BFGL-NGS-35459 BTB-00290676 ARS-BFGL-NGS-80352 ARS-BFGL-NGS-13309 ARS-BFGL-NGS-42465 ARS-BFGL-NGS-8346 ARS-BFGL-NGS-86941 BTB-00290565 ARS-BFGL-NGS-88100 BTB-00290525 BTB-00290489 ARS-BFGL-NGS-41388 BTB-00290188 ARS-BFGL-NGS-28575 BTA-78359-no-rs ARS-BFGL-NGS-104759 ARS-BFGL-NGS-54330 ARS-BFGL-NGS-3205 ARS-BFGL-NGS-38213 ARS-BFGL-NGS-6604 ARS-BFGL-NGS-32148 ARS-BFGL-NGS-11983 ARS-BFGL-NGS-10769 ARS-BFGL-NGS-22268 ARS-BFGL-NGS-115303 ARS-BFGL-NGS-7157 ARS-BFGL-NGS-28660 ARS-BFGL-NGS-76174 ARS-BFGL-NGS-40742 ARS-BFGL-NGS-117421 ARS-BFGL-NGS-114060 ARS-BFGL-NGS-94063 BTB-00291093 ARS-BFGL-NGS-52546 ARS-BFGL-NGS-7626 ARS-BFGL-NGS-41534 BTB-00291042 BTB-00290974 ARS-BFGL-NGS-107429 ARS-BFGL-NGS-58779 BTB-00292673 ARS-BFGL-NGS-110900 ARS-BFGL-NGS-62214 ARS-BFGL-NGS-117520 Hapmap41360-BTA-79669 ARS-BFGL-NGS-87958 ARS-BFGL-NGS-69290 ARS-BFGL-NGS-39029 Hapmap30831-BTA-144664 ARS-BFGL-NGS-20600 ARS-BFGL-NGS-84756 ARS-BFGL-NGS-102106 ARS-BFGL-NGS-113941 ARS-BFGL-NGS-8803 ARS-BFGL-NGS-84565 BTB-00291698 ARS-BFGL-NGS-104477 BTB-00291733 ARS-BFGL-NGS-39011 BTB-01746209 ARS-BFGL-NGS-32423 Hapmap49762-BTA-80425 ARS-BFGL-NGS-55814 ARS-BFGL-NGS-87888 ARS-BFGL-NGS-101854 ARS-BFGL-NGS-26591 BTA-94679-no-rs ARS-BFGL-NGS-109521 Hapmap59964-rs29021041 ARS-BFGL-NGS-105826 ARS-BFGL-NGS-33364 ARS-BFGL-NGS-80548 BTB-00293895 ARS-BFGL-NGS-34785 ARS-BFGL-NGS-118707 ARS-BFGL-NGS-35623 Hapmap59438-rs29012637 ARS-BFGL-NGS-10823 ARS-BFGL-NGS-25179 ARS-BFGL-NGS-100448 ARS-BFGL-NGS-79649 ARS-BFGL-NGS-116764 Hapmap47746-BTA-80658 Hapmap50113-BTA-80661 BTA-06312-no-rs ARS-BFGL-NGS-28362 ARS-BFGL-NGS-21276 BTB-01568825 BTA-28930-no-rs ARS-BFGL-NGS-111321 ARS-BFGL-NGS-101398 ARS-BFGL-NGS-62597 ARS-BFGL-NGS-95757 Hapmap30832-BTA-144704 BTA-80687-no-rs ARS-BFGL-NGS-113762 ARS-BFGL-NGS-23871 ARS-BFGL-NGS-112671 ARS-BFGL-NGS-93802 ARS-BFGL-NGS-98379 Hapmap43057-BTA-80741 Hapmap31438-BTA-144746 ARS-BFGL-NGS-112679 ARS-BFGL-NGS-111257 ARS-BFGL-NGS-110916 UA-IFASA-1667 Hapmap48480-BTA-80747 ARS-BFGL-NGS-34312 ARS-BFGL-NGS-111315 ARS-BFGL-NGS-28374 ARS-BFGL-NGS-119232 Hapmap57279-ss46526160 UA-IFASA-8194 ARS-BFGL-NGS-106403 Hapmap48895-BTA-79049 ARS-BFGL-NGS-113841 ARS-BFGL-NGS-42437 ARS-BFGL-NGS-1752 ARS-BFGL-NGS-103378 ARS-BFGL-NGS-34694 ARS-BFGL-NGS-64087 ARS-BFGL-NGS-103840 ARS-BFGL-NGS-31479 ARS-BFGL-NGS-27367 ARS-BFGL-NGS-45049 BTA-78353-no-rs ARS-BFGL-NGS-95528 ARS-BFGL-NGS-105346 Hapmap25839-BTA-144755 ARS-BFGL-NGS-117086 ARS-BFGL-NGS-114934 Hapmap42329-BTA-80748 ARS-BFGL-NGS-80477 UA-IFASA-7060 ARS-BFGL-NGS-2141 ARS-BFGL-NGS-57208 Hapmap46728-BTA-78268 ARS-BFGL-NGS-102000 ARS-BFGL-NGS-109627 ARS-BFGL-NGS-115326 ARS-BFGL-NGS-72083 ARS-BFGL-NGS-22940 ARS-BFGL-NGS-20118 ARS-BFGL-NGS-4774 ARS-BFGL-NGS-35463 Hapmap32323-BTA-144804 ARS-BFGL-NGS-112031 ARS-BFGL-NGS-66143 ARS-BFGL-NGS-32467 Hapmap48467-BTA-78386 ARS-BFGL-NGS-25970 Hapmap53193-rs29010998 ARS-BFGL-NGS-34826 Hapmap35741-SCAFFOLD181588_9953 ARS-BFGL-NGS-111581 ARS-BFGL-NGS-62491 ARS-BFGL-NGS-13680 UA-IFASA-9557 BTA-28773-no-rs ARS-BFGL-NGS-12159 ARS-BFGL-NGS-59838 ARS-BFGL-NGS-114267 ARS-BFGL-NGS-115219 Hapmap43047-BTA-78404 ARS-BFGL-NGS-16463 ARS-BFGL-NGS-103909 UA-IFASA-8172 ARS-BFGL-NGS-114610 ARS-BFGL-NGS-95196 BTB-00407083 Hapmap47119-BTA-85019 ARS-BFGL-NGS-83052 ARS-BFGL-NGS-6603 ARS-BFGL-NGS-71949 ARS-BFGL-NGS-5060 ARS-BFGL-NGS-2036 ARS-BFGL-NGS-58717 ARS-BFGL-NGS-4695 ARS-BFGL-NGS-61129 ARS-BFGL-NGS-104684 BTA-78475-no-rs Hapmap46871-BTA-78474 BTB-00296762 ARS-BFGL-NGS-37888 ARS-BFGL-NGS-116229 BTB-00296617 BTB-00297004 BTA-78494-no-rs ARS-BFGL-NGS-464 ARS-BFGL-NGS-87814 ARS-BFGL-NGS-17196 ARS-BFGL-NGS-118532 ARS-BFGL-NGS-6079 ARS-BFGL-NGS-87095 ARS-BFGL-NGS-115830 ARS-BFGL-NGS-11731 UA-IFASA-8256 ARS-BFGL-NGS-17289 Hapmap57628-rs29027155 ARS-BFGL-NGS-20774 ARS-BFGL-NGS-25855 ARS-BFGL-NGS-10194 Hapmap47105-BTA-78550 UA-IFASA-7694 BTB-00298341 Hapmap38253-BTA-78537 ARS-BFGL-NGS-26903 UA-IFASA-1699 BTB-00299477 BTA-78547-no-rs ARS-BFGL-NGS-114928 BTB-01966013 BTB-01398723 BTB-01398686 ARS-BFGL-NGS-38296 Hapmap51514-BTA-88337 ARS-BFGL-NGS-112444 ARS-BFGL-NGS-112246 Hapmap57528-rs29013765 BTB-00301021 Hapmap57260-rs29023390 ARS-BFGL-NGS-67859 ARS-BFGL-NGS-76969 ARS-BFGL-NGS-115315 ARS-BFGL-NGS-6108 Hapmap34949-BES9_Contig501_1378 BTB-00300821 ARS-BFGL-NGS-12110 BTB-00299019 BTB-00298967 BTB-00298940 BTB-01777791 ARS-BFGL-NGS-102506 Hapmap47411-BTA-78553 BTB-01683325 BTB-02031452 BTB-00300671 ARS-BFGL-NGS-41588 Hapmap49309-BTA-78604 BTB-00300220 ARS-BFGL-NGS-55096 BTB-00299866 ARS-BFGL-NGS-24565 Hapmap59260-rs29021148 ARS-BFGL-NGS-68296 BTA-78589-no-rs Hapmap51318-BTA-78584 BTB-00299459 BTA-78583-no-rs ARS-BFGL-NGS-59916 Hapmap43941-BTA-78574 ARS-BFGL-NGS-89544 Hapmap44990-BTA-78563 BTB-00299070 Hapmap42675-BTA-78561 Hapmap45780-BTA-78557 ARS-BFGL-NGS-115929 ARS-BFGL-NGS-250 ARS-BFGL-NGS-27577 Hapmap60339-rs29013901 Hapmap51633-BTA-78653 ARS-BFGL-NGS-112272 ARS-BFGL-NGS-78228 BTA-20553-no-rs Hapmap47885-BTA-20554 ARS-BFGL-NGS-117830 ARS-BFGL-NGS-35201 BTA-78663-no-rs BTA-78683-no-rs BTA-78680-no-rs Hapmap48082-BTA-78679 Hapmap42676-BTA-78673 ARS-BFGL-NGS-104332 Hapmap54212-rs29016161 ARS-BFGL-NGS-33569 BTB-00264202 BTB-00264267 BTB-01956476 ARS-BFGL-NGS-65308 BTB-01216761 ARS-BFGL-NGS-110438 BTB-01740034 ARS-BFGL-NGS-24478 ARS-BFGL-NGS-109381 BTA-110073-no-rs Hapmap41675-BTA-88579 BTB-01073880 Hapmap49015-BTA-110076 Hapmap38285-BTA-110077 ARS-BFGL-NGS-87286 BTB-01074080 Hapmap1389-BTA-110081 BTB-01074252 ARS-BFGL-NGS-38771 ARS-BFGL-NGS-102004 ARS-BFGL-NGS-80008 BTB-01074469 BTB-01074586 ARS-BFGL-NGS-11310 ARS-BFGL-NGS-40565 ARS-BFGL-NGS-108396 Hapmap23838-BTA-163815 BTB-00302034 BTA-78695-no-rs UA-IFASA-5669 ARS-BFGL-NGS-18240 Hapmap42029-BTA-99514 BTB-01153707 Hapmap23217-BTA-152007 Hapmap42028-BTA-99484 BTB-01153956 Hapmap60467-rs29016353 Hapmap49820-BTA-99491 BTB-01154003 Hapmap43984-BTA-99493 ARS-BFGL-NGS-86041 BTA-99500-no-rs ARS-BFGL-NGS-88212 BTB-01154348 ARS-BFGL-NGS-86542 ARS-BFGL-NGS-1759 Hapmap48682-BTA-21048 BTB-01309833 BTB-01309967 ARS-BFGL-NGS-118150 ARS-BFGL-NGS-118602 BTB-01862906 ARS-BFGL-NGS-61723 BTB-00302618 BTB-00302535 ARS-BFGL-NGS-114456 BTB-00032316 ARS-BFGL-NGS-98924 BTB-01782587 ARS-BFGL-NGS-86780 BTB-01041631 BTB-00301284 ARS-BFGL-NGS-18408 BTB-00301426 BTB-01041522 ARS-BFGL-NGS-113434 ARS-BFGL-NGS-108411 BTB-00303128 BTA-78751-no-rs BTB-00303295 ARS-BFGL-NGS-104708 BTB-00303899 Hapmap40159-BTA-104763 ARS-BFGL-NGS-77121 BTB-01571406 BTB-01518845 ARS-BFGL-NGS-64145 BTA-121460-no-rs Hapmap57685-rs29016545 ARS-BFGL-NGS-101089 ARS-BFGL-NGS-12141 BTB-00549286 ARS-BFGL-NGS-26768 ARS-BFGL-NGS-30965 ARS-BFGL-NGS-96276 BTB-00303931 BTA-20731-no-rs BTB-00549060 BTB-01862954 Hapmap60986-rs29027355 ARS-BFGL-NGS-21597 BTB-00548953 Hapmap59229-rs29015308 ARS-BFGL-NGS-84651 BTB-01671825 Hapmap49023-BTA-112194 ARS-BFGL-NGS-63707 BTA-116531-no-rs BTA-86510-no-rs BTA-92602-no-rs Hapmap59272-rs29027266 BTB-01127725 ARS-BFGL-NGS-29286 Hapmap25303-BTA-150600 BTA-95616-no-rs ARS-BFGL-NGS-94637 ARS-BFGL-NGS-27096 BTB-01701380 BTB-01114855 BTB-01114921 BTB-01114950 Hapmap23154-BTA-147871 BTB-01115116 BTB-01115160 BTB-01947935 Hapmap27673-BTA-87935 BTB-01426243 BTB-01115349 BTB-01115415 Hapmap49378-BTA-92183 BTB-01426197 Hapmap51146-BTA-112717 BTA-112718-no-rs BTA-112727-no-rs UA-IFASA-4904 Hapmap44527-BTA-17793 UA-IFASA-4938 Hapmap42755-BTA-99683 ARS-BFGL-NGS-118984 ARS-BFGL-NGS-76864 Hapmap52098-rs29017346 Hapmap31148-BTA-151907 Hapmap51819-BTA-24746 BTA-99260-no-rs Hapmap60838-rs29022006 Hapmap49931-BTA-24741 ARS-BFGL-NGS-21406 BTA-104005-no-rs BTB-01172317 ARS-BFGL-NGS-90450 ARS-BFGL-NGS-50498 ARS-BFGL-NGS-116976 ARS-BFGL-NGS-24921 Hapmap51426-BTA-24748 Hapmap30056-BTA-162361 BTA-117579-no-rs Hapmap49875-BTA-116192 ARS-BFGL-NGS-112944 ARS-BFGL-NGS-117425 BTA-116198-no-rs ARS-BFGL-NGS-25755 BTB-01239454 Hapmap50137-BTA-87293 ARS-BFGL-NGS-25430 ARS-BFGL-NGS-109814 BTB-01875135 ARS-BFGL-NGS-110126 BTA-78778-no-rs Hapmap50470-BTA-78777 BTB-00303994 ARS-BFGL-NGS-31213 BTB-01414346 Hapmap49758-BTA-78793 BTB-00304608 BTB-00304702 Hapmap58358-rs29011315 UA-IFASA-2263 BTB-00305112 Hapmap24493-BTA-150258 Hapmap41111-BTA-94756 Hapmap48654-BTA-121800 BTB-00305676 ARS-BFGL-NGS-18596 BTA-78816-no-rs BTA-78815-no-rs Hapmap47734-BTA-78811 ARS-BFGL-NGS-97125 BTB-01364902 ARS-BFGL-NGS-36580 ARS-BFGL-NGS-17959 Hapmap32661-BTA-28979 ARS-BFGL-NGS-18669 ARS-BFGL-NGS-33913 ARS-BFGL-NGS-96929 ARS-BFGL-NGS-115370 ARS-BFGL-NGS-40181 ARS-BFGL-NGS-26917 ARS-BFGL-NGS-119880 ARS-BFGL-NGS-35666 BTB-00306112 Hapmap36526-SCAFFOLD150535_3651 BTA-78831-no-rs ARS-BFGL-NGS-13911 ARS-BFGL-NGS-19606 ARS-BFGL-NGS-81749 ARS-BFGL-NGS-88753 Hapmap42405-BTA-104111 BTB-01562090 ARS-BFGL-NGS-115766 Hapmap42042-BTA-104105 UA-IFASA-8863 ARS-BFGL-NGS-116385 ARS-BFGL-NGS-63288 Hapmap56941-ss46526050 ARS-BFGL-NGS-109810 ARS-BFGL-NGS-114388 ARS-BFGL-NGS-13640 ARS-BFGL-NGS-12006 ARS-BFGL-NGS-76638 BTA-78636-no-rs BTA-78638-no-rs ARS-BFGL-NGS-14988 Hapmap35385-SCAFFOLD265562_8165 ARS-BFGL-NGS-101559 BTB-01849321 ARS-BFGL-NGS-119019 BTB-01558306 ARS-BFGL-NGS-108870 Hapmap47162-BTA-103817 BTB-01651778 BTB-02000880 ARS-BFGL-NGS-76661 Hapmap41157-BTA-113254 UA-IFASA-9367 BTB-00631103 BTB-02073790 BTB-01560842 ARS-BFGL-NGS-67066 BTB-00301765 ARS-BFGL-NGS-119353 BTB-00306845 BTB-01651416 BTB-00306933 ARS-BFGL-NGS-10375 ARS-BFGL-NGS-7972 ARS-BFGL-NGS-69727 Hapmap42677-BTA-78866 ARS-BFGL-NGS-30468 BTA-78883-no-rs ARS-BFGL-NGS-69831 ARS-BFGL-NGS-101154 BTB-00368557 ARS-BFGL-NGS-12532 BTB-00368665 BTB-01597787 UA-IFASA-6047 BTB-01957176 ARS-BFGL-NGS-100845 BTB-02038315 BTB-01871912 BTB-00307534 BTB-00307598 BTB-01207097 BTB-01207246 BTB-01207331 BTB-01207592 BTB-01207612 Hapmap50866-BTA-110548 ARS-BFGL-NGS-92910 ARS-BFGL-NGS-104485 ARS-BFGL-NGS-76328 ARS-BFGL-NGS-11889 BTB-02092796 ARS-BFGL-NGS-109564 BTB-01561790 BTB-01561766 BTB-01964039 BTB-02079599 BTB-00308190 ARS-BFGL-NGS-23491 ARS-BFGL-NGS-13798 BTB-00308411 Hapmap25929-BTA-19369 ARS-BFGL-NGS-7310 ARS-BFGL-NGS-119127 BTB-00308656 BTB-00308737 BTB-01713009 BTB-01991791 ARS-BFGL-NGS-104510 ARS-BFGL-NGS-112360 Hapmap46695-BTA-26440 ARS-BFGL-NGS-74330 ARS-BFGL-NGS-64546 Hapmap47202-BTA-121802 ARS-BFGL-NGS-109712 ARS-BFGL-NGS-109750 ARS-BFGL-NGS-37158 ARS-BFGL-NGS-87868 ARS-BFGL-NGS-107073 ARS-BFGL-NGS-99231 Hapmap49311-BTA-78907 ARS-BFGL-NGS-83376 ARS-BFGL-NGS-69626 ARS-BFGL-NGS-31234 Hapmap42327-BTA-78943 BTB-00309359 ARS-BFGL-NGS-73655 Hapmap43477-BTA-116657 BTB-02088261 BTB-00309317 ARS-BFGL-NGS-69121 ARS-BFGL-NGS-21638 BTB-00309040 ARS-BFGL-NGS-45683 ARS-BFGL-NGS-106936 ARS-BFGL-NGS-35767 ARS-BFGL-NGS-62792 ARS-BFGL-NGS-116420 BTB-01401147 ARS-BFGL-NGS-10710 ARS-BFGL-NGS-64956 ARS-BFGL-NGS-62333 BTA-88698-no-rs ARS-BFGL-NGS-58321 Hapmap47127-BTA-88691 ARS-BFGL-NGS-66832 ARS-BFGL-NGS-24225 ARS-BFGL-NGS-76390 ARS-BFGL-NGS-119069 BTB-00309643 ARS-BFGL-NGS-12557 ARS-BFGL-NGS-20141 ARS-BFGL-NGS-73679 ARS-BFGL-NGS-5595 BTA-78954-no-rs Hapmap50586-BTA-118480 BTB-01846474 BTB-00310752 ARS-BFGL-NGS-111519 BTB-00310653 BTA-79025-no-rs ARS-BFGL-NGS-84417 BTB-00310554 Hapmap43181-BTA-121808 ARS-BFGL-NGS-97073 ARS-BFGL-NGS-100466 ARS-BFGL-NGS-26034 ARS-BFGL-NGS-103354 ARS-BFGL-NGS-15177 ARS-BFGL-NGS-96352 BTA-79002-no-rs ARS-BFGL-NGS-105438 ARS-BFGL-NGS-79199 BTB-00310975 ARS-BFGL-NGS-18762 ARS-BFGL-NGS-81015 ARS-BFGL-NGS-110899 ARS-BFGL-NGS-53552 ARS-BFGL-NGS-52872 BTB-01473879 ARS-BFGL-NGS-102270 ARS-BFGL-NGS-63186 ARS-BFGL-NGS-89563 ARS-BFGL-NGS-5619 Hapmap52786-rs29024076 BTB-00310271 ARS-BFGL-NGS-19979 Hapmap48469-BTA-78982 Hapmap48894-BTA-78978 ARS-BFGL-NGS-111709 BTA-95797-no-rs ARS-BFGL-NGS-34658 Hapmap25381-BTA-95792 ARS-BFGL-NGS-99261 ARS-BFGL-NGS-1457 ARS-BFGL-NGS-41109 ARS-BFGL-NGS-33600 ARS-BFGL-NGS-80736 ARS-BFGL-NGS-44221 ARS-BFGL-NGS-72600 ARS-BFGL-NGS-57250 ARS-BFGL-NGS-118568 ARS-BFGL-NGS-43186 Hapmap44410-BTA-78928 ARS-BFGL-NGS-71772 ARS-BFGL-NGS-106241 ARS-BFGL-NGS-27736 BTA-79071-no-rs ARS-BFGL-NGS-23933 Hapmap24150-BTA-145103 ARS-BFGL-NGS-64072 Hapmap41088-BTA-78936 ARS-BFGL-NGS-49512 ARS-BFGL-NGS-96103 ARS-BFGL-NGS-113873 Hapmap43049-BTA-78931 ARS-BFGL-NGS-37891 ARS-BFGL-NGS-96012 Hapmap49313-BTA-78953 ARS-BFGL-NGS-12471 ARS-BFGL-NGS-16906 Hapmap48468-BTA-78949 Hapmap49312-BTA-78944 Hapmap42803-BTA-110000 ARS-BFGL-NGS-33637 Hapmap43981-BTA-98707 ARS-BFGL-NGS-20197 BTA-112367-no-rs Hapmap59144-ss46526752 ARS-BFGL-NGS-15368 ARS-BFGL-NGS-105324 ARS-BFGL-NGS-114525 ARS-BFGL-NGS-105148 Hapmap41358-BTA-79117 ARS-BFGL-NGS-118731 UA-IFASA-9712 BTA-79101-no-rs ARS-BFGL-NGS-97323 Hapmap58878-rs29013232 ARS-BFGL-NGS-111377 ARS-BFGL-NGS-18096 BTA-66896-no-rs ARS-BFGL-NGS-110246 BTB-01129804 ARS-BFGL-NGS-3967 Hapmap49791-BTA-90282 Hapmap52400-rs29025316 Hapmap41418-BTA-108601 BTA-108606-no-rs ARS-BFGL-NGS-62351 ARS-BFGL-NGS-116933 ARS-BFGL-NGS-59630 BTA-104715-no-rs BTB-01176025 BTB-01176013 BTA-104712-no-rs BTB-01175783 BTB-00311362 ARS-BFGL-NGS-55477 ARS-BFGL-NGS-22197 ARS-BFGL-NGS-118076 Hapmap47768-BTA-88477 BTA-88472-no-rs Hapmap51169-BTA-122103 BTB-01129726 ARS-BFGL-NGS-116322 BTB-01990240 Hapmap58545-rs29022947 BTB-01130043 Hapmap28133-BTA-149820 BTB-01130157 ARS-BFGL-NGS-17929 ARS-BFGL-NGS-25861 ARS-BFGL-NGS-16214 BTB-00312468 Hapmap58968-rs29015334 Hapmap50784-BTA-79418 BTB-01564416 Hapmap52252-rs29011665 BTB-01950618 BTB-00311573 Hapmap43053-BTA-79375 Hapmap30362-BTA-79378 ARS-BFGL-NGS-108501 ARS-BFGL-NGS-4768 ARS-BFGL-NGS-103251 BTA-79384-no-rs BTB-00311957 BTA-87610-no-rs BTB-00313076 BTB-00313140 BTA-79469-no-rs BTB-00313327 ARS-BFGL-NGS-56647 ARS-BFGL-NGS-70733 ARS-BFGL-NGS-10633 BTA-79451-no-rs Hapmap32417-BTA-79435 BTB-00312832 ARS-BFGL-NGS-29389 ARS-BFGL-NGS-24866 Hapmap24299-BTA-145143 BTB-01652036 Hapmap35301-BES4_Contig133_337 BTA-45436-no-rs BTA-79476-no-rs ARS-BFGL-NGS-54377 Hapmap54646-rs29025261 BTA-79479-no-rs ARS-BFGL-NGS-18460 BTA-79494-no-rs ARS-BFGL-NGS-5134 ARS-BFGL-NGS-70932 BTA-79497-no-rs BTB-00314287 BTB-01737756 BTB-00709083 Hapmap31211-BTA-29377 ARS-BFGL-NGS-26691 ARS-BFGL-NGS-110765 BTA-06829-rs29021186 BTA-46482-no-rs BTB-00737899 BTB-00737840 BTB-01700292 ARS-BFGL-NGS-113598 ARS-BFGL-NGS-29738 ARS-BFGL-NGS-23282 BTB-01599221 BTB-01599309 UA-IFASA-2 BTB-00315489 BTB-00315419 Hapmap58038-rs29013244 ARS-BFGL-NGS-201 BTB-00315300 ARS-BFGL-NGS-65476 ARS-BFGL-NGS-112701 ARS-BFGL-NGS-104050 UA-IFASA-7691 Hapmap50476-BTA-79543 ARS-BFGL-NGS-26618 BTB-01771007 ARS-BFGL-NGS-34649 Hapmap40463-BTA-79519 BTB-01558699 ARS-BFGL-NGS-10231 ARS-BFGL-NGS-114992 BTB-00314778 BTB-00314842 Hapmap49317-BTA-79529 ARS-BFGL-NGS-117682 ARS-BFGL-NGS-88666 BTA-79386-no-rs ARS-BFGL-NGS-104629 BTB-00312091 ARS-BFGL-NGS-38651 Hapmap47414-BTA-79396 Hapmap39513-BTA-79399 ARS-BFGL-NGS-41589 BTA-79405-no-rs BTB-00312274 UA-IFASA-5392 BTB-00312311 ARS-BFGL-NGS-13342 ARS-BFGL-NGS-84171 ARS-BFGL-NGS-103580 ARS-BFGL-NGS-109841 ARS-BFGL-NGS-104130 ARS-BFGL-NGS-117221 BTB-00315902 ARS-BFGL-NGS-84686 UA-IFASA-7224 ARS-BFGL-NGS-14706 Hapmap41410-BTA-104176 ARS-BFGL-NGS-105590 Hapmap47416-BTA-79601 ARS-BFGL-NGS-105214 BTB-00316291 ARS-BFGL-NGS-14738 BTB-00316348 BTB-00316518 Hapmap40464-BTA-79604 BTB-00316650 Hapmap47223-BTA-24023 BTA-100740-no-rs ARS-BFGL-NGS-68523 ARS-BFGL-NGS-103035 Hapmap41133-BTA-103830 Hapmap43748-BTA-103824 BTA-103820-no-rs BTB-02035459 BTB-01219396 BTB-01219358 BTB-01219349 Hapmap36214-SCAFFOLD145184_7453 ARS-BFGL-NGS-89122 BTB-01219206 ARS-BFGL-NGS-66769 ARS-BFGL-NGS-104938 BTA-28702-no-rs ARS-BFGL-NGS-100640 BTA-12698-rs29024650 Hapmap41494-BTA-28685 BTA-28679-no-rs BTB-01880776 BTB-01105928 ARS-BFGL-NGS-65587 BTB-01105691 BTB-01697487 BTB-01697400 BTB-00317489 ARS-BFGL-NGS-95366 BTA-12616-no-rs BTA-79668-no-rs BTA-97930-no-rs ARS-BFGL-NGS-39972 ARS-BFGL-NGS-116814 Hapmap50107-BTA-79606 BTA-79609-no-rs ARS-BFGL-NGS-60914 ARS-BFGL-NGS-42452 ARS-BFGL-NGS-104252 ARS-BFGL-NGS-113344 ARS-BFGL-NGS-89868 ARS-BFGL-NGS-15617 ARS-BFGL-NGS-102603 BTB-00316959 BTB-00316982 BTB-00317024 BTB-00317097 BTB-01854364 BTB-01854386 BTA-104934-no-rs BTB-00317449 BTB-01573458 Hapmap54765-rs29012520 ARS-BFGL-NGS-65419 BTA-19102-no-rs BTA-109542-no-rs Hapmap27005-BTA-155483 ARS-BFGL-NGS-101602 BTB-01637672 BTB-01121435 ARS-BFGL-NGS-10443 BTB-01995337 Hapmap33032-BTA-148803 ARS-BFGL-NGS-75486 BTA-90219-no-rs BTB-01121005 BTA-90212-no-rs Hapmap51517-BTA-90225 BTB-01930869 Hapmap54916-rs29023505 BTA-119609-no-rs ARS-BFGL-NGS-79429 ARS-BFGL-NGS-90561 BTB-01174309 BTB-01174252 BTB-01174024 ARS-BFGL-NGS-33067 ARS-BFGL-NGS-7098 ARS-BFGL-NGS-23857 ARS-BFGL-NGS-53065 Hapmap41158-BTA-113441 ARS-BFGL-NGS-104924 BTA-113434-no-rs Hapmap54764-rs29012507 BTA-27273-no-rs ARS-BFGL-NGS-39099 ARS-BFGL-NGS-7756 ARS-BFGL-NGS-35004 ARS-BFGL-NGS-82026 ARS-BFGL-NGS-115639 Hapmap55701-rs29018719 Hapmap52688-rs29024581 ARS-BFGL-NGS-23091 BTB-00318572 BTB-00318563 BTB-01738526 BTB-00318531 ARS-BFGL-NGS-114649 ARS-BFGL-NGS-43040 ARS-BFGL-NGS-68351 BTB-00318480 BTB-00318475 ARS-BFGL-NGS-95195 ARS-BFGL-NGS-117673 Hapmap33486-BTA-145223 ARS-BFGL-NGS-87456 ARS-BFGL-NGS-14756 BTA-79739-no-rs Hapmap44912-BTA-79745 BTB-00318846 BTA-79755-no-rs BTB-00318952 Hapmap29480-BTA-145229 ARS-BFGL-NGS-2838 Hapmap26235-BTA-79759 BTA-79764-no-rs Hapmap51050-BTA-79767 BTB-00318996 BTB-00319090 BTB-00319061 ARS-BFGL-NGS-64667 ARS-BFGL-NGS-41157 BTA-79679-no-rs BTA-113124-no-rs BTA-113123-no-rs ARS-BFGL-NGS-109892 BTB-00318253 ARS-BFGL-NGS-114848 ARS-BFGL-NGS-116640 Hapmap53757-rs29023533 ARS-BFGL-NGS-100082 BTB-00319497 Hapmap43944-BTA-79809 ARS-BFGL-NGS-116600 BTB-00319361 ARS-BFGL-NGS-111864 ARS-BFGL-NGS-11595 ARS-BFGL-NGS-56080 ARS-BFGL-NGS-63249 ARS-BFGL-NGS-28100 BTA-38342-no-rs ARS-BFGL-NGS-39185 BTB-01217778 ARS-BFGL-NGS-103777 BTB-01217732 BTB-01217707 BTB-01217667 Hapmap50873-BTA-112610 BTB-01217507 BTB-01217472 Hapmap48186-BTA-112617 ARS-BFGL-NGS-102365 BTB-01738655 ARS-BFGL-NGS-107513 Hapmap48995-BTA-103787 BTB-01557864 ARS-BFGL-NGS-89239 ARS-BFGL-NGS-12343 Hapmap52738-rs29022304 BTB-00319838 BTB-00319857 ARS-BFGL-NGS-26484 BTB-00328082 ARS-BFGL-NGS-10713 ARS-BFGL-NGS-23727 BTB-00327890 BTB-01222854 BTB-01222434 BTB-01222286 BTA-113341-no-rs BTB-01453634 BTB-01453482 ARS-BFGL-NGS-114290 BTB-01453325 Hapmap25581-BTA-149376 Hapmap27181-BTA-148757 Hapmap40658-BTA-115934 ARS-BFGL-NGS-105066 BTB-00510546 Hapmap26748-BTA-15768 BTA-15780-no-rs BTB-01268955 ARS-BFGL-NGS-12644 Hapmap40683-BTA-15777 BTB-01925882 ARS-BFGL-NGS-98599 ARS-BFGL-NGS-35321 Hapmap35434-SCAFFOLD296555_4978 BTA-98900-no-rs BTA-113701-no-rs BTB-01339172 BTB-01339206 BTB-01339323 BTB-01339341 BTB-01339356 ARS-BFGL-NGS-9914 BTB-00321961 Hapmap51051-BTA-79963 BTB-01549678 BTB-01549688 BTB-01549763 UA-IFASA-8448 Hapmap51847-BTA-65420 Hapmap42286-BTA-65418 BTB-01019887 BTB-01273492 BTB-01273515 ARS-BFGL-NGS-73197 BTB-01273562 BTB-01273634 Hapmap50899-BTA-16135 ARS-BFGL-NGS-101651 BTA-16138-no-rs Hapmap39979-BTA-16142 ARS-BFGL-NGS-2181 Hapmap49319-BTA-79888 ARS-BFGL-NGS-111073 BTA-79893-no-rs ARS-BFGL-NGS-71362 Hapmap48899-BTA-79966 ARS-BFGL-NGS-87398 ARS-BFGL-NGS-18898 BTB-00320183 ARS-BFGL-NGS-109595 Hapmap31118-BTA-145273 Hapmap33211-BTA-145282 BTB-00322386 BTB-00322452 Hapmap41973-BTA-80046 Hapmap50786-BTA-80052 ARS-BFGL-NGS-12785 ARS-BFGL-NGS-13060 Hapmap60651-rs29021930 ARS-BFGL-NGS-20384 Hapmap34339-BES10_Contig573_944 ARS-BFGL-NGS-16614 ARS-BFGL-NGS-4564 Hapmap49812-BTA-97012 BTB-01924842 BTB-01514314 BTB-01514268 ARS-BFGL-NGS-37133 BTB-00320903 Hapmap38256-BTA-79936 ARS-BFGL-NGS-11750 ARS-BFGL-NGS-2769 BTA-79919-no-rs BTB-00960162 Hapmap42292-BTA-68443 BTB-01865608 BTB-01250664 BTB-01250562 ARS-BFGL-NGS-26824 ARS-BFGL-NGS-3154 Hapmap33230-BTA-152909 ARS-BFGL-NGS-23639 Hapmap39985-BTA-22444 Hapmap52173-rs29017192 ARS-BFGL-NGS-80444 ARS-BFGL-NGS-111715 BTB-01362002 Hapmap33885-BES9_Contig513_1348 BTB-01503564 BTB-01503544 BTB-01503516 BTA-119585-no-rs ARS-BFGL-NGS-41702 BTB-01687158 ARS-BFGL-NGS-65574 Hapmap51203-BTA-28900 ARS-BFGL-NGS-70648 ARS-BFGL-NGS-103162 BTB-01363298 DIAS-176 BTB-00326076 BTB-01363189 BTA-117735-no-rs BTB-01141010 ARS-BFGL-NGS-103429 Hapmap39793-BTA-96523 BTB-01140799 BTB-01455682 BTB-01140735 BTB-00005259 BTB-01920978 BTB-01920914 BTB-01848885 BTB-01592193 BTB-01388280 ARS-BFGL-NGS-110503 BTB-01829004 ARS-BFGL-NGS-17291 Hapmap50296-BTA-26292 BTB-00324749 BTB-00324984 BTB-00325087 BTB-00325285 BTB-00325407 ARS-BFGL-NGS-13880 BTB-00325584 BTB-01979796 BTB-01380534 BTB-01380432 BTA-86098-no-rs BTB-01380281 Hapmap35978-SCAFFOLD186218_5128 BTA-119020-no-rs ARS-BFGL-NGS-116915 ARS-BFGL-NGS-118867 BTB-00325965 BTB-00324215 BTB-01862398 ARS-BFGL-NGS-84444 ARS-BFGL-NGS-18844 Hapmap51054-BTA-80144 BTB-01259879 BTB-01259853 BTB-01259803 ARS-BFGL-NGS-116673 BTB-01259691 ARS-BFGL-NGS-113270 Hapmap49872-BTA-115580 Hapmap25655-BTA-87375 BTB-00326369 BTB-00326280 Hapmap58847-rs29023123 Hapmap38479-BTA-21119 Hapmap48900-BTA-80148 ARS-BFGL-NGS-17269 Hapmap47743-BTA-80126 Hapmap59108-rs29018330 Hapmap55128-rs29027252 ARS-BFGL-NGS-118534 BTA-21118-no-rs ARS-BFGL-NGS-62578 Hapmap39636-BTA-21139 ARS-BFGL-NGS-107035 Hapmap49911-BTA-21136 ARS-BFGL-NGS-101886 BTA-21135-no-rs ARS-BFGL-NGS-43868 ARS-BFGL-NGS-111609 ARS-BFGL-NGS-18900 Hapmap33678-BTA-161179 BTA-20841-no-rs ARS-BFGL-NGS-15118 Hapmap46473-BTA-21133 BTA-21132-no-rs ARS-BFGL-NGS-5139 ARS-BFGL-NGS-71105 Hapmap50618-BTA-21134 Hapmap34237-BES3_Contig337_1046 Hapmap50982-BTA-48814 Hapmap60226-rs29011503 ARS-BFGL-NGS-60410 BTA-19330-no-rs ARS-BFGL-NGS-64446 BTA-80195-no-rs Hapmap54892-rs29024390 Hapmap52307-rs29009626 Hapmap40829-BTA-88244 Hapmap53565-rs29013278 ARS-USMARC-Parent-DQ786759-rs29026696 ARS-BFGL-NGS-55808 Hapmap43392-BTA-88241 Hapmap31128-BTA-148018 BTA-11267-rs29017030 BTA-88250-no-rs DIAS-192 ARS-BFGL-NGS-32449 BTA-80207-no-rs Hapmap40145-BTA-80198 ARS-BFGL-NGS-64025 Hapmap56856-rs29026678 BTA-110434-no-rs Hapmap43404-BTA-93107 ARS-BFGL-NGS-55872 Hapmap58161-rs29021192 Hapmap33036-BTA-149699 Hapmap46388-BTA-93108 ARS-BFGL-NGS-109541 ARS-BFGL-NGS-113774 BTA-80221-no-rs ARS-BFGL-NGS-54745 ARS-BFGL-NGS-2427 ARS-BFGL-NGS-15731 ARS-BFGL-NGS-1078 Hapmap46534-BTA-80232 BTA-108803-no-rs BTA-108798-no-rs ARS-BFGL-NGS-64825 ARS-BFGL-NGS-32277 ARS-BFGL-NGS-59390 Hapmap51510-BTA-87075 ARS-BFGL-NGS-68719 ARS-BFGL-NGS-107507 ARS-BFGL-NGS-43901 ARS-USMARC-670 ARS-USMARC-116 BTA-111223-no-rs ARS-BFGL-NGS-69455 ARS-BFGL-NGS-85383 Hapmap52177-rs29018251 ARS-BFGL-NGS-22325 ARS-BFGL-NGS-4074 Hapmap44138-BTA-80281 ARS-BFGL-NGS-61744 ARS-BFGL-NGS-111429 Hapmap24251-BTA-145388 Hapmap48937-BTA-89613 BTA-112159-no-rs Hapmap23401-BTA-145415 ARS-BFGL-NGS-65941 ARS-BFGL-NGS-114490 Hapmap48087-BTA-80315 BTA-16856-no-rs Hapmap38209-BTA-22552 ARS-BFGL-NGS-118099 ARS-BFGL-NGS-42763 ARS-BFGL-NGS-25853 BTB-00327062 ARS-BFGL-NGS-96074 ARS-BFGL-NGS-70915 ARS-BFGL-NGS-70114 BTA-89272-no-rs Hapmap39798-BTA-101267 Hapmap59124-rs29023522 BTA-87872-no-rs ARS-BFGL-NGS-111842 ARS-BFGL-NGS-59783 Hapmap54978-rs29019536 Hapmap41090-BTA-80433 ARS-BFGL-NGS-4548 ARS-BFGL-NGS-117669 Hapmap38913-BTA-80438 Hapmap38264-BTA-96587 UA-IFASA-6140 Hapmap51167-BTA-121817 Hapmap53461-rs29027660 ARS-BFGL-NGS-228 BTA-45431-no-rs Hapmap53420-rs29015255 ARS-BFGL-NGS-72471 ARS-BFGL-NGS-37726 ARS-BFGL-NGS-110972 Hapmap22951-BTA-163311 ARS-BFGL-NGS-25628 ARS-BFGL-NGS-69739 ARS-BFGL-NGS-103483 Hapmap43948-BTA-80452 BTA-85910-no-rs Hapmap48479-BTA-80447 Hapmap50111-BTA-80468 BTA-80476-no-rs Hapmap32326-BTA-145438 ARS-BFGL-NGS-76665 BTA-10635-rs29016187 ARS-BFGL-NGS-32477 BTB-01865044 BTB-01865015 BTA-63505-no-rs ARS-BFGL-NGS-83670 Hapmap53417-rs29014877 BTB-00956573 ARS-BFGL-NGS-92612 ARS-BFGL-NGS-15833 BTB-00956256 ARS-BFGL-NGS-4855 BTB-00956013 BTB-00955972 ARS-BFGL-NGS-25018 BTA-63485-no-rs ARS-BFGL-NGS-114863 Hapmap53026-rs29010461 BTA-63478-no-rs ARS-BFGL-NGS-33994 BTB-00955215 BTB-01671559 Hapmap54690-rs29024551 Hapmap49389-BTA-96192 BTB-01472249 BTB-02081792 BTA-120201-no-rs BTB-01474298 Hapmap33224-BTA-150799 Hapmap38865-BTA-96298 ARS-BFGL-NGS-59803 BTB-01950449 BTB-00328453 ARS-BFGL-NGS-92530 BTB-00328340 BTB-00329153 BTB-00329146 BTB-00329047 BTB-00329024 BTB-00328969 Hapmap51860-BTA-80489 BTA-121819-no-rs ARS-BFGL-NGS-5197 BTB-00479671 BTB-00479633 BTA-106359-no-rs BTA-106354-no-rs BTB-00479495 Hapmap41732-BTA-102878 BTB-01548437 BTB-01548383 BTB-01553536 Hapmap51837-BTA-49470 BTB-00114337 BTA-49481-no-rs Hapmap51838-BTA-49482 ARS-BFGL-NGS-67383 BTB-00115134 ARS-BFGL-NGS-82310 BTB-00331006 Hapmap42328-BTA-80578 ARS-BFGL-NGS-70170 BTA-118266-no-rs BTB-01771640 Hapmap49763-BTA-80570 BTB-00330738 Hapmap40814-BTA-80565 ARS-BFGL-NGS-12657 Hapmap57373-rs29019418 Hapmap41644-BTA-80557 ARS-BFGL-NGS-107132 BTB-00330379 ARS-BFGL-NGS-109842 ARS-BFGL-NGS-43318 ARS-BFGL-NGS-31168 BTB-01842929 Hapmap46731-BTA-80527 BTB-01922066 Hapmap48700-BTA-26199 ARS-BFGL-NGS-81660 BTA-80517-no-rs BTA-80514-no-rs ARS-BFGL-NGS-37666 ARS-BFGL-NGS-103199 BTB-01965000 Hapmap51497-BTA-80591 BTA-01073-rs29012040 ARS-BFGL-NGS-41766 BTB-01917732 ARS-BFGL-NGS-55585 BTB-01240109 ARS-BFGL-NGS-116546 ARS-BFGL-NGS-99091 ARS-BFGL-NGS-103547 BTA-09813-rs29025969 Hapmap36286-SCAFFOLD260285_24265 BTA-80607-no-rs ARS-BFGL-NGS-16396 Hapmap53611-rs29011370 BTA-80626-no-rs ARS-BFGL-NGS-78863 BTB-00080311 BTB-00080420 ARS-BFGL-NGS-115652 BTB-01893932 BTA-112703-no-rs BTA-49168-no-rs ARS-BFGL-NGS-55124 BTB-00080644 BTB-00332855 ARS-BFGL-NGS-62329 ARS-BFGL-NGS-67072 Hapmap58496-rs29017214 ARS-BFGL-NGS-43294 BTA-80637-no-rs ARS-BFGL-NGS-40535 BTB-00332385 UA-IFASA-7211 BTB-00332282 BTB-01732239 BTA-09064-rs29025231 Hapmap55034-rs29016860 Hapmap34037-BES6_Contig393_1062 ARS-BFGL-NGS-22067 BTB-01148986 BTB-01148969 BTA-87411-no-rs ARS-BFGL-NGS-21043 Hapmap39523-BTA-91856 ARS-BFGL-NGS-26511 ARS-BFGL-NGS-5096 ARS-BFGL-NGS-118269 ARS-BFGL-NGS-10647 Hapmap40373-BTA-82910 ARS-BFGL-NGS-38053 ARS-BFGL-NGS-27673 Hapmap52430-ss46526300 ARS-BFGL-NGS-27772 ARS-BFGL-NGS-3716 ARS-BFGL-NGS-73680 Hapmap57430-rs29016504 Hapmap30273-BTA-148272 ARS-USMARC-Parent-DQ916058-rs29016146 BTA-111263-no-rs Hapmap42066-BTA-111271 ARS-BFGL-NGS-36158 ARS-BFGL-NGS-61974 ARS-BFGL-NGS-61390 Hapmap51143-BTA-111274 Hapmap34297-BES11_Contig407_907 ARS-BFGL-NGS-93070 ARS-BFGL-NGS-111379 ARS-BFGL-NGS-118699 Hapmap24890-BTA-24031 ARS-BFGL-NGS-37168 ARS-BFGL-NGS-113635 Hapmap41388-BTA-95947 ARS-BFGL-NGS-111461 Hapmap40047-BTA-119117 BTB-01953563 BTA-87200-no-rs BTB-01276763 BTB-01276600 BTB-01276510 BTB-01276504 Hapmap54974-rs29015318 BTB-01276450 BTA-86031-no-rs BTA-86030-no-rs BTB-01956236 BTB-01634412 BTA-92628-no-rs BTA-10665-rs29016217 Hapmap53079-rs29025491 BTB-01812180 Hapmap49521-BTA-19574 BTB-01635042 Hapmap45337-BTA-109277 BTB-01599781 Hapmap48586-BTA-106838 ARS-BFGL-NGS-112672 ARS-BFGL-NGS-60574 ARS-BFGL-NGS-116547 Hapmap39592-BTA-81433 BTA-81446-no-rs BTB-00334070 ARS-BFGL-NGS-21077 BTB-00334209 ARS-BFGL-NGS-114692 BTB-01815200 BTB-00334512 Hapmap54074-rs29012584 BTA-81831-no-rs Hapmap43064-BTA-81873 BTB-00334763 BTA-120282-no-rs Hapmap40264-BTA-120288 Hapmap42099-BTA-120289 Hapmap43365-BTA-81894 BTB-00335295 BTB-00335242 Hapmap27753-BTA-145537 ARS-BFGL-NGS-118457 BTB-01703993 BTB-01703999 ARS-BFGL-NGS-57214 BTB-01944825 BTB-00333373 BTA-81086-no-rs ARS-BFGL-NGS-113867 ARS-BFGL-NGS-36797 ARS-BFGL-NGS-20843 ARS-BFGL-NGS-38391 ARS-BFGL-NGS-75735 BTA-121823-no-rs ARS-BFGL-NGS-72833 BTA-81233-no-rs BTA-22310-no-rs BTA-07949-rs29027610 ARS-BFGL-NGS-15306 Hapmap60459-rs29021980 Hapmap60513-rs29011988 ARS-BFGL-NGS-37391 ARS-BFGL-NGS-59383 ARS-BFGL-NGS-10728 BTA-118821-no-rs Hapmap54234-rs29024166 Hapmap45088-BTA-118804 ARS-BFGL-NGS-117464 ARS-BFGL-NGS-14096 ARS-BFGL-NGS-26667 ARS-BFGL-NGS-69316 Hapmap57169-rs29020666 BTB-00238128 ARS-BFGL-NGS-17210 ARS-BFGL-NGS-72498 ARS-BFGL-NGS-105490 BTB-00696706 ARS-BFGL-NGS-102808 BTA-44316-no-rs Hapmap49991-BTA-44197 ARS-BFGL-NGS-103495 ARS-BFGL-NGS-61244 BTB-00696338 BTB-00696278 BTB-00696119 BTA-44181-no-rs BTB-00695957 ARS-BFGL-NGS-110248 ARS-BFGL-NGS-85422 Hapmap58990-rs29020862 BTB-00335368 ARS-BFGL-NGS-61077 Hapmap30364-BTA-82566 ARS-BFGL-NGS-42760 ARS-BFGL-NGS-52825 BTA-82693-no-rs Hapmap41093-BTA-82701 ARS-BFGL-NGS-85152 ARS-BFGL-NGS-68920 ARS-BFGL-NGS-39532 Hapmap53136-rs29023295 ARS-BFGL-NGS-21377 ARS-BFGL-NGS-60215 ARS-BFGL-NGS-114422 Hapmap26798-BTA-82382 BTA-82896-no-rs ARS-BFGL-NGS-31016 ARS-BFGL-NGS-111840 ARS-BFGL-NGS-117224 Hapmap42497-BTA-28729 BTA-18947-no-rs BTA-120203-no-rs Hapmap51499-BTA-82919 ARS-BFGL-NGS-20871 BTA-82931-no-rs Hapmap51322-BTA-82932 Hapmap51500-BTA-82970 BTA-83001-no-rs ARS-BFGL-NGS-22169 BTA-92138-no-rs BTA-16324-no-rs Hapmap32663-BTA-30828 BTB-01048256 Hapmap58682-rs29019364 BTB-00095463 BTB-00095635 ARS-BFGL-NGS-50811 BTB-01732416 BTB-00095699 BTB-01925657 ARS-BFGL-NGS-111334 BTB-01533287 ARS-BFGL-NGS-104714 Hapmap51695-BTA-16700 BTA-21946-no-rs BTA-83016-no-rs BTB-00336204 ARS-BFGL-NGS-119022 Hapmap54328-rs29010044 BTB-00336382 BTB-00336584 ARS-BFGL-NGS-101885 BTB-00336906 BTA-80761-no-rs ARS-BFGL-NGS-62870 BTB-00337132 BTA-02498-no-rs ARS-BFGL-NGS-104462 ARS-BFGL-NGS-117952 ARS-BFGL-NGS-115932 Hapmap25285-BTA-145628 BTA-80796-no-rs Hapmap50114-BTA-80808 ARS-BFGL-NGS-3857 ARS-BFGL-NGS-139 BTA-96470-no-rs Hapmap54341-rs29011096 Hapmap50115-BTA-80812 BTB-01692816 BTB-01734744 BTB-01098498 ARS-BFGL-NGS-71567 BTB-01098710 BTB-01098762 UA-IFASA-4367 ARS-BFGL-NGS-36682 Hapmap60342-rs29012369 BTB-01098922 BTB-01905267 Hapmap47545-BTA-23286 BTB-01099296 ARS-BFGL-NGS-56484 ARS-BFGL-NGS-110231 Hapmap24270-BTA-54317 ARS-BFGL-NGS-1241 BTA-14517-rs29023279 BTA-29450-no-rs ARS-BFGL-NGS-115917 Hapmap49111-BTA-29451 BTA-114394-no-rs BTB-01874657 ARS-BFGL-NGS-107527 ARS-BFGL-NGS-110622 ARS-BFGL-NGS-26796 ARS-BFGL-NGS-4443 BTB-01875318 Hapmap58495-rs29017104 Hapmap53914-rs29021936 ARS-BFGL-NGS-54314 Hapmap41362-BTA-80878 Hapmap61095-rs29022036 BTB-01727300 BTB-01727316 Hapmap32124-BTA-156778 BTA-87492-no-rs BTB-01751208 ARS-BFGL-NGS-38473 BTB-01286648 ARS-BFGL-NGS-11499 ARS-BFGL-NGS-2625 BTB-01704894 BTB-01431114 BTB-01881993 BTA-92731-no-rs BTB-01168801 BTA-80863-no-rs ARS-BFGL-NGS-23270 BTB-00338329 Hapmap41606-BTA-64576 BTB-00995040 BTA-109900-no-rs Hapmap50207-BTA-108741 ARS-BFGL-NGS-108099 Hapmap48603-BTA-110501 ARS-BFGL-NGS-30858 Hapmap41425-BTA-109855 Hapmap24789-BTA-109852 BTB-00863420 ARS-BFGL-NGS-65689 Hapmap49221-BTA-55632 BTB-00863238 BTB-00863195 Hapmap40076-BTA-55628 Hapmap58136-rs29019642 ARS-BFGL-NGS-111626 Hapmap51393-BTA-113111 BTB-01570457 BTB-01570482 BTB-01570493 BTB-02084339 BTB-00733204 Hapmap42553-BTA-44037 BTB-00733178 Hapmap52895-rs29012710 ARS-BFGL-NGS-32039 Hapmap48564-BTA-103192 Hapmap59946-rs29015117 BTA-103194-no-rs BTB-00477782 ARS-BFGL-NGS-39902 ARS-BFGL-NGS-41681 Hapmap57444-rs29017715 BTA-82938-no-rs ARS-BFGL-NGS-82132 Hapmap41408-BTA-103152 Hapmap27434-BTA-153229 ARS-BFGL-NGS-71395 BTB-01052867 ARS-BFGL-NGS-33628 BTA-120647-no-rs BTB-01052583 BTA-120636-no-rs BTB-01052539 ARS-BFGL-NGS-5492 ARS-BFGL-NGS-43450 BTB-01052383 BTB-01710423 ARS-BFGL-NGS-118745 ARS-BFGL-NGS-106204 ARS-BFGL-NGS-116050 ARS-BFGL-NGS-27512 ARS-BFGL-NGS-24524 ARS-BFGL-NGS-3467 BTB-01052145 ARS-BFGL-NGS-107382 BTB-01051906 Hapmap58082-rs29010933 BTB-01051794 BTA-27527-no-rs ARS-BFGL-NGS-50534 BTB-01051741 Hapmap47508-BTA-113961 ARS-BFGL-NGS-25826 BTB-01109106 ARS-BFGL-NGS-43136 ARS-BFGL-NGS-107669 BTA-29833-no-rs BTB-01109448 BTB-01109461 BTB-01109487 Hapmap38065-BTA-29835 BTB-01962635 BTB-01684239 BTA-80886-no-rs BTA-93638-no-rs UA-IFASA-6308 ARS-BFGL-NGS-6044 ARS-BFGL-NGS-765 BTB-01270974 BTA-15966-no-rs Hapmap50602-BTA-15967 ARS-BFGL-NGS-52642 BTB-01271264 Hapmap49891-BTA-15961 ARS-BFGL-NGS-24959 BTB-01271294 BTB-01536113 ARS-BFGL-NGS-104947 BTB-01167198 BTA-102621-no-rs ARS-BFGL-NGS-41406 BTA-102639-no-rs ARS-BFGL-NGS-63478 ARS-BFGL-NGS-96834 BTB-01167508 BTB-01801819 BTB-01167772 ARS-BFGL-NGS-114722 ARS-BFGL-NGS-117504 BTB-00339941 BTB-00339923 Hapmap48580-BTA-105450 Hapmap52403-rs29025915 Hapmap59091-rs29024524 ARS-USMARC-Parent-DQ650636-rs29024525 BTA-80907-no-rs Hapmap39142-BTA-80905 BTB-01980927 BTB-01950705 BTA-30073-no-rs BTB-00339768 ARS-BFGL-NGS-96214 ARS-BFGL-NGS-109355 ARS-BFGL-NGS-106650 Hapmap35664-SCAFFOLD116678_816 Hapmap52006-BTA-77999 ARS-BFGL-NGS-34586 UA-IFASA-5756 ARS-BFGL-NGS-23700 BTB-00285741 Hapmap48162-BTA-10367 BTB-00285604 BTB-00285566 BTB-00285653 ARS-BFGL-NGS-116276 BTB-00285454 BTB-00285418 BTA-77985-no-rs BTB-00285327 BTB-00285279 ARS-BFGL-NGS-68597 BTB-00285141 ARS-BFGL-NGS-111754 ARS-BFGL-NGS-116341 BTB-01383100 BTB-01382934 ARS-BFGL-NGS-27324 ARS-BFGL-NGS-70430 ARS-BFGL-NGS-53683 BTB-01677851 ARS-BFGL-NGS-99514 Hapmap58885-rs29013453 ARS-BFGL-NGS-39319 BTB-01914602 ARS-BFGL-NGS-102903 ARS-BFGL-NGS-101576 BTB-01978920 BTA-123382-no-rs Hapmap54720-rs29023017 Hapmap43172-BTA-120051 Hapmap55372-rs29027535 BTB-00341953 ARS-BFGL-NGS-96184 ARS-BFGL-NGS-46364 BTA-106971-no-rs BTB-00588361 BTB-00258020 BTB-00258161 ARS-BFGL-NGS-3036 BTA-76384-no-rs ARS-BFGL-NGS-5314 BTB-01709624 BTA-93576-no-rs BTA-99986-no-rs ARS-BFGL-NGS-108956 BTA-94339-no-rs ARS-BFGL-NGS-25396 ARS-BFGL-NGS-1933 Hapmap23351-BTA-123397 Hapmap42794-BTA-108143 BTA-28927-no-rs BTB-01332326 BTA-24652-no-rs BTB-01973796 BTB-00255048 BTB-01184997 Hapmap55107-rs29014632 ARS-BFGL-NGS-40453 BTB-01929442 BTB-01493339 BTB-01493310 BTA-106729-no-rs BTB-01185113 BTB-01493256 BTB-01356324 BTB-01356443 BTB-01356452 Hapmap40204-BTA-116037 ARS-BFGL-NGS-37907 Hapmap41758-BTA-116042 ARS-BFGL-NGS-53667 BTB-02056135 BTB-00685388 BTB-00685189 BTB-00685136 BTB-00685114 BTB-00685105 Hapmap51410-BTA-122762 Hapmap50787-BTA-80934 BTA-80935-no-rs ARS-BFGL-NGS-104544 ARS-BFGL-NGS-37474 BTA-80939-no-rs BTA-80950-no-rs BTA-80953-no-rs Hapmap31882-BTA-80969 BTB-00340616 Hapmap48192-BTA-114766 BTB-01229085 ARS-BFGL-NGS-104344 BTB-00340836 BTB-00340869 Hapmap43848-BTA-40752 Hapmap58112-rs29014429 BTA-81038-no-rs BTB-00342185 BTA-08698-rs29022255 Hapmap44487-BTA-81030 ARS-BFGL-NGS-23521 ARS-BFGL-NGS-14923 ARS-BFGL-NGS-58336 ARS-BFGL-NGS-68744 BTB-01495564 BTA-98164-no-rs ARS-BFGL-NGS-63218 BTB-00342600 BTA-81064-no-rs Hapmap49060-BTA-122180 Hapmap44323-BTA-96987 Hapmap54347-rs29011524 BTA-96984-no-rs Hapmap59984-rs29026051 ARS-BFGL-NGS-6064 Hapmap51356-BTA-94975 BTB-00342370 ARS-BFGL-NGS-5793 Hapmap46544-BTA-94974 BTA-94973-no-rs Hapmap42737-BTA-94970 Hapmap41646-BTA-81057 ARS-BFGL-NGS-54331 ARS-BFGL-NGS-27933 BTA-81058-no-rs ARS-BFGL-NGS-6430 ARS-BFGL-NGS-82111 Hapmap52197-rs29019858 Hapmap33220-BTA-149236 Hapmap33243-BTA-158375 ARS-BFGL-NGS-91112 ARS-BFGL-NGS-102255 ARS-BFGL-NGS-14536 BTB-01669383 Hapmap43061-BTA-81117 Hapmap44573-BTA-81115 BTA-94981-no-rs Hapmap46895-BTA-94979 BTB-01715942 BTB-00342741 BTB-00342876 BTB-01367207 BTB-01367197 BTB-01367163 Hapmap40503-BTA-18766 ARS-BFGL-NGS-111208 BTA-09990-rs29026146 ARS-BFGL-NGS-26964 ARS-BFGL-NGS-15063 ARS-BFGL-NGS-61239 ARS-BFGL-NGS-12833 Hapmap30030-BTA-153524 BTB-01581546 BTA-105579-no-rs Hapmap47481-BTA-105587 ARS-BFGL-NGS-43242 ARS-BFGL-NGS-103016 BTB-01246512 ARS-BFGL-NGS-43453 BTB-01246669 BTB-01246690 BTB-01044663 BTB-01044512 BTB-01838786 ARS-BFGL-NGS-55343 BTB-01251717 BTB-01479628 BTA-81130-no-rs Hapmap54235-rs29024181 BTB-00345484 BTB-00345453 ARS-BFGL-NGS-96104 BTB-00344647 ARS-BFGL-NGS-81126 ARS-BFGL-NGS-12866 BTB-00344825 ARS-BFGL-NGS-37450 BTB-00344912 ARS-BFGL-NGS-47742 ARS-BFGL-NGS-102915 BTA-81076-no-rs ARS-BFGL-NGS-113176 ARS-BFGL-NGS-28838 BTA-28204-no-rs ARS-BFGL-NGS-82736 Hapmap31524-BTA-163487 BTB-01535731 BTB-01535697 ARS-BFGL-NGS-103766 Hapmap25854-BTA-149442 BTB-01126961 BTB-00379881 Hapmap25377-BTA-84400 BTA-111112-no-rs ARS-BFGL-NGS-118200 BTB-01127160 ARS-BFGL-NGS-116077 Hapmap42727-BTA-92113 BTB-01127329 BTA-90958-no-rs ARS-BFGL-NGS-97065 Hapmap51658-BTA-90960 ARS-BFGL-NGS-54252 ARS-BFGL-NGS-75801 ARS-BFGL-NGS-63664 BTB-02006625 Hapmap44413-BTA-81151 BTB-02021838 Hapmap46438-BTA-73270 ARS-BFGL-NGS-47307 ARS-BFGL-NGS-119315 ARS-BFGL-NGS-86508 BTB-01563190 BTA-104208-no-rs ARS-BFGL-NGS-108759 ARS-BFGL-NGS-70194 ARS-BFGL-NGS-53037 Hapmap42846-BTA-121840 Hapmap44288-BTA-81147 Hapmap39143-BTA-81148 BTA-81149-no-rs BTB-01448117 Hapmap41169-BTA-117725 ARS-BFGL-NGS-18563 Hapmap31884-BTA-83704 BTB-00392264 BTB-00392243 ARS-BFGL-NGS-87235 ARS-BFGL-NGS-118781 ARS-BFGL-NGS-25564 BTA-83682-no-rs ARS-BFGL-NGS-101117 BTB-00392134 BTB-00392170 BTB-00346830 BTB-00347022 BTA-83665-no-rs Hapmap54728-rs29023531 Hapmap42685-BTA-81134 BTB-00345981 BTB-00345948 BTB-00346133 BTB-00346215 BTA-81138-no-rs BTB-00346417 Hapmap49898-BTA-17990 BTB-02043496 BTB-00347355 BTB-00347320 ARS-BFGL-NGS-42825 ARS-BFGL-NGS-118729 ARS-BFGL-NGS-7814 Hapmap38287-BTA-112874 BTB-00347575 ARS-BFGL-NGS-111988 ARS-BFGL-NGS-10990 Hapmap53248-rs29027060 Hapmap25563-BTA-145800 BTA-81166-no-rs BTB-00347877 Hapmap29314-BTA-156827 Hapmap51395-BTA-113897 ARS-BFGL-NGS-6275 BTB-00349308 BTB-00349291 BTB-01713349 BTB-01713444 Hapmap48689-BTA-23260 ARS-BFGL-NGS-3995 Hapmap46879-BTA-81251 ARS-BFGL-NGS-32812 Hapmap38472-BTA-121842 BTB-00348844 BTA-81238-no-rs BTB-00348584 BTA-81231-no-rs BTA-81227-no-rs BTB-00348139 Hapmap40911-BTA-121841 BTA-81190-no-rs Hapmap47747-BTA-81189 Hapmap48089-BTA-81187 ARS-BFGL-NGS-106217 BTB-00348080 ARS-BFGL-NGS-76537 Hapmap41648-BTA-81180 ARS-BFGL-NGS-111611 BTB-00347944 ARS-BFGL-NGS-34789 Hapmap42531-BTA-38304 ARS-BFGL-NGS-85644 Hapmap30618-BTA-38298 BTB-00631986 UA-IFASA-7888 ARS-BFGL-NGS-45088 BTB-00631737 BTB-00631715 Hapmap50345-BTA-38288 BTA-38274-no-rs BTA-38269-no-rs ARS-BFGL-NGS-83067 ARS-BFGL-NGS-86682 Hapmap49140-BTA-38265 ARS-BFGL-NGS-104841 ARS-BFGL-NGS-110568 ARS-BFGL-NGS-118172 ARS-BFGL-NGS-24437 ARS-BFGL-NGS-33186 ARS-BFGL-NGS-30955 BTB-01520357 ARS-BFGL-NGS-94901 ARS-BFGL-NGS-19129 Hapmap50281-BTA-21965 BTB-01634942 Hapmap59214-rs29014649 Hapmap59304-rs29025230 ARS-BFGL-NGS-69953 BTB-01509839 Hapmap51670-BTA-99409 ARS-BFGL-NGS-103726 ARS-BFGL-NGS-85223 BTB-01865411 ARS-BFGL-NGS-36380 BTB-01820765 ARS-BFGL-NGS-4226 BTB-01328410 Hapmap54208-rs29015846 Hapmap54541-rs29014049 ARS-BFGL-NGS-76732 BTB-01258879 ARS-BFGL-NGS-108258 BTA-119741-no-rs Hapmap52471-rs29024221 ARS-BFGL-NGS-101052 ARS-BFGL-NGS-118192 ARS-BFGL-NGS-69264 BTB-01089565 Hapmap42858-BTA-17121 BTB-01089722 ARS-BFGL-NGS-36943 BTA-15107-rs29026472 ARS-BFGL-NGS-11505 BTA-120434-no-rs ARS-BFGL-NGS-7163 Hapmap29857-BTA-159710 BTB-00349358 ARS-BFGL-NGS-58080 BTB-01611439 BTB-01777663 BTB-00349451 Hapmap54905-rs29018794 BTB-00349550 ARS-BFGL-NGS-117692 BTB-00349566 ARS-BFGL-NGS-10175 ARS-BFGL-NGS-33376 ARS-BFGL-NGS-34280 BTB-00529060 ARS-BFGL-NGS-60743 UA-IFASA-4000 BTB-00529163 ARS-BFGL-NGS-72705 Hapmap47452-BTA-97231 BTB-01485071 Hapmap38451-BTA-97230 Hapmap27409-BTA-144593 BTB-01818596 Hapmap43803-BTA-18277 BTB-01989154 Hapmap46519-BTA-28770 BTB-00349688 Hapmap42859-BTA-17125 Hapmap34677-BES4_Contig489_1116 BTB-00349712 ARS-BFGL-NGS-23181 BTB-00350639 ARS-BFGL-NGS-56537 Hapmap42118-BTA-16761 BTB-01795129 Hapmap47881-BTA-17122 BTA-81277-no-rs ARS-BFGL-NGS-84712 BTB-01470106 ARS-BFGL-NGS-70772 BTB-01614102 BTB-00349926 BTB-00349946 ARS-BFGL-NGS-11896 BTA-81281-no-rs ARS-BFGL-NGS-98517 Hapmap23845-BTA-81285 ARS-BFGL-NGS-17163 BTB-00350148 Hapmap53279-rs29026049 BTA-05411-rs29019571 ARS-USMARC-Parent-AY850194-no-rs ARS-BFGL-NGS-112343 Hapmap55188-rs29018512 ARS-BFGL-NGS-84004 ARS-BFGL-NGS-5536 ARS-BFGL-NGS-58499 ARS-BFGL-NGS-5372 Hapmap40896-BTA-118202 BTB-01552316 BTB-01552322 ARS-BFGL-NGS-105208 ARS-BFGL-NGS-40630 ARS-BFGL-NGS-102 BTB-00352779 Hapmap39688-BTA-81545 Hapmap49326-BTA-81546 ARS-BFGL-NGS-55438 Hapmap36177-SCAFFOLD210634_2319 BTB-00350945 BTA-81431-no-rs Hapmap40026-BTA-81432 ARS-BFGL-NGS-77735 ARS-BFGL-NGS-1647 ARS-BFGL-NGS-71125 ARS-BFGL-NGS-116121 ARS-BFGL-NGS-20978 ARS-BFGL-NGS-22891 ARS-BFGL-NGS-16857 BTB-00104976 BTB-00104986 BTB-00105019 ARS-BFGL-NGS-118369 BTB-00351490 BTB-00351461 BTB-00351431 BTA-81483-no-rs Hapmap38025-BTA-81476 BTA-81475-no-rs Hapmap52876-ss46526288 Hapmap46880-BTA-81470 ARS-BFGL-NGS-21937 ARS-BFGL-NGS-21515 ARS-BFGL-NGS-27060 ARS-BFGL-NGS-20552 ARS-BFGL-NGS-41506 Hapmap49765-BTA-81320 ARS-BFGL-NGS-116281 ARS-BFGL-NGS-23940 ARS-BFGL-NGS-97020 BTA-96030-no-rs ARS-BFGL-NGS-43821 ARS-BFGL-NGS-98511 Hapmap30023-BTA-150747 ARS-BFGL-NGS-104862 ARS-BFGL-NGS-63568 Hapmap39528-BTA-03210 Hapmap57239-rs29018125 Hapmap51058-BTA-81570 ARS-BFGL-NGS-87919 ARS-BFGL-NGS-16992 Hapmap41091-BTA-81593 ARS-BFGL-NGS-19737 ARS-BFGL-NGS-72086 BTB-00353329 BTA-09061-rs29025228 ARS-BFGL-NGS-101225 BTB-00353549 ARS-BFGL-NGS-66921 BTB-00353359 Hapmap51059-BTA-81602 ARS-BFGL-NGS-34498 ARS-BFGL-NGS-66538 ARS-BFGL-NGS-73647 Hapmap57206-rs29025935 ARS-BFGL-NGS-69854 ARS-BFGL-NGS-104688 ARS-BFGL-NGS-60015 ARS-BFGL-NGS-106208 BTA-81701-no-rs ARS-BFGL-NGS-100132 BTB-01549027 BTB-01549056 ARS-BFGL-NGS-16925 ARS-BFGL-NGS-83954 ARS-BFGL-NGS-87528 BTB-01093491 BTB-01093562 ARS-BFGL-NGS-93209 BTB-01093715 ARS-BFGL-NGS-89215 Hapmap44415-BTA-81700 ARS-BFGL-NGS-66565 Hapmap30871-BTA-158348 BTA-118293-no-rs BTB-01093959 ARS-BFGL-NGS-111193 ARS-BFGL-NGS-15846 ARS-BFGL-NGS-111488 BTB-00950285 BTB-00950287 BTA-29456-no-rs ARS-BFGL-NGS-118418 ARS-BFGL-NGS-118610 BTB-01423887 BTA-05482-rs29019641 Hapmap51208-BTA-31203 BTB-01916334 BTB-01149154 ARS-BFGL-NGS-109331 BTB-01149334 ARS-BFGL-NGS-113542 ARS-BFGL-NGS-78013 ARS-BFGL-NGS-36325 Hapmap24376-BTA-145957 ARS-BFGL-NGS-96805 ARS-BFGL-NGS-87805 ARS-BFGL-NGS-29663 ARS-BFGL-NGS-101907 Hapmap51060-BTA-81722 BTB-01403232 ARS-BFGL-NGS-102568 ARS-BFGL-NGS-115977 ARS-BFGL-NGS-40613 ARS-BFGL-NGS-37196 ARS-BFGL-NGS-92029 ARS-BFGL-NGS-88701 BTB-01530957 ARS-BFGL-NGS-60039 ARS-BFGL-NGS-102934 ARS-BFGL-NGS-15420 ARS-BFGL-NGS-34320 BTA-107383-no-rs ARS-BFGL-NGS-112744 BTA-23067-no-rs ARS-BFGL-NGS-19671 BTB-01163619 BTB-01163624 Hapmap60569-rs29012097 Hapmap58041-rs29013326 Hapmap60281-rs29010321 Hapmap20010-rs29023459 ARS-BFGL-NGS-115666 ARS-BFGL-NGS-12291 Hapmap57880-rs29021271 Hapmap25871-BTA-152798 BTB-01164404 ARS-BFGL-NGS-80717 ARS-BFGL-NGS-48897 ARS-BFGL-NGS-119371 ARS-BFGL-NGS-61894 BTB-00352224 ARS-BFGL-NGS-13778 ARS-BFGL-NGS-87852 BTB-00352027 Hapmap45349-BTA-121854 BTB-01605973 BTB-00351877 Hapmap58018-ss46526014 ARS-BFGL-NGS-119380 BTA-81502-no-rs ARS-BFGL-NGS-35876 BTB-00351625 ARS-BFGL-NGS-17346 BTB-01673568 ARS-BFGL-NGS-10392 ARS-BFGL-NGS-119743 ARS-BFGL-NGS-110168 ARS-BFGL-NGS-194 Hapmap53725-rs29024484 ARS-BFGL-NGS-12424 ARS-BFGL-NGS-3865 ARS-BFGL-NGS-110492 Hapmap39948-BTA-81787 BTB-00356675 ARS-BFGL-NGS-31005 ARS-BFGL-NGS-14760 ARS-BFGL-NGS-79449 ARS-BFGL-NGS-12808 BTB-02078167 BTB-01227548 ARS-BFGL-NGS-16507 ARS-BFGL-NGS-29576 BTB-00352963 Hapmap39439-BTA-81498 ARS-BFGL-NGS-115183 BTB-00358231 ARS-BFGL-NGS-16531 BTA-81848-no-rs BTB-00357945 ARS-BFGL-NGS-108557 ARS-BFGL-NGS-10271 BTB-00357814 BTB-00357792 BTB-00357728 BTB-00357677 BTB-00357641 BTB-00357617 BTA-81825-no-rs BTA-81821-no-rs ARS-BFGL-NGS-4212 Hapmap43489-BTA-121857 BTB-00357438 Hapmap38894-BTA-44863 BTA-21730-no-rs Hapmap48427-BTA-66501 ARS-BFGL-NGS-91718 Hapmap40379-BTA-98361 ARS-BFGL-NGS-20848 ARS-BFGL-NGS-31121 BTB-01751181 Hapmap53985-rs29024476 Hapmap57092-ss46526915 BTA-73603-no-rs BTB-01251263 ARS-BFGL-NGS-63459 BTB-00227661 ARS-BFGL-NGS-114115 ARS-BFGL-NGS-7080 ARS-BFGL-NGS-79292 BTB-00359112 ARS-BFGL-NGS-118809 ARS-BFGL-NGS-90466 BTA-18236-no-rs Hapmap51639-BTA-81812 ARS-BFGL-NGS-25137 BTB-00357391 BTB-00357421 Hapmap39073-BTA-81872 ARS-BFGL-NGS-112795 Hapmap33945-BES1_Contig318_945 ARS-BFGL-NGS-8384 ARS-BFGL-NGS-46718 Hapmap58415-rs29020898 ARS-BFGL-NGS-97175 BTA-81945-no-rs ARS-BFGL-NGS-20022 ARS-BFGL-NGS-79809 ARS-BFGL-NGS-12088 ARS-BFGL-NGS-72545 Hapmap38125-BTA-81948 ARS-BFGL-NGS-54264 Hapmap25375-BTA-81957 ARS-BFGL-NGS-29876 BTB-00360436 BTB-00360293 BTB-00360249 ARS-BFGL-NGS-9052 ARS-BFGL-NGS-116019 BTB-00699115 BTB-00360130 BTB-01900316 ARS-BFGL-NGS-58296 Hapmap23947-BTA-153013 BTB-01139309 BTA-96361-no-rs BTB-01139387 ARS-BFGL-NGS-108587 ARS-BFGL-NGS-74867 BTB-01139515 UA-IFASA-2457 BTB-01139563 ARS-BFGL-NGS-59526 Hapmap41695-BTA-96357 BTB-01139763 BTB-01139875 BTB-01733915 BTB-00360817 BTB-00360903 Hapmap47751-BTA-81989 BTA-90142-no-rs ARS-BFGL-NGS-86158 BTB-01593847 BTB-01593897 Hapmap39358-BTA-82003 BTB-00361164 ARS-BFGL-NGS-67446 ARS-BFGL-NGS-109897 BTB-00360684 BTB-02074568 ARS-BFGL-NGS-43641 BTB-00887774 Hapmap42595-BTA-58006 Hapmap43395-BTA-88866 BTB-00361571 BTB-01885821 ARS-BFGL-NGS-11101 ARS-BFGL-NGS-114925 ARS-BFGL-NGS-5591 BTB-01205736 BTA-110160-no-rs ARS-BFGL-NGS-15117 Hapmap43733-BTA-96346 BTB-01506818 Hapmap44267-BTA-65015 ARS-BFGL-NGS-90582 BTB-01506927 Hapmap43183-BTA-122592 BTB-00362255 Hapmap47422-BTA-82035 BTB-00362009 BTB-01093397 BTB-01093337 BTB-01093064 ARS-BFGL-NGS-22890 ARS-BFGL-NGS-108549 BTB-01092639 Hapmap25347-BTA-19003 BTB-01092452 BTA-18997-no-rs Hapmap60571-rs29009769 BTB-01092130 BTB-01092096 ARS-BFGL-NGS-59227 BTA-82019-no-rs UA-IFASA-8810 ARS-BFGL-NGS-18324 Hapmap18352-rs29019864 Hapmap26236-BTA-82014 ARS-BFGL-NGS-24376 BTB-00362387 ARS-BFGL-NGS-57360 BTB-01183118 Hapmap57319-rs29012379 Hapmap12476-BTA-90123 BTA-14515-no-rs BTB-01205768 ARS-BFGL-NGS-24230 BTB-01550361 BTA-86829-no-rs ARS-BFGL-NGS-42477 ARS-BFGL-NGS-90763 BTB-00363190 ARS-BFGL-NGS-86428 BTB-00363158 BTB-00363099 BTA-82046-no-rs BTB-00362983 BTB-00362651 BTB-00364397 Hapmap48907-BTA-82124 Hapmap40466-BTA-82123 ARS-BFGL-NGS-58677 BTB-00364006 Hapmap39980-BTA-19002 Hapmap41653-BTA-82121 Hapmap39282-BTA-63744 BTB-00321373 Hapmap48898-BTA-79943 Hapmap24198-BTA-145271 ARS-BFGL-NGS-212 BTA-82062-no-rs ARS-BFGL-NGS-30466 BTB-01235668 ARS-BFGL-NGS-66366 BTB-01235513 ARS-BFGL-NGS-63666 ARS-BFGL-NGS-43823 Hapmap49034-BTA-115720 ARS-BFGL-NGS-107062 ARS-BFGL-NGS-105750 BTB-01599972 ARS-BFGL-NGS-20324 ARS-BFGL-NGS-32393 BTA-52694-no-rs ARS-BFGL-NGS-13571 Hapmap51251-BTA-52691 BTB-00301689 BTB-00645476 BTB-00079735 BTB-00079683 ARS-BFGL-NGS-102769 BTB-02000008 ARS-BFGL-NGS-101016 ARS-BFGL-NGS-110544 ARS-BFGL-NGS-106057 ARS-BFGL-NGS-29240 ARS-BFGL-NGS-119337 ARS-BFGL-NGS-33753 Hapmap42335-BTA-82080 ARS-BFGL-NGS-10590 Hapmap29836-BTA-146056 Hapmap25842-BTA-146062 ARS-BFGL-NGS-106522 BTB-00363889 BTB-00363899 ARS-BFGL-NGS-28685 ARS-BFGL-NGS-23110 ARS-BFGL-NGS-101020 ARS-BFGL-NGS-103119 ARS-BFGL-NGS-1976 BTA-82128-no-rs BTA-82131-no-rs BTB-00364642 ARS-BFGL-NGS-34005 Hapmap49329-BTA-82142 ARS-BFGL-NGS-101790 BTB-00364735 ARS-BFGL-NGS-104416 BTB-00365129 BTB-01455119 Hapmap59594-rs29022959 ARS-BFGL-NGS-103401 ARS-BFGL-NGS-4748 ARS-USMARC-Parent-DQ837644-rs29010468 UA-IFASA-2827 Hapmap49424-BTA-105436 BTB-01579150 ARS-BFGL-NGS-102266 BTB-02029442 ARS-BFGL-NGS-54460 BTB-01655367 BTB-01556311 BTB-01556270 Hapmap59870-rs29024531 Hapmap29798-BTA-123165 Hapmap50285-BTA-22414 Hapmap53185-rs29010294 BTB-00365682 ARS-BFGL-NGS-24598 BTA-82162-no-rs ARS-BFGL-NGS-33495 ARS-BFGL-NGS-73943 ARS-BFGL-NGS-28334 Hapmap33368-BTA-146079 ARS-BFGL-NGS-40747 ARS-BFGL-NGS-41176 ARS-BFGL-NGS-94520 Hapmap61061-rs29020453 ARS-BFGL-NGS-66182 ARS-BFGL-NGS-105601 ARS-BFGL-NGS-17825 ARS-BFGL-NGS-23784 ARS-BFGL-NGS-62422 ARS-BFGL-NGS-29059 BTA-82340-no-rs ARS-BFGL-NGS-97157 Hapmap33490-BTA-146089 BTA-52455-no-rs Hapmap51330-BTA-85616 Hapmap23639-BTA-147084 ARS-BFGL-NGS-112367 ARS-BFGL-NGS-54525 Hapmap34207-BES2_Contig460_395 ARS-BFGL-NGS-41178 BTA-23643-no-rs BTA-23646-no-rs ARS-BFGL-NGS-25309 ARS-BFGL-NGS-8769 Hapmap50118-BTA-82222 ARS-BFGL-NGS-81161 BTA-82231-no-rs ARS-BFGL-NGS-109639 BTA-82243-no-rs ARS-BFGL-NGS-102315 Hapmap52673-rs29019309 BTA-93110-no-rs Hapmap48568-BTA-103950 ARS-BFGL-NGS-65038 BTB-01415920 Hapmap49330-BTA-82198 Hapmap38258-BTA-82187 ARS-BFGL-NGS-107648 BTB-00366190 ARS-BFGL-NGS-64799 ARS-BFGL-NGS-3646 BTA-105718-no-rs BTB-01069323 BTB-01634267 ARS-BFGL-NGS-1517 BTB-01864543 ARS-BFGL-NGS-19762 BTB-01364301 Hapmap41495-BTA-28967 BTA-28965-no-rs BTA-28961-no-rs BTB-01364009 Hapmap27238-BTA-163742 BTB-01363817 BTB-01363633 BTB-01363589 BTB-01537249 BTA-101737-no-rs BTA-101724-no-rs BTA-82314-no-rs BTB-00367725 BTB-00367837 Hapmap35016-BES11_Contig229_940 BTB-00368041 Hapmap50119-BTA-82316 BTB-00368086 BTB-00368101 BTB-00368155 ARS-BFGL-NGS-54516 ARS-BFGL-NGS-50038 ARS-BFGL-NGS-32057 Hapmap50914-BTA-21089 BTB-00366560 BTB-00366836 ARS-BFGL-NGS-35261 BTB-01670082 BTB-01266056 BTB-01266196 BTB-01266301 ARS-BFGL-NGS-65636 BTB-01266363 BTB-01266418 BTB-01518929 ARS-BFGL-NGS-112165 BTB-00367562 ARS-BFGL-NGS-113098 Hapmap41365-BTA-82290 BTA-82275-no-rs BTA-82272-no-rs BTB-01877956 Hapmap51091-BTA-92938 BTB-01771776 BTB-01435179 ARS-BFGL-NGS-111964 BTB-00367678 ARS-BFGL-NGS-28141 ARS-BFGL-NGS-117570 BTB-01067406 BTB-01067364 Hapmap50544-BTA-102614 Hapmap48991-BTA-102596 ARS-BFGL-NGS-23360 ARS-BFGL-NGS-110090 Hapmap61015-rs29013523 ARS-BFGL-NGS-101099 BTB-01066786 BTB-01066700 Hapmap26439-BTA-153023 Hapmap40882-BTA-109620 Hapmap40865-BTA-100699 ARS-BFGL-NGS-101347 ARS-BFGL-NGS-64370 BTA-100692-no-rs Hapmap26624-BTA-100690 ARS-BFGL-NGS-119329 ARS-BFGL-NGS-17358 ARS-BFGL-NGS-31066 Hapmap49504-BTA-16110 Hapmap24689-BTA-154983 BTA-108253-no-rs ARS-BFGL-NGS-24280 ARS-BFGL-NGS-105709 ARS-BFGL-NGS-62892 BTB-00371641 BTB-01718952 Hapmap55431-rs29009604 Hapmap50182-BTA-100796 BTB-01210282 Hapmap48607-BTA-110989 BTB-01210331 ARS-BFGL-NGS-15884 ARS-BFGL-NGS-82245 ARS-BFGL-NGS-3899 BTA-108157-no-rs ARS-BFGL-NGS-117512 BTB-01192786 ARS-BFGL-NGS-79358 ARS-BFGL-NGS-113694 ARS-BFGL-NGS-22161 BTB-01193015 ARS-BFGL-NGS-34028 BTA-85728-no-rs Hapmap58471-rs29026091 ARS-BFGL-NGS-3119 ARS-BFGL-NGS-112179 ARS-BFGL-NGS-64084 ARS-BFGL-NGS-111224 ARS-BFGL-NGS-99031 ARS-BFGL-NGS-40847 ARS-BFGL-NGS-109827 ARS-BFGL-NGS-15712 Hapmap58644-rs29010529 BTA-82556-no-rs BTA-107369-no-rs Hapmap32826-BTA-146153 ARS-BFGL-NGS-50962 Hapmap30835-BTA-146159 BTB-00371934 ARS-BFGL-NGS-107795 BTB-00372041 Hapmap39782-BTA-82614 BTB-00372235 BTB-02000674 ARS-BFGL-NGS-108915 BTB-01624308 ARS-BFGL-NGS-33279 ARS-BFGL-NGS-27567 Hapmap36253-SCAFFOLD35099_9605 BTA-82640-no-rs ARS-BFGL-NGS-28219 Hapmap55441-rs29010990 ARS-BFGL-NGS-40447 Hapmap40823-BTA-86437 ARS-BFGL-NGS-103223 Hapmap41664-BTA-86429 Hapmap38860-BTA-86439 Hapmap59067-rs29016547 Hapmap32842-BTA-151355 BTB-01491979 Hapmap42019-BTA-97664 ARS-BFGL-NGS-24915 Hapmap39689-BTA-82645 BTA-82403-no-rs BTB-00370058 UA-IFASA-6154 Hapmap40625-BTA-06412 Hapmap43119-BTA-07287 ARS-BFGL-NGS-103332 Hapmap57802-rs29009571 ARS-BFGL-NGS-62416 ARS-BFGL-NGS-79979 ARS-BFGL-NGS-107776 Hapmap42693-BTA-82654 Hapmap39690-BTA-82650 BTA-82649-no-rs ARS-BFGL-NGS-17671 ARS-BFGL-NGS-115630 ARS-BFGL-NGS-96951 ARS-BFGL-NGS-64795 ARS-BFGL-NGS-2393 Hapmap35194-BES2_Contig467_1067 ARS-BFGL-NGS-109887 ARS-BFGL-NGS-116581 BTA-82010-no-rs Hapmap38701-BTA-82008 ARS-BFGL-NGS-63961 BTB-01401013 BTB-00361501 ARS-BFGL-NGS-2653 BTB-00361288 BTB-01972512 ARS-BFGL-NGS-100395 ARS-BFGL-NGS-37570 ARS-BFGL-NGS-108107 ARS-BFGL-NGS-39754 BTB-01257450 Hapmap48243-BTA-19814 Hapmap52716-rs29022784 ARS-BFGL-NGS-69431 Hapmap27876-BTA-147931 BTB-01115580 Hapmap48509-BTA-88121 Hapmap57719-rs29018611 BTA-88113-no-rs Hapmap41996-BTA-88124 BTA-07702-no-rs BTB-00374060 ARS-BFGL-NGS-119237 ARS-BFGL-NGS-96026 ARS-BFGL-NGS-100774 ARS-BFGL-NGS-113615 ARS-BFGL-NGS-76693 ARS-BFGL-NGS-19963 ARS-BFGL-NGS-12138 Hapmap40677-BTA-121871 Hapmap54001-rs29018510 ARS-BFGL-NGS-84974 ARS-BFGL-NGS-89781 ARS-BFGL-NGS-20859 ARS-BFGL-NGS-42756 ARS-BFGL-NGS-117083 ARS-BFGL-NGS-55718 ARS-BFGL-NGS-92182 ARS-BFGL-NGS-69187 Hapmap47869-BTA-121872 BTA-82770-no-rs BTB-01859180 BTA-82769-no-rs BTB-01944037 ARS-BFGL-NGS-31455 Hapmap44144-BTA-82780 ARS-BFGL-NGS-884 Hapmap49333-BTA-82773 BTB-00374752 BTB-01515859 BTB-01515843 ARS-BFGL-NGS-90246 ARS-BFGL-NGS-75800 BTA-100899-no-rs ARS-BFGL-NGS-63309 Hapmap43068-BTA-82789 BTA-72323-no-rs Hapmap52007-BTA-82795 ARS-BFGL-NGS-44670 Hapmap55307-rs29018745 ARS-BFGL-NGS-31147 ARS-BFGL-NGS-2204 ARS-BFGL-NGS-17233 ARS-BFGL-NGS-101455 ARS-BFGL-NGS-48980 ARS-BFGL-NGS-33591 ARS-BFGL-NGS-118657 Hapmap49395-BTA-98771 Hapmap28864-BTA-151784 BTA-82818-no-rs BTB-00375838 BTB-00375869 BTA-82825-no-rs ARS-BFGL-NGS-101011 ARS-BFGL-NGS-22801 ARS-BFGL-NGS-111387 BTB-01638020 ARS-BFGL-NGS-36146 Hapmap47110-BTA-82837 Hapmap33843-BES9_Contig546_2551 ARS-BFGL-NGS-92824 ARS-BFGL-NGS-7798 ARS-BFGL-NGS-13369 ARS-BFGL-NGS-6565 BTB-00376866 Hapmap35605-SCAFFOLD5002_20230 ARS-BFGL-NGS-102229 ARS-BFGL-NGS-29109 BTB-00376552 ARS-BFGL-NGS-45440 ARS-BFGL-NGS-113275 ARS-BFGL-NGS-206 ARS-BFGL-NGS-118898 ARS-BFGL-NGS-97053 BTB-01429089 ARS-BFGL-NGS-16840 Hapmap53326-rs29023047 BTA-24875-no-rs BTB-01429039 ARS-BFGL-NGS-22787 ARS-BFGL-NGS-97302 Hapmap49932-BTA-24870 ARS-BFGL-NGS-32919 ARS-BFGL-NGS-20827 ARS-BFGL-NGS-115983 ARS-BFGL-NGS-25780 ARS-BFGL-NGS-107896 ARS-BFGL-NGS-117135 ARS-BFGL-NGS-72418 Hapmap40500-BTA-15603 ARS-BFGL-NGS-39759 ARS-BFGL-NGS-62571 ARS-BFGL-NGS-63329 BTB-00377449 Hapmap48909-BTA-82799 ARS-BFGL-NGS-110614 ARS-BFGL-NGS-32382 BTB-00377605 ARS-BFGL-NGS-118118 BTB-00377669 ARS-BFGL-NGS-49213 BTB-01126890 BTA-03165-rs29010931 BTB-01126874 ARS-BFGL-NGS-115573 BTA-89333-no-rs Hapmap41734-BTA-103209 BTB-00478134 BTB-00478151 BTB-01126763 Hapmap28625-BTA-149369 BTB-01957421 BTB-00378023 BTA-85135-no-rs BTB-00377933 ARS-BFGL-NGS-104763 BTB-02036754 ARS-BFGL-NGS-91989 BTB-00377789 BTB-02072771 BTB-01837292 BTB-01385470 Hapmap40245-BTA-29912 BTA-93433-no-rs ARS-BFGL-NGS-104062 UA-IFASA-5710 BTB-01573029 BTB-01572896 BTB-01572866 BTB-00378581 BTB-00378513 ARS-BFGL-NGS-22429 Hapmap36664-SCAFFOLD50340_7682 ARS-BFGL-NGS-84617 ARS-BFGL-NGS-20967 Hapmap33371-BTA-147485 BTA-86675-no-rs BTA-18498-no-rs BTA-83392-no-rs Hapmap49335-BTA-83363 Hapmap32419-BTA-83359 BTA-94256-no-rs Hapmap44492-BTA-88469 ARS-BFGL-NGS-20003 Hapmap48549-BTA-99373 ARS-BFGL-NGS-42521 BTB-01487164 ARS-BFGL-NGS-13958 BTB-01696077 BTB-00379161 BTB-00379127 BTB-00379107 BTB-00379074 BTA-07262-rs29026928 BTA-12989-no-rs BTB-01800430 BTB-01800374 Hapmap31176-BTA-158553 BTB-01517183 Hapmap29031-BTA-149529 ARS-BFGL-NGS-105604 BTB-01405916 ARS-BFGL-NGS-101319 ARS-BFGL-NGS-35259 ARS-BFGL-NGS-28614 BTB-01181264 ARS-BFGL-NGS-103775 Hapmap55055-rs29018260 Hapmap38446-BTA-91621 ARS-BFGL-NGS-35242 ARS-BFGL-NGS-57259 ARS-BFGL-NGS-104096 ARS-BFGL-NGS-40446 ARS-BFGL-NGS-19735 ARS-BFGL-NGS-26037 Hapmap51197-BTA-25294 BTA-25293-no-rs Hapmap43790-BTA-121886 ARS-BFGL-NGS-1203 ARS-BFGL-NGS-115110 ARS-BFGL-NGS-111265 ARS-BFGL-NGS-34350 BTA-83825-no-rs Hapmap11707-BTA-83854 ARS-BFGL-NGS-106714 BTA-83934-no-rs ARS-BFGL-NGS-85367 ARS-BFGL-NGS-26285 ARS-BFGL-NGS-72307 ARS-BFGL-NGS-114374 ARS-BFGL-NGS-79409 Hapmap38916-BTA-84073 ARS-BFGL-NGS-100620 Hapmap57776-rs29013550 ARS-BFGL-NGS-4538 ARS-BFGL-NGS-5339 ARS-BFGL-NGS-15799 ARS-BFGL-NGS-57285 ARS-BFGL-NGS-37889 ARS-BFGL-NGS-64801 ARS-BFGL-NGS-93995 BTA-83229-no-rs ARS-BFGL-NGS-110691 Hapmap38633-BTA-83140 BTA-03986-rs29011742 BTA-28590-no-rs BTA-28596-no-rs ARS-BFGL-NGS-26204 BTB-01438088 Hapmap49802-BTA-93290 ARS-BFGL-NGS-84006 Hapmap58210-rs29015574 BTB-00379889 BTA-84589-no-rs ARS-BFGL-NGS-57235 Hapmap27414-BTA-146260 Hapmap48495-BTA-84685 ARS-BFGL-NGS-113087 BTA-84727-no-rs Hapmap60175-rs29026961 ARS-BFGL-NGS-35837 ARS-BFGL-NGS-82987 ARS-BFGL-NGS-101844 ARS-BFGL-NGS-10298 ARS-BFGL-NGS-35138 ARS-BFGL-NGS-112178 ARS-BFGL-NGS-80422 BTB-01365157 ARS-BFGL-NGS-73513 ARS-BFGL-NGS-31200 Hapmap33607-BTA-163620 ARS-BFGL-NGS-24708 BTB-01644216 ARS-BFGL-NGS-72820 BTA-91270-no-rs BTA-115781-no-rs ARS-BFGL-NGS-17755 BTB-01653669 BTA-87129-no-rs BTA-86284-no-rs BTA-85289-no-rs BTB-00382301 BTB-01756385 BTB-01756422 ARS-BFGL-NGS-117900 BTA-85297-no-rs BTB-00381859 BTB-00381760 UA-IFASA-5793 BTB-00381706 ARS-BFGL-NGS-74565 ARS-BFGL-NGS-42721 BTA-85287-no-rs ARS-BFGL-NGS-116690 BTA-85266-no-rs ARS-BFGL-NGS-116510 BTA-103750-no-rs ARS-BFGL-NGS-39643 Hapmap27634-BTA-158717 ARS-BFGL-NGS-1357 ARS-BFGL-NGS-109769 ARS-BFGL-NGS-14739 BTB-01576268 Hapmap54560-rs29009707 ARS-BFGL-NGS-42897 BTB-00380240 ARS-BFGL-NGS-64316 Hapmap44930-BTA-109958 ARS-BFGL-NGS-105703 BTB-01643298 Hapmap51326-BTA-85047 Hapmap57341-rs29010513 BTB-00380322 BTB-00380334 BTB-00380633 Hapmap54831-rs29027235 BTB-00380899 ARS-BFGL-NGS-58241 BTB-01407900 Hapmap33482-BTA-138844 BTB-01407982 ARS-BFGL-NGS-26226 BTB-01632577 BTB-01842145 BTB-02052278 BTB-01874104 Hapmap25309-BTA-153368 BTB-01556111 BTB-01612185 BTB-01612195 ARS-BFGL-NGS-95470 ARS-BFGL-NGS-106070 ARS-BFGL-NGS-46439 ARS-BFGL-NGS-15012 BTA-85259-no-rs ARS-BFGL-NGS-36670 Hapmap53320-rs29018912 Hapmap50274-BTA-18417 Hapmap46780-BTA-18414 Hapmap44430-BTA-94402 BTA-115038-no-rs Hapmap47187-BTA-115042 ARS-BFGL-NGS-101978 ARS-BFGL-NGS-45684 ARS-BFGL-NGS-78782 Hapmap43410-BTA-94414 Hapmap46542-BTA-94412 Hapmap43732-BTA-94409 BTA-94407-no-rs ARS-BFGL-NGS-104719 Hapmap42110-BTA-122117 ARS-BFGL-NGS-115705 ARS-BFGL-NGS-14391 Hapmap38885-BTA-16235 ARS-BFGL-NGS-1750 ARS-BFGL-NGS-15193 Hapmap48666-BTA-16236 BTA-115573-no-rs BTA-99448-no-rs ARS-BFGL-NGS-17690 BTA-85309-no-rs ARS-BFGL-NGS-98828 Hapmap58910-rs29012613 ARS-BFGL-NGS-60161 ARS-BFGL-NGS-108555 Hapmap25659-BTA-94623 BTA-19490-no-rs Hapmap43805-BTA-19491 BTB-01678771 Hapmap27670-BTA-83067 BTB-01990582 ARS-BFGL-BAC-35400 BTB-01094964 BTB-01095008 BTA-20861-no-rs Hapmap42868-BTA-20866 BTB-01095154 BTB-01095261 BTB-01714079 Hapmap40657-BTA-115707 BTB-01985049 BTB-00384592 Hapmap51501-BTA-83079 BTB-00384287 BTB-00382945 BTB-00382893 Hapmap43708-BTA-85337 Hapmap44149-BTA-85336 ARS-BFGL-NGS-14741 BTB-00383082 BTB-02006729 Hapmap42728-BTA-92545 BTA-26796-no-rs ARS-BFGL-NGS-104704 BTB-00383268 Hapmap52337-rs29022325 BTB-00383200 ARS-BFGL-NGS-61979 BTA-85350-no-rs BTB-00383473 Hapmap54302-rs29013643 BTA-85354-no-rs ARS-BFGL-NGS-55463 ARS-BFGL-NGS-74851 BTB-00383772 ARS-BFGL-NGS-10167 ARS-BFGL-NGS-76440 ARS-BFGL-NGS-109816 BTB-01320781 ARS-BFGL-NGS-115008 Hapmap34256-BES9_Contig132_328 Hapmap60820-rs29014647 Hapmap46562-BTA-28711 BTB-01362144 BTB-01362120 ARS-BFGL-NGS-69657 ARS-BFGL-NGS-4479 BTB-01072640 BTB-01072719 ARS-BFGL-NGS-31500 BTB-01072717 BTB-01072905 BTB-01072969 BTB-01072997 BTB-01073083 BTB-01716039 BTB-00385217 BTB-00385381 ARS-BFGL-NGS-27427 BTA-83093-no-rs BTB-02058641 BTB-00384715 Hapmap47111-BTA-83104 BTB-00385685 BTA-83107-no-rs BTB-00385823 Hapmap50794-BTA-83112 Hapmap53101-rs29017323 BTA-83125-no-rs ARS-BFGL-NGS-83466 BTB-00386041 BTA-83128-no-rs BTA-100744-no-rs ARS-BFGL-NGS-21958 ARS-BFGL-NGS-79982 BTA-83137-no-rs ARS-BFGL-NGS-91263 ARS-BFGL-NGS-115754 Hapmap35889-SCAFFOLD32492_3890 ARS-BFGL-NGS-105440 ARS-BFGL-NGS-32323 ARS-BFGL-NGS-37539 Hapmap31053-BTA-111664 ARS-BFGL-NGS-65341 BTA-95805-no-rs BTB-01468350 Hapmap38570-BTA-112517 ARS-BFGL-NGS-44031 BTB-01319745 Hapmap41922-BTA-63988 BTB-01534273 ARS-BFGL-NGS-79864 BTB-01819195 ARS-BFGL-NGS-21973 BTB-01861211 BTB-01575618 Hapmap50582-BTA-117173 BTB-01083056 ARS-BFGL-NGS-45002 ARS-BFGL-NGS-33303 ARS-BFGL-NGS-58796 Hapmap39984-BTA-21408 ARS-BFGL-NGS-103124 BTB-00386408 BTB-01932422 DPI-30 BTB-01082488 BTB-00386842 BTB-00386854 ARS-BFGL-NGS-39316 BTB-01769540 BTB-01769497 BTB-00386978 BTB-00387060 BTB-00387068 BTB-00387552 Hapmap45223-BTA-86178 ARS-BFGL-NGS-102239 UA-IFASA-6188 BTB-00387307 BTB-01887882 BTB-01887905 Hapmap58501-rs29017499 BTA-83186-no-rs Hapmap24843-BTA-146394 BTA-90733-no-rs Hapmap51503-BTA-83211 BTB-01209657 BTB-01708014 BTB-01746493 BTB-01746479 BTB-01444218 BTB-01444539 BTB-01614174 BTB-01768682 BTB-01685265 Hapmap51344-BTA-88886 BTB-02047616 BTB-01218275 BTB-01440667 BTB-01846303 BTB-01218371 ARS-BFGL-NGS-116172 BTB-01218452 BTA-112805-no-rs BTB-01218539 BTB-01683955 ARS-BFGL-NGS-34020 BTB-01737039 ARS-BFGL-NGS-106238 BTB-01674882 BTB-01674973 BTB-01675002 BTB-01632102 Hapmap38377-BTA-109065 ARS-BFGL-NGS-77095 BTB-00386288 Hapmap50121-BTA-83146 BTB-01882599 BTA-83149-no-rs ARS-BFGL-NGS-116724 Hapmap49089-BTA-23167 Hapmap51957-BTA-83206 BTB-00387837 ARS-BFGL-NGS-68206 BTA-112869-no-rs ARS-BFGL-NGS-98615 BTA-83267-no-rs Hapmap48911-BTA-83268 Hapmap50795-BTA-83271 BTB-00384830 BTB-00384837 ARS-BFGL-NGS-27063 Hapmap27597-BTA-146334 BTB-00388134 BTA-83227-no-rs BTB-00388186 BTB-00388155 BTB-00388242 BTB-00388235 BTB-01911582 Hapmap25127-BTA-83222 BTA-00871-rs29014022 BTB-00389036 BTB-00389124 BTA-83295-no-rs BTB-00389188 Hapmap59178-rs29009651 Hapmap49334-BTA-83296 Hapmap42695-BTA-83298 BTB-00389315 BTB-01843757 Hapmap44270-BTA-67318 BTB-00124923 BTB-00124963 Hapmap60744-rs29013916 BTB-00389746 BTB-00113934 ARS-BFGL-NGS-4290 BTB-02058917 Hapmap30779-BTA-128280 BTB-00518052 Hapmap49959-BTA-32153 BTB-00518033 BTB-01290891 ARS-BFGL-NGS-10196 ARS-BFGL-NGS-2259 BTA-21753-no-rs ARS-BFGL-NGS-4843 ARS-BFGL-NGS-22883 ARS-BFGL-NGS-113787 BTA-21733-no-rs ARS-BFGL-NGS-4766 BTB-01249509 ARS-BFGL-NGS-108289 BTB-01249515 Hapmap42830-BTA-117799 BTB-01249963 BTA-94534-no-rs BTB-01451850 BTB-00389006 BTB-00957662 BTA-62198-no-rs ARS-BFGL-NGS-117511 Hapmap60126-rs29022845 ARS-BFGL-NGS-40399 Hapmap51935-BTA-17831 ARS-BFGL-NGS-20610 BTB-01229331 ARS-BFGL-NGS-32966 ARS-BFGL-NGS-63180 ARS-BFGL-NGS-43879 ARS-BFGL-NGS-58120 Hapmap29482-BTA-146449 BTA-06997-rs29021351 ARS-BFGL-NGS-15308 Hapmap48912-BTA-83311 ARS-BFGL-NGS-17236 BTA-83317-no-rs Hapmap47527-BTA-121897 ARS-BFGL-NGS-27841 ARS-BFGL-NGS-112742 BTB-00388729 ARS-BFGL-NGS-118865 ARS-BFGL-NGS-44162 Hapmap50122-BTA-83335 Hapmap59361-rs29017977 BTA-83341-no-rs BTA-83342-no-rs ARS-BFGL-NGS-42246 ARS-BFGL-NGS-10254 ARS-BFGL-NGS-103721 BTA-83528-no-rs Hapmap42860-BTA-17231 BTA-17229-no-rs Hapmap27023-BTA-159777 BTA-17225-no-rs BTA-116260-no-rs Hapmap39630-BTA-17235 BTA-17234-no-rs ARS-BFGL-NGS-29436 Hapmap31815-BTA-156123 ARS-BFGL-NGS-72216 Hapmap50250-BTA-118345 ARS-BFGL-NGS-13783 BTA-117313-no-rs UA-IFASA-7943 Hapmap35705-SCAFFOLD135437_5344 ARS-BFGL-NGS-96167 Hapmap38574-BTA-118638 Hapmap22667-BTA-118637 UA-IFASA-8241 Hapmap34594-BES1_Contig678_1348 ARS-BFGL-NGS-37643 Hapmap44525-BTA-15474 Hapmap51813-BTA-15470 BTA-88357-no-rs ARS-BFGL-NGS-21330 ARS-BFGL-NGS-55374 ARS-BFGL-NGS-37982 ARS-BFGL-NGS-52530 ARS-BFGL-NGS-103934 BTA-83566-no-rs Hapmap50123-BTA-83561 UA-IFASA-4157 ARS-BFGL-NGS-110579 ARS-BFGL-NGS-59851 ARS-BFGL-NGS-170 ARS-BFGL-NGS-38561 Hapmap49359-BTA-88301 ARS-BFGL-NGS-39444 ARS-BFGL-NGS-75844 Hapmap57331-rs29009884 ARS-BFGL-NGS-31921 ARS-BFGL-NGS-25589 Hapmap44189-BTA-109443 BTA-83636-no-rs ARS-BFGL-NGS-61170 Hapmap24598-BTA-83620 UA-IFASA-8966 Hapmap39950-BTA-83616 ARS-BFGL-NGS-75277 BTA-83577-no-rs Hapmap50124-BTA-83568 ARS-BFGL-NGS-104543 ARS-BFGL-NGS-106536 ARS-BFGL-NGS-85944 Hapmap24524-BTA-107865 BTA-83591-no-rs Hapmap33674-BTA-156367 Hapmap34923-BES9_Contig458_891 BTA-83597-no-rs ARS-BFGL-NGS-119030 Hapmap43954-BTA-83607 ARS-BFGL-NGS-61224 ARS-BFGL-NGS-14611 Hapmap51481-BTA-67522 Hapmap50754-BTA-67505 BTA-67497-no-rs Hapmap49702-BTA-67493 ARS-BFGL-NGS-88160 ARS-BFGL-NGS-27097 Hapmap43369-BTA-83656 ARS-BFGL-NGS-219 BTB-00391421 BTB-00391456 BTB-00391496 BTB-00391548 BTB-01609048 Hapmap58739-rs29021754 BTB-01739003 ARS-BFGL-NGS-116695 BTA-27524-no-rs BTB-01352573 Hapmap41217-BTA-27517 BTB-01352726 BTB-01352842 Hapmap30840-BTA-147842 BTB-00391886 BTA-83662-no-rs BTB-00391944 BTA-87891-no-rs BTA-87887-no-rs Hapmap51338-BTA-87881 BTA-87878-no-rs Hapmap52880-ss46526560 ARS-BFGL-NGS-41171 BTB-01347067 BTB-01346962 BTA-118911-no-rs Hapmap54273-rs29023608 BTB-00391825 BTB-00391835 ARS-BFGL-NGS-22125 ARS-BFGL-NGS-103434 BTA-83709-no-rs UA-IFASA-4980 BTB-00392462 Hapmap49336-BTA-83713 BTB-00392496 Hapmap44146-BTA-83959 BTB-00397090 BTB-00397064 BTA-83950-no-rs BTB-00396972 ARS-BFGL-NGS-101365 BTB-00396949 Hapmap47870-BTA-121912 BTB-01931984 ARS-BFGL-NGS-616 Hapmap46961-BTA-17297 Hapmap41465-BTA-17283 Hapmap49897-BTA-17285 Hapmap25907-BTA-159799 BTB-01282960 Hapmap60361-rs29012351 ARS-BFGL-NGS-103666 BTB-01283139 Hapmap47166-BTA-107072 ARS-BFGL-NGS-97180 ARS-BFGL-NGS-69840 Hapmap51117-BTA-102867 BTA-102864-no-rs Hapmap39302-BTA-102862 BTB-01433341 Hapmap60949-rs29020404 Hapmap23928-BTA-102869 BTB-01168248 ARS-BFGL-NGS-104966 BTB-01176710 ARS-BFGL-NGS-12787 BTB-01247353 BTB-01247372 Hapmap27882-BTA-153819 BTB-01176316 BTB-01215209 Hapmap55039-rs29017433 Hapmap47506-BTA-111956 BTA-111931-no-rs BTB-01215320 BTA-111934-no-rs ARS-BFGL-NGS-82830 BTA-111940-no-rs ARS-BFGL-NGS-34392 Hapmap54211-rs29016139 ARS-BFGL-NGS-93755 BTB-00392829 Hapmap27874-BTA-146513 BTB-00392847 BTB-00392873 Hapmap59283-rs29021602 BTB-01639540 Hapmap36575-SCAFFOLD243776_825 BTA-83723-no-rs BTA-17651-no-rs Hapmap42486-BTA-26497 BTB-01286183 UA-IFASA-2436 ARS-BFGL-NGS-5833 BTA-17652-no-rs BTB-01286081 BTB-01286068 BTB-00393938 BTB-01837203 BTB-00393850 Hapmap32827-BTA-146530 BTB-01922590 Hapmap48917-BTA-83740 BTA-83739-no-rs BTB-00393640 Hapmap50126-BTA-83733 Hapmap26414-BTA-146523 BTB-00393138 BTB-00393113 BTB-00393098 BTB-00392986 BTB-00392969 BTB-00392939 BTB-01395435 BTB-01568460 Hapmap47479-BTA-104638 Hapmap46458-BTA-104642 BTB-02010143 Hapmap46176-BTA-88146 ARS-BFGL-NGS-47927 BTB-01395754 BTB-01716797 Hapmap41808-BTA-26633 BTB-01346677 BTB-01346626 Hapmap44223-BTA-26639 BTA-105130-no-rs BTB-01576221 ARS-BFGL-NGS-80765 BTB-01151429 BTB-01151441 BTB-02024936 Hapmap42751-BTA-98904 Hapmap49396-BTA-98905 BTB-01151584 BTA-98907-no-rs Hapmap40152-BTA-98921 BTB-01152078 BTB-01152124 BTB-01852813 ARS-BFGL-NGS-84840 BTB-01891792 UA-IFASA-4968 BTA-83801-no-rs BTB-01427738 BTA-92485-no-rs ARS-BFGL-NGS-16443 BTB-01427780 BTB-01990746 BTA-87269-no-rs ARS-BFGL-NGS-14862 BTB-01573139 BTA-104917-no-rs BTB-01604502 BTB-01467653 ARS-BFGL-NGS-29768 Hapmap58670-rs29015048 BTB-00394155 BTA-83794-no-rs BTA-21388-no-rs BTB-00901195 Hapmap51290-BTA-70575 ARS-BFGL-NGS-93427 Hapmap60059-rs29014427 BTB-00394480 Hapmap54251-rs29018288 ARS-BFGL-NGS-33605 ARS-BFGL-NGS-92583 BTB-00395111 BTB-00395187 BTB-00395273 ARS-BFGL-NGS-70890 BTB-00395419 Hapmap38634-BTA-83821 Hapmap41438-BTA-115881 Hapmap49874-BTA-115876 ARS-BFGL-NGS-111307 BTA-83827-no-rs BTA-06907-rs29021263 Hapmap53523-rs29024932 ARS-BFGL-NGS-66624 Hapmap50486-BTA-83799 BTA-83895-no-rs BTA-83899-no-rs ARS-BFGL-NGS-107809 BTA-83905-no-rs BTB-00396922 Hapmap29534-BTA-146538 ARS-BFGL-NGS-34075 ARS-BFGL-NGS-56932 BTB-00396331 BTB-00396373 BTB-00396414 ARS-BFGL-NGS-102173 Hapmap49886-BTA-121910 Hapmap51642-BTA-83927 Hapmap48919-BTA-83929 ARS-BFGL-NGS-78250 BTB-00396602 BTB-00396685 BTB-00396747 Hapmap41095-BTA-83941 ARS-BFGL-NGS-21904 BTB-00397142 ARS-BFGL-NGS-77738 BTB-00397464 BTB-01352997 Hapmap31864-BTA-27548 BTB-01593409 BTB-01593383 BTB-01593372 BTB-01310243 Hapmap31834-BTA-161163 Hapmap35811-SCAFFOLD290938_3570 ARS-BFGL-NGS-114054 ARS-BFGL-NGS-60933 Hapmap35559-SCAFFOLD35632_12026 ARS-BFGL-NGS-79902 ARS-BFGL-NGS-44385 BTA-12455-rs29024407 Hapmap26693-BTA-146557 ARS-BFGL-NGS-15887 Hapmap54718-rs29022960 BTA-83980-no-rs BTB-00397630 Hapmap52601-rs29025947 BTB-00397688 Hapmap34562-BES4_Contig366_1332 ARS-BFGL-NGS-33774 BTA-83987-no-rs BTB-01628262 Hapmap53639-rs29019504 ARS-BFGL-NGS-35676 BTB-01642014 BTB-01642049 ARS-BFGL-NGS-113585 Hapmap47795-BTA-98172 ARS-BFGL-NGS-36482 BTB-01673493 BTB-01752977 ARS-BFGL-NGS-53537 Hapmap31198-BTA-161981 BTB-01704093 ARS-BFGL-NGS-30222 BTB-01704243 BTA-15110-rs29026475 BTB-01730460 BTB-01386273 ARS-BFGL-NGS-117127 Hapmap44153-BTA-86963 Hapmap31163-BTA-154377 BTB-01594395 Hapmap55300-rs29024610 ARS-BFGL-NGS-71599 BTB-01746512 Hapmap57000-rs29011304 UA-IFASA-4566 Hapmap53242-rs29026834 ARS-BFGL-NGS-113788 Hapmap25845-BTA-146562 ARS-BFGL-NGS-98591 Hapmap47426-BTA-83993 Hapmap46381-BTA-84002 BTB-00398162 ARS-BFGL-NGS-39615 ARS-BFGL-NGS-111623 BTB-00398421 Hapmap34494-BES3_Contig286_1171 BTA-113948-no-rs Hapmap60982-rs29009579 ARS-BFGL-NGS-34134 BTA-84028-no-rs Hapmap58377-rs29014990 ARS-BFGL-NGS-32356 ARS-BFGL-NGS-58983 BTA-33284-no-rs Hapmap51586-BTA-33282 BTA-33278-no-rs ARS-BFGL-NGS-119043 ARS-BFGL-NGS-15033 ARS-BFGL-NGS-71216 BTA-21201-no-rs Hapmap51889-BTA-21207 ARS-BFGL-NGS-10864 ARS-BFGL-NGS-97739 Hapmap53394-rs29011074 Hapmap39783-BTA-84049 ARS-BFGL-NGS-77713 ARS-BFGL-NGS-102632 Hapmap51323-BTA-84058 Hapmap49773-BTA-84060 Hapmap48920-BTA-84063 Hapmap52411-rs29016144 Hapmap53034-rs29011422 ARS-BFGL-NGS-77406 BTA-84078-no-rs UA-IFASA-4852 Hapmap43076-BTA-84080 Hapmap43702-BTA-84086 Hapmap27175-BTA-146614 Hapmap32585-BTA-146623 BTA-84106-no-rs ARS-BFGL-NGS-17032 BTA-84108-no-rs BTA-102668-no-rs Hapmap34932-BES2_Contig534_1340 ARS-BFGL-NGS-24848 ARS-BFGL-NGS-119476 BTA-97754-no-rs ARS-BFGL-NGS-73931 Hapmap49339-BTA-84110 Hapmap39445-BTA-84115 ARS-BFGL-NGS-65921 BTA-122057-no-rs BTA-84153-no-rs BTA-84156-no-rs ARS-BFGL-NGS-103273 ARS-BFGL-NGS-88289 ARS-BFGL-NGS-88546 ARS-BFGL-NGS-78172 Hapmap34441-BES9_Contig154_536 BTA-84163-no-rs BTA-84164-no-rs Hapmap44658-BTA-84166 BTA-84172-no-rs Hapmap42338-BTA-84177 Hapmap25288-BTA-146657 ARS-BFGL-NGS-31553 Hapmap49774-BTA-84178 BTA-84179-no-rs BTA-84183-no-rs Hapmap40256-BTA-84189 ARS-BFGL-NGS-40061 ARS-BFGL-NGS-116287 ARS-BFGL-NGS-34643 Hapmap43703-BTA-84122 BTA-84124-no-rs BTA-84198-no-rs ARS-BFGL-NGS-29116 ARS-BFGL-NGS-20865 BTA-84256-no-rs BTA-84254-no-rs BTA-84244-no-rs BTA-84242-no-rs ARS-BFGL-NGS-28572 ARS-BFGL-NGS-36451 BTA-84237-no-rs Hapmap42339-BTA-84231 ARS-BFGL-NGS-28843 ARS-BFGL-NGS-37054 ARS-BFGL-NGS-59160 BTA-19965-no-rs BTA-19966-no-rs BTA-07004-no-rs BTA-84286-no-rs Hapmap43955-BTA-84283 Hapmap51348-BTA-90742 Hapmap48558-BTA-101012 Hapmap61054-rs29010366 ARS-BFGL-NGS-35694 BTA-01195-rs29012162 ARS-BFGL-NGS-12104 ARS-BFGL-NGS-74588 BTA-84297-no-rs ARS-BFGL-NGS-37047 BTA-93583-no-rs BTA-84292-no-rs Hapmap50488-BTA-84319 BTA-19410-no-rs BTA-84325-no-rs BTA-18844-no-rs Hapmap49341-BTA-84329 Hapmap31795-BTA-151053 Hapmap42142-BTA-22984 BTA-16148-no-rs Hapmap44040-BTA-22987 Hapmap52202-rs29021143 BTA-121926-no-rs Hapmap41986-BTA-84372 Hapmap32828-BTA-146707 ARS-BFGL-NGS-43195 Hapmap42740-BTA-96267 Hapmap50171-BTA-96266 BTA-107880-no-rs Hapmap26214-BTA-163696 ARS-BFGL-NGS-33739 Hapmap48707-BTA-28856 BTA-113455-no-rs Hapmap40091-BTA-91850 Hapmap40089-BTA-89155 Hapmap44298-BTA-84382 BTA-84365-no-rs BTA-84362-no-rs Hapmap51325-BTA-84364 BTA-84353-no-rs ARS-BFGL-NGS-55553 Hapmap59267-rs29026781 ARS-BFGL-NGS-112652 Hapmap57618-rs29026831 Hapmap54921-rs29026461 BTA-122201-no-rs Hapmap49843-BTA-106082 ARS-BFGL-NGS-11256 BTA-106078-no-rs BTB-01182680 BTB-01182684 Hapmap31482-BTA-154189 BTB-01182727 BTB-01182740 BTA-115307-no-rs Hapmap32778-BTA-106085 ARS-BFGL-NGS-70749 ARS-BFGL-NGS-27092 BTB-01645049 Hapmap60500-rs29024426 BTB-01645032 BTB-00401428 ARS-BFGL-NGS-32670 BTB-00401246 Hapmap46252-BTA-84439 ARS-BFGL-NGS-14920 Hapmap57034-rs29025414 ARS-BFGL-NGS-55057 BTB-00401032 ARS-BFGL-NGS-116623 Hapmap51065-BTA-84434 ARS-BFGL-NGS-102919 ARS-BFGL-NGS-118161 BTB-00400948 ARS-BFGL-NGS-99576 ARS-BFGL-NGS-100330 ARS-BFGL-NGS-109349 ARS-BFGL-NGS-1777 BTB-00400904 BTB-00400860 BTA-84427-no-rs ARS-BFGL-NGS-2241 Hapmap40603-BTA-84409 BTA-84405-no-rs BTA-84403-no-rs BTB-00400366 BTB-00400339 BTA-84397-no-rs BTB-00400244 Hapmap51958-BTA-84395 Hapmap42700-BTA-84388 BTB-01456416 BTB-01456392 BTB-01456321 BTB-00400138 ARS-BFGL-NGS-56140 BTA-84383-no-rs Hapmap54313-rs29012632 BTB-01513424 BTB-01513309 ARS-BFGL-NGS-30584 ARS-BFGL-NGS-53381 ARS-BFGL-NGS-30255 ARS-BFGL-NGS-118675 ARS-BFGL-NGS-23464 ARS-BFGL-NGS-17395 ARS-BFGL-NGS-25441 Hapmap40235-BTA-119728 ARS-BFGL-NGS-109815 ARS-BFGL-NGS-35130 ARS-BFGL-NGS-1866 ARS-BFGL-NGS-118527 ARS-BFGL-NGS-99132 BTA-112235-no-rs Hapmap33653-BTA-112243 ARS-BFGL-NGS-27299 Hapmap43145-BTA-107843 ARS-BFGL-NGS-96898 Hapmap43956-BTA-84582 Hapmap46173-BTA-84572 ARS-BFGL-NGS-60678 Hapmap59396-rs29023560 BTA-84570-no-rs ARS-BFGL-NGS-105322 BTA-84564-no-rs Hapmap50127-BTA-84563 BTA-02714-rs29010261 ARS-BFGL-NGS-18228 Hapmap23879-BTA-146765 BTA-84628-no-rs BTA-84626-no-rs BTB-00402806 BTB-00402916 Hapmap52373-rs29009799 Hapmap27146-BTA-123441 BTB-00402534 Hapmap27598-BTA-146755 ARS-BFGL-NGS-116404 BTB-00402311 Hapmap48493-BTA-84616 ARS-BFGL-NGS-24687 Hapmap51067-BTA-84587 ARS-BFGL-NGS-15259 ARS-BFGL-NGS-45802 BTB-00401909 ARS-BFGL-NGS-119928 BTB-00402076 Hapmap56489-rs29022968 ARS-BFGL-NGS-43711 Hapmap38787-BTA-84605 BTB-00402295 BTB-00403761 Hapmap55329-rs29012585 ARS-BFGL-NGS-35282 ARS-BFGL-NGS-37099 Hapmap54036-ss46525997 ARS-BFGL-NGS-58769 BTA-84665-no-rs BTA-56214-no-rs Hapmap54854-rs29025535 Hapmap55954-rs29018921 BTB-00331209 BTB-00331176 BTB-01693152 Hapmap49063-BTA-122476 BTB-02043786 BTB-01648475 BTB-01492359 BTB-02079832 BTB-00866140 BTA-56204-no-rs ARS-BFGL-NGS-36861 Hapmap58334-rs29012728 ARS-BFGL-NGS-28183 Hapmap43079-BTA-84708 BTA-56201-no-rs ARS-BFGL-NGS-6332 ARS-BFGL-NGS-3306 BTB-00405640 Hapmap50128-BTA-84697 Hapmap58876-ss46526986 BTB-00405512 ARS-BFGL-NGS-18187 ARS-BFGL-NGS-63897 ARS-BFGL-NGS-97743 Hapmap47152-BTA-101314 BTB-00405268 BTB-00405230 BTB-00404912 BTB-00404802 BTB-00404754 Hapmap40028-BTA-84686 BTB-00404735 Hapmap47116-BTA-84683 BTB-00404625 BTA-84673-no-rs Hapmap42341-BTA-84711 ARS-BFGL-NGS-46105 BTB-00404361 ARS-BFGL-NGS-83811 BTB-00404235 Hapmap30552-BTA-146773 BTB-00404155 BTB-00404050 BTB-00404043 ARS-BFGL-NGS-118377 BTB-01528583 BTB-01528609 ARS-BFGL-NGS-27372 BTB-01856096 BTB-01926094 Hapmap34846-BES9_Contig542_948 Hapmap44674-BTA-84638 BTA-86768-no-rs BTB-00403334 BTB-00403355 BTB-00403463 BTB-00403553 BTB-02052386 Hapmap52598-rs29022272 Hapmap42024-BTA-99056 Hapmap43117-BTA-99191 ARS-BFGL-NGS-55625 BTA-99061-no-rs ARS-BFGL-NGS-26936 ARS-BFGL-NGS-24141 ARS-BFGL-NGS-10572 BTB-00404639 BTB-00406396 ARS-BFGL-NGS-101711 Hapmap39594-BTA-84776 BTA-84777-no-rs BTA-14629-rs29023391 BTB-00406164 ARS-BFGL-NGS-89132 ARS-BFGL-NGS-97534 ARS-BFGL-NGS-21787 BTA-84755-no-rs ARS-BFGL-NGS-12213 BTB-00405876 Hapmap48921-BTA-84744 BTA-84733-no-rs ARS-BFGL-NGS-2080 ARS-BFGL-NGS-115094 Hapmap38918-BTA-84725 ARS-BFGL-NGS-52931 BTA-84778-no-rs Hapmap54030-rs29026423 Hapmap44147-BTA-84872 ARS-BFGL-NGS-39765 ARS-BFGL-NGS-96838 ARS-BFGL-NGS-119034 Hapmap36668-SCAFFOLD65016_14724 ARS-BFGL-NGS-114310 BTA-84833-no-rs BTA-84832-no-rs BTA-84831-no-rs ARS-BFGL-NGS-81082 ARS-BFGL-NGS-93641 ARS-BFGL-NGS-69908 ARS-BFGL-NGS-33437 ARS-BFGL-NGS-16920 ARS-BFGL-NGS-116774 ARS-BFGL-NGS-59449 ARS-BFGL-NGS-102511 ARS-BFGL-NGS-55179 ARS-BFGL-NGS-58059 ARS-BFGL-NGS-101339 ARS-BFGL-NGS-42139 ARS-BFGL-NGS-85269 Hapmap48097-BTA-84930 ARS-BFGL-NGS-62853 ARS-BFGL-NGS-61410 Hapmap52146-ss46526966 ARS-BFGL-NGS-94348 BTA-94264-no-rs ARS-BFGL-NGS-102803 ARS-BFGL-NGS-40929 ARS-BFGL-NGS-12503 ARS-BFGL-NGS-63323 ARS-BFGL-NGS-38237 ARS-BFGL-NGS-100825 Hapmap38532-BTA-84823 ARS-BFGL-NGS-5298 BTA-94895-no-rs ARS-BFGL-NGS-25581 ARS-BFGL-NGS-3175 ARS-BFGL-NGS-37602 BTA-93490-no-rs ARS-BFGL-NGS-28538 ARS-BFGL-NGS-23123 ARS-BFGL-NGS-119644 ARS-BFGL-NGS-100350 ARS-BFGL-NGS-119453 Hapmap48923-BTA-85080 Hapmap47120-BTA-85079 ARS-BFGL-NGS-3314 ARS-BFGL-NGS-102854 BTA-84960-no-rs ARS-BFGL-NGS-103746 Hapmap49777-BTA-84987 ARS-BFGL-NGS-95100 ARS-BFGL-NGS-38971 ARS-BFGL-NGS-114715 Hapmap60555-rs29018256 ARS-USMARC-Parent-DQ786765-rs29009858 UA-IFASA-2515 Hapmap39447-BTA-85013 ARS-BFGL-NGS-22058 BTA-75293-no-rs Hapmap31124-BTA-146889 ARS-BFGL-NGS-103764 ARS-BFGL-NGS-20442 Hapmap43375-BTA-85005 ARS-BFGL-NGS-70685 ARS-BFGL-NGS-9633 ARS-BFGL-NGS-102054 ARS-BFGL-NGS-104698 Hapmap42705-BTA-85041 Hapmap50130-BTA-85042 ARS-BFGL-NGS-110002 BTA-85048-no-rs ARS-BFGL-NGS-3400 Hapmap51327-BTA-85076 ARS-BFGL-NGS-114319 Hapmap43376-BTA-85122 ARS-BFGL-NGS-65306 ARS-BFGL-NGS-115765 ARS-BFGL-NGS-5845 BTA-85115-no-rs Hapmap59467-rs29011362 ARS-BFGL-NGS-113413 ARS-BFGL-NGS-109783 ARS-BFGL-NGS-55675 Hapmap49345-BTA-85101 BTA-85096-no-rs ARS-BFGL-NGS-114838 ARS-BFGL-NGS-24483 ARS-BFGL-NGS-106540 ARS-BFGL-NGS-116687 ARS-BFGL-NGS-10149 ARS-BFGL-NGS-10063 ARS-BFGL-NGS-75216 ARS-BFGL-NGS-78761 BTA-108536-no-rs Hapmap41989-BTA-85190 Hapmap46889-BTA-85184 BTA-85182-no-rs Hapmap51770-BTA-85181 ARS-BFGL-NGS-4320 ARS-BFGL-NGS-38487 Hapmap53323-rs29022857 Hapmap23780-BTA-85163 ARS-BFGL-NGS-24953 UA-IFASA-9685 Hapmap46888-BTA-85152 ARS-BFGL-NGS-28159 ARS-BFGL-NGS-26349 ARS-BFGL-NGS-106604 ARS-BFGL-NGS-11625 ARS-BFGL-NGS-22624 ARS-BFGL-NGS-99341 Hapmap53758-rs29023535 ARS-BFGL-NGS-23888 ARS-BFGL-NGS-58052 ARS-BFGL-NGS-26554 ARS-BFGL-NGS-32255 ARS-BFGL-NGS-117605 Hapmap52282-rs29018722 BTA-85226-no-rs Hapmap32586-BTA-146939 ARS-BFGL-NGS-67540 ARS-BFGL-NGS-114891 ARS-BFGL-NGS-20741 ARS-BFGL-NGS-18856 ARS-BFGL-NGS-112262 ARS-BFGL-NGS-102044 ARS-BFGL-NGS-62112 ARS-BFGL-NGS-61738 Hapmap33058-BTA-158159 ARS-BFGL-NGS-6479 ARS-BFGL-NGS-89011 BTA-117687-no-rs ARS-BFGL-NGS-32882 ARS-BFGL-NGS-10559 ARS-BFGL-NGS-103129 ARS-BFGL-NGS-115046 Hapmap40046-BTA-117691 ARS-BFGL-NGS-6757 ARS-BFGL-NGS-53294 ARS-BFGL-NGS-1651 ARS-BFGL-NGS-77944 ARS-BFGL-NGS-34445 ARS-BFGL-NGS-19753 Hapmap51347-BTA-90657 ARS-BFGL-NGS-1335 ARS-BFGL-NGS-53423 ARS-BFGL-NGS-83257 ARS-BFGL-NGS-114754 ARS-BFGL-NGS-26776 ARS-BFGL-NGS-115093 ARS-BFGL-NGS-4595 ARS-BFGL-NGS-10411 ARS-BFGL-NGS-22128 ARS-BFGL-NGS-6048 Hapmap47489-BTA-108175 ARS-BFGL-NGS-102129 UA-IFASA-8467 ARS-BFGL-NGS-112953 Hapmap39478-BTA-26135 ARS-BFGL-NGS-104767 ARS-BFGL-NGS-40761 Hapmap46920-BTA-106148 ARS-BFGL-NGS-31475 BTA-07939-rs29027600 ARS-BFGL-NGS-216 ARS-BFGL-NGS-119719 ARS-BFGL-NGS-2270 ARS-BFGL-NGS-67883 BTA-20613-no-rs Hapmap50615-BTA-20585 ARS-BFGL-NGS-116535 Hapmap49460-BTA-114998 ARS-BFGL-NGS-23526 ARS-BFGL-NGS-40198 Hapmap48018-BTA-60331 ARS-BFGL-NGS-77658 Hapmap57631-rs29027204 ARS-BFGL-NGS-59753 ARS-BFGL-NGS-118679 ARS-BFGL-NGS-30225 ARS-BFGL-NGS-106325 BTB-01229409 ARS-BFGL-NGS-32417 ARS-BFGL-NGS-112670 BTB-01575718 ARS-BFGL-NGS-6600 Hapmap46615-BTA-95810 ARS-BFGL-NGS-91238 ARS-BFGL-NGS-43692 ARS-BFGL-NGS-39325 ARS-BFGL-NGS-108526 ARS-BFGL-NGS-88819 ARS-BFGL-NGS-96591 Hapmap32857-BTA-155630 ARS-BFGL-NGS-92893 Hapmap25493-BTA-109827 Hapmap22809-BTA-155621 Hapmap41235-BTA-34298 Hapmap51406-BTA-120988 UA-IFASA-6738 ARS-BFGL-NGS-23041 Hapmap53305-rs29024571 ARS-BFGL-BAC-12296 BTA-121980-no-rs Hapmap47695-BTA-67198 BTA-18928-no-rs ARS-BFGL-NGS-106302 ARS-BFGL-NGS-12481 ARS-BFGL-NGS-113571 ARS-BFGL-NGS-98841 BTA-75317-no-rs ARS-BFGL-NGS-36005 ARS-BFGL-NGS-33007 ARS-BFGL-NGS-13562 BTA-22344-no-rs DPI-8 ARS-BFGL-NGS-116641 Hapmap35453-SCAFFOLD669_15136 ARS-BFGL-NGS-117533 ARS-BFGL-NGS-114662 ARS-BFGL-NGS-8201 ARS-BFGL-NGS-110364 ARS-BFGL-NGS-18543 BTA-23242-no-rs ARS-BFGL-NGS-53960 Hapmap40077-BTA-62305 ARS-BFGL-NGS-107843 Hapmap38331-BTA-61256 ARS-BFGL-NGS-22225 BTA-60292-no-rs Hapmap48017-BTA-60281 ARS-BFGL-NGS-117680 Hapmap39848-BTA-59393 ARS-BFGL-NGS-3678 ARS-BFGL-NGS-105248 Hapmap31071-BTA-125074 ARS-BFGL-NGS-55511 ARS-BFGL-NGS-37053 ARS-BFGL-NGS-113239 ARS-BFGL-NGS-108825 ARS-BFGL-NGS-8362 ARS-BFGL-NGS-103826 Hapmap35793-SCAFFOLD311748_23298 Hapmap23512-BTA-125084 ARS-BFGL-NGS-97105 ARS-BFGL-NGS-101262 ARS-USMARC-186 ARS-BFGL-NGS-115023 ARS-BFGL-NGS-21248 Hapmap42288-BTA-66236 BTA-66258-no-rs ARS-BFGL-NGS-115756 Hapmap59990-rs29016947 BTA-119095-no-rs Hapmap52257-rs29015344 ARS-BFGL-NGS-5218 ARS-BFGL-NGS-28389 ARS-BFGL-NGS-33270 Hapmap40116-BTA-27577 BTA-69299-no-rs ARS-BFGL-NGS-106806 ARS-BFGL-NGS-117962 ARS-BFGL-NGS-63702 ARS-BFGL-BAC-6513 ARS-BFGL-NGS-5922 ARS-BFGL-NGS-55845 ARS-BFGL-NGS-101697 ARS-BFGL-NGS-42953 ARS-BFGL-NGS-16712 BTA-112304-no-rs ARS-BFGL-BAC-15492 ARS-BFGL-NGS-41201 ARS-BFGL-NGS-5819 Hapmap38777-BTA-73331 Hapmap41952-BTA-73370 ARS-BFGL-NGS-19370 ARS-BFGL-NGS-44764 ARS-BFGL-NGS-35455 BTB-00408511 ARS-BFGL-NGS-96729 ARS-BFGL-NGS-101723 ARS-BFGL-NGS-99907 BTB-00408221 ARS-BFGL-NGS-66090 ARS-BFGL-NGS-30509 ARS-BFGL-NGS-119397 ARS-BFGL-NGS-37609 BTB-00407929 BTB-00407977 BTB-00408050 ARS-BFGL-NGS-26505 ARS-BFGL-NGS-111486 BTB-00411234 BTB-00411248 BTB-00411310 BTB-01812866 BTB-01775434 Hapmap41096-BTA-84486 ARS-BFGL-NGS-2802 BTB-00411816 ARS-BFGL-NGS-28939 BTB-00412175 Hapmap43706-BTA-84489 ARS-BFGL-NGS-42841 Hapmap46884-BTA-84494 ARS-BFGL-NGS-80614 Hapmap32904-BTA-84499 ARS-BFGL-NGS-80025 ARS-BFGL-NGS-92296 ARS-BFGL-NGS-94704 Hapmap51066-BTA-84509 Hapmap56722-rs29026872 BTB-01605503 ARS-BFGL-NGS-104225 ARS-BFGL-NGS-108679 ARS-BFGL-NGS-37335 Hapmap53235-rs29021091 ARS-BFGL-NGS-41420 ARS-BFGL-NGS-103122 ARS-BFGL-NGS-102220 BTB-00409355 Hapmap41635-BTA-77313 ARS-BFGL-NGS-105416 ARS-BFGL-NGS-9514 ARS-BFGL-NGS-71414 ARS-BFGL-NGS-10138 ARS-BFGL-NGS-5274 BTB-00410708 ARS-BFGL-NGS-116295 ARS-BFGL-BAC-13545 ARS-BFGL-NGS-97461 ARS-BFGL-NGS-107051 BTB-00410577 UA-IFASA-7255 ARS-BFGL-NGS-5321 ARS-BFGL-NGS-117447 ARS-BFGL-NGS-95091 Hapmap40818-BTA-81387 ARS-BFGL-NGS-10428 ARS-BFGL-NGS-106435 ARS-BFGL-NGS-29028 BTB-00410322 ARS-BFGL-NGS-15334 ARS-BFGL-NGS-3249 BTB-00410198 Hapmap39869-BTA-78346 ARS-BFGL-NGS-32952 ARS-BFGL-NGS-113961 ARS-BFGL-NGS-39179 ARS-BFGL-NGS-14122 ARS-BFGL-NGS-18282 ARS-BFGL-NGS-92657 ARS-BFGL-NGS-29149 ARS-BFGL-NGS-29714 ARS-BFGL-NGS-76838 ARS-BFGL-NGS-119197 ARS-BFGL-NGS-117894 ARS-BFGL-NGS-68425 ARS-BFGL-NGS-112323 ARS-BFGL-NGS-93718 ARS-BFGL-NGS-4970 ARS-BFGL-NGS-90657 ARS-BFGL-NGS-6488 ARS-BFGL-NGS-19415 ARS-BFGL-NGS-61618 ARS-BFGL-NGS-119196 ARS-BFGL-NGS-44234 ARS-BFGL-NGS-118236 Hapmap47826-BTA-107963 ARS-BFGL-NGS-5722 ARS-BFGL-NGS-16604 ARS-BFGL-NGS-87552 BTA-83414-no-rs ARS-BFGL-NGS-64755 ARS-BFGL-NGS-43079 ARS-BFGL-NGS-116044 ARS-BFGL-NGS-110064 ARS-BFGL-NGS-114232 ARS-BFGL-BAC-14169 BTA-83386-no-rs ARS-BFGL-NGS-4201 ARS-BFGL-NGS-112303 ARS-BFGL-NGS-84998 ARS-BFGL-NGS-82984 ARS-BFGL-NGS-20450 ARS-BFGL-NGS-117546 ARS-BFGL-NGS-117735 Hapmap40220-BTA-60296 ARS-BFGL-NGS-91653 Hapmap38385-BTA-120800 ARS-BFGL-NGS-25507 ARS-BFGL-NGS-99693 Hapmap47670-BTA-60313 ARS-BFGL-NGS-94247 ARS-BFGL-NGS-101031 ARS-BFGL-NGS-59814 ARS-BFGL-NGS-35904 ARS-BFGL-NGS-22303 Hapmap35424-SCAFFOLD125215_9058 BTA-17502-no-rs ARS-BFGL-NGS-21217 ARS-BFGL-NGS-117076 ARS-BFGL-NGS-26461 ARS-BFGL-NGS-52539 ARS-BFGL-NGS-50086 BTA-28297-no-rs Hapmap49943-BTA-28302 ARS-BFGL-BAC-10952 Hapmap39474-BTA-19488 ARS-BFGL-NGS-113726 ARS-BFGL-NGS-15813 ARS-BFGL-NGS-32828 Hapmap48821-BTA-59356 ARS-BFGL-NGS-116331 ARS-BFGL-NGS-66778 ARS-BFGL-NGS-22915 BTA-59388-no-rs ARS-BFGL-NGS-104202 BTA-59405-no-rs ARS-BFGL-NGS-6765 ARS-BFGL-NGS-115332 Hapmap43979-BTA-97666 Hapmap60219-rs29009655 Hapmap49474-BTA-117913 ARS-BFGL-NGS-103140 ARS-BFGL-NGS-40576 ARS-BFGL-NGS-79056 ARS-BFGL-NGS-74184 ARS-BFGL-NGS-29616 ARS-BFGL-NGS-112739 ARS-BFGL-NGS-6949 ARS-BFGL-NGS-33553 Hapmap57100-rs29013509 ARS-BFGL-NGS-57195 ARS-BFGL-BAC-10960 ARS-BFGL-NGS-42236 ARS-BFGL-NGS-44623 ARS-BFGL-NGS-110110 ARS-BFGL-NGS-114137 ARS-BFGL-NGS-67833 ARS-BFGL-NGS-52654 ARS-BFGL-NGS-19848 Hapmap41308-BTA-60333 ARS-BFGL-NGS-33923 ARS-BFGL-NGS-64841 ARS-BFGL-NGS-13835 ARS-BFGL-NGS-101359 ARS-BFGL-NGS-112908 ARS-BFGL-NGS-31185 BTA-61228-no-rs ARS-BFGL-NGS-28483 Hapmap47676-BTA-61231 ARS-BFGL-NGS-44190 BTA-61235-no-rs Hapmap38616-BTA-61236 Hapmap41917-BTA-61237 ARS-BFGL-NGS-41194 ARS-BFGL-NGS-91109 ARS-BFGL-NGS-64602 ARS-BFGL-NGS-102029 ARS-BFGL-BAC-11616 ARS-BFGL-NGS-100895 Hapmap47763-BTA-87494 ARS-BFGL-NGS-112477 Hapmap57900-rs29027640 ARS-BFGL-NGS-96824 ARS-BFGL-NGS-32292 Hapmap50418-BTA-61313 ARS-BFGL-NGS-54940 ARS-BFGL-NGS-42815 ARS-BFGL-NGS-118433 ARS-BFGL-NGS-101502 ARS-BFGL-NGS-23266 Hapmap53764-ss46526975 ARS-BFGL-NGS-111228 BTA-93819-no-rs ARS-BFGL-NGS-24739 Hapmap47352-BTA-62263 ARS-BFGL-BAC-10986 ARS-BFGL-NGS-104811 BTB-01643848 Hapmap54726-rs29023280 ARS-BFGL-NGS-118210 ARS-BFGL-NGS-3406 Hapmap33849-BES3_Contig195_423 BTB-00414172 Hapmap44553-BTA-62251 BTB-00414242 Hapmap41316-BTA-62253 ARS-BFGL-NGS-29569 ARS-BFGL-BAC-11598 Hapmap50608-BTA-17803 Hapmap55141-rs29022126 ARS-BFGL-NGS-117966 ARS-BFGL-NGS-18790 ARS-BFGL-BAC-11612 UA-IFASA-4465 BTB-00418037 BTB-01402397 BTA-23031-no-rs BTB-00417947 BTB-00417830 BTB-00417797 BTB-00916849 ARS-BFGL-NGS-35532 BTB-00916903 BTB-00417541 BTB-00417533 ARS-BFGL-NGS-44351 BTB-00414524 BTB-00414590 ARS-BFGL-NGS-3160 ARS-BFGL-NGS-100945 ARS-BFGL-NGS-87659 Hapmap55635-rs29018189 BTA-62303-no-rs ARS-BFGL-NGS-113874 ARS-BFGL-NGS-35266 Hapmap48539-BTA-97781 BTB-00415635 BTB-00415713 Hapmap39668-BTA-62307 ARS-BFGL-BAC-11627 ARS-BFGL-NGS-12842 BTB-01443029 ARS-BFGL-NGS-38517 ARS-BFGL-NGS-100849 BTA-118738-no-rs BTB-01261410 ARS-BFGL-NGS-101955 ARS-BFGL-NGS-46096 ARS-BFGL-NGS-22860 ARS-BFGL-NGS-22407 ARS-BFGL-NGS-44346 ARS-BFGL-NGS-54733 Hapmap39767-BTA-63294 BTB-00416832 BTB-00416866 BTB-00416868 BTB-00416921 BTB-00417029 BTB-00417053 BTB-01721539 Hapmap39053-BTA-122521 BTA-89103-no-rs ARS-BFGL-NGS-38731 BTB-01404241 Hapmap40088-BTA-89101 BTB-00747762 ARS-BFGL-NGS-37828 BTB-00416806 Hapmap59235-rs29019500 BTA-113926-no-rs Hapmap30523-BTA-133067 ARS-BFGL-NGS-1674 BTB-00415821 Hapmap39669-BTA-62312 BTB-00415881 ARS-BFGL-NGS-92135 BTB-00416033 BTB-00416055 BTB-00416071 UA-IFASA-8860 BTB-00416188 BTB-00416290 BTB-00416386 BTB-00416400 BTA-62321-no-rs Hapmap34648-BES8_Contig530_743 BTB-00416489 ARS-BFGL-NGS-61334 Hapmap44110-BTA-63281 BTB-01678420 ARS-BFGL-NGS-105744 BTA-01059-rs29012026 Hapmap49430-BTA-107417 BTA-63354-no-rs ARS-BFGL-NGS-118106 ARS-BFGL-NGS-118622 BTA-65330-no-rs ARS-BFGL-NGS-111136 BTB-00418112 BTA-64379-no-rs Hapmap54804-rs29015126 ARS-BFGL-NGS-15742 ARS-BFGL-NGS-6947 Hapmap25237-BTA-125338 ARS-BFGL-BAC-632 Hapmap48845-BTA-67174 ARS-BFGL-NGS-43296 Hapmap55041-rs29017491 Hapmap40785-BTA-66290 ARS-BFGL-NGS-75228 Hapmap39091-BTA-65354 ARS-BFGL-NGS-2747 ARS-BFGL-NGS-41641 BTA-120807-no-rs ARS-BFGL-NGS-35101 ARS-BFGL-NGS-110581 Hapmap25503-BTA-125443 BTA-66268-no-rs ARS-BFGL-NGS-60218 ARS-BFGL-NGS-40292 ARS-BFGL-NGS-117431 ARS-BFGL-NGS-103148 ARS-BFGL-NGS-14128 ARS-BFGL-BAC-12255 BTA-66230-no-rs ARS-BFGL-NGS-55657 ARS-BFGL-NGS-531 ARS-BFGL-NGS-4688 Hapmap53772-ss46526870 ARS-BFGL-NGS-66354 ARS-BFGL-NGS-95080 ARS-BFGL-NGS-111984 ARS-BFGL-NGS-65966 Hapmap48024-BTA-62291 ARS-BFGL-NGS-13350 Hapmap47063-BTA-62293 ARS-BFGL-BAC-12264 ARS-BFGL-NGS-72673 BTA-01320-no-rs ARS-BFGL-NGS-31425 Hapmap49539-BTA-23203 ARS-BFGL-NGS-33349 ARS-BFGL-NGS-86838 ARS-BFGL-NGS-34143 Hapmap60155-rs29010222 Hapmap34838-BES10_Contig603_291 ARS-BFGL-NGS-102016 ARS-BFGL-NGS-6924 Hapmap55139-rs29022040 BTB-01288029 Hapmap27895-BTA-18006 Hapmap54301-rs29013631 Hapmap53311-rs29018232 ARS-BFGL-NGS-2809 Hapmap43484-BTA-119122 BTB-01288864 Hapmap43590-BTA-47282 BTB-00419069 BTB-00418984 BTA-66284-no-rs BTB-00419119 ARS-BFGL-NGS-39082 Hapmap60128-rs29023056 BTB-00418915 ARS-BFGL-NGS-103742 ARS-BFGL-NGS-34863 Hapmap23628-BTA-125434 ARS-BFGL-NGS-107594 BTA-115971-no-rs BTB-00418853 Hapmap55245-rs29011689 BTB-00418666 BTA-122483-no-rs ARS-BFGL-BAC-12899 BTA-97771-no-rs BTB-01400792 ARS-BFGL-NGS-87618 ARS-BFGL-NGS-109403 BTA-96964-no-rs BTA-67183-no-rs ARS-BFGL-NGS-103500 ARS-BFGL-NGS-102487 ARS-BFGL-NGS-24311 ARS-BFGL-BAC-585 BTA-107133-no-rs BTA-117973-no-rs BTA-117971-no-rs BTB-01251357 ARS-BFGL-NGS-42451 ARS-BFGL-NGS-23377 BTB-01250839 ARS-BFGL-NGS-16152 ARS-BFGL-NGS-104220 BTB-01302419 ARS-BFGL-NGS-15026 BTA-67223-no-rs Hapmap58536-rs29018693 ARS-BFGL-NGS-112899 Hapmap44476-BTA-67187 Hapmap34362-BES11_Contig425_1305 BTA-67195-no-rs BTB-00419789 BTB-00419760 Hapmap28049-BTA-148967 ARS-BFGL-NGS-26081 BTB-01885735 ARS-BFGL-NGS-110754 BTB-01321748 BTB-01413108 ARS-USMARC-Parent-DQ786761-rs29012840 ARS-BFGL-NGS-23144 ARS-BFGL-NGS-118414 BTB-01321582 BTB-00544666 Hapmap48648-BTA-120966 Hapmap49918-BTA-22571 BTB-01321829 ARS-BFGL-NGS-31641 BTB-00979154 Hapmap42628-BTA-67218 Hapmap56574-rs29026819 ARS-BFGL-NGS-114188 BTA-108060-no-rs ARS-BFGL-NGS-97032 ARS-BFGL-NGS-16794 ARS-BFGL-NGS-90359 ARS-BFGL-NGS-25177 Hapmap9514-BTA-67200 Hapmap47696-BTA-67199 ARS-BFGL-BAC-13509 Hapmap42289-BTA-67247 BTB-00419986 BTB-00419968 ARS-BFGL-NGS-10310 BTB-01891199 BTB-00420673 BTB-00420603 BTA-67227-no-rs ARS-BFGL-NGS-43266 ARS-BFGL-NGS-31747 ARS-BFGL-NGS-61625 ARS-BFGL-NGS-113665 ARS-BFGL-NGS-29665 UA-IFASA-4326 BTA-95233-no-rs BTB-00422333 ARS-BFGL-BAC-13522 ARS-BFGL-NGS-31031 ARS-BFGL-NGS-16976 ARS-BFGL-NGS-107037 ARS-BFGL-NGS-48394 ARS-BFGL-NGS-3030 ARS-BFGL-NGS-60054 ARS-BFGL-NGS-107921 ARS-BFGL-NGS-15826 ARS-BFGL-NGS-76427 BTB-01726258 ARS-BFGL-NGS-10871 ARS-BFGL-NGS-103937 ARS-BFGL-NGS-10383 UA-IFASA-5422 ARS-BFGL-NGS-117446 ARS-BFGL-NGS-36243 ARS-BFGL-NGS-112377 ARS-BFGL-NGS-35036 ARS-BFGL-NGS-118656 BTB-00422869 ARS-BFGL-NGS-104551 BTB-00422746 ARS-BFGL-NGS-116185 ARS-BFGL-NGS-21988 ARS-BFGL-NGS-102308 ARS-BFGL-NGS-101904 ARS-BFGL-NGS-64260 Hapmap51284-BTA-68231 Hapmap50440-BTA-68229 Hapmap59320-rs29015700 ARS-BFGL-BAC-11655 ARS-BFGL-NGS-111510 Hapmap43655-BTA-68208 BTA-68202-no-rs ARS-BFGL-NGS-17352 ARS-BFGL-BAC-11657 ARS-BFGL-BAC-11658 BTA-69321-no-rs ARS-BFGL-NGS-18462 BTA-70155-no-rs BTB-00426034 BTB-00425970 BTB-00425983 BTA-70198-no-rs Hapmap44480-BTA-70216 ARS-BFGL-NGS-111546 ARS-BFGL-NGS-20006 ARS-BFGL-BAC-11666 BTA-70186-no-rs BTB-00426704 ARS-BFGL-NGS-86147 BTB-00426818 ARS-BFGL-NGS-70374 ARS-BFGL-NGS-81795 BTB-00427118 Hapmap46718-BTA-70192 BTB-00427217 BTB-00427152 Hapmap53900-rs29027193 ARS-BFGL-NGS-42256 BTB-00427376 BTA-70195-no-rs BTB-02009817 Hapmap50870-BTA-111277 Hapmap41480-BTA-20737 BTB-01780583 ARS-BFGL-NGS-15394 BTA-92902-no-rs BTB-01434227 Hapmap51989-BTA-92903 BTB-01434144 ARS-BFGL-NGS-8836 Hapmap45147-BTA-106533 BTB-01592938 ARS-BFGL-NGS-11399 ARS-BFGL-NGS-1854 BTB-00428084 BTB-00428016 ARS-BFGL-NGS-92694 ARS-BFGL-NGS-101657 BTB-00427715 ARS-BFGL-NGS-100387 ARS-BFGL-NGS-53671 ARS-BFGL-NGS-21533 ARS-BFGL-NGS-100399 BTB-00992193 BTB-00992186 BTB-00426535 ARS-BFGL-BAC-12270 BTB-00423742 Hapmap51622-BTA-69253 BTB-00423785 BTA-16517-no-rs Hapmap58695-rs29019899 BTB-00424023 BTB-00424008 ARS-BFGL-NGS-82941 ARS-BFGL-NGS-24765 ARS-BFGL-NGS-91094 Hapmap48442-BTA-69255 ARS-BFGL-NGS-24556 Hapmap43018-BTA-69257 ARS-BFGL-NGS-5130 Hapmap49275-BTA-69259 BTB-00424319 BTB-01677645 BTB-01677628 BTB-00424333 Hapmap50760-BTA-69265 Hapmap25504-BTA-125586 BTB-00424771 ARS-BFGL-NGS-72759 BTB-00424787 BTB-00424848 ARS-BFGL-NGS-6895 ARS-BFGL-NGS-82094 ARS-BFGL-NGS-77250 ARS-BFGL-NGS-14607 BTB-00425187 Hapmap57591-rs29019736 ARS-BFGL-NGS-64128 BTA-69288-no-rs BTA-69292-no-rs ARS-BFGL-NGS-118883 ARS-BFGL-NGS-110070 BTA-69301-no-rs BTB-00425619 BTB-00425652 BTB-00425665 Hapmap44612-BTA-69305 ARS-BFGL-NGS-84148 BTB-00425787 BTB-01047707 BTA-30640-no-rs BTA-30638-no-rs ARS-BFGL-NGS-11135 Hapmap59000-rs29026853 BTB-01137783 Hapmap26429-BTA-150727 Hapmap47128-BTA-89018 BTA-120184-no-rs BTB-01137914 BTA-95978-no-rs BTB-01018269 BTB-00429692 BTB-00429663 ARS-BFGL-NGS-42301 ARS-BFGL-BAC-12295 BTB-00429342 ARS-BFGL-NGS-79865 ARS-BFGL-NGS-29248 BTB-00429221 Hapmap38976-BTA-71247 ARS-BFGL-NGS-103720 ARS-BFGL-BAC-12299 Hapmap59551-rs29015976 Hapmap42649-BTA-71224 Hapmap28067-BTA-71220 BTA-71218-no-rs BTB-00429005 BTB-00428991 BTB-01088401 BTB-00431144 BTB-00430996 Hapmap53200-rs29014555 BTB-00428623 Hapmap48866-BTA-71278 BTB-00430224 BTA-03733-no-rs ARS-BFGL-NGS-119158 BTB-00430000 Hapmap59192-rs29010800 BTA-70225-no-rs BTB-00428684 ARS-BFGL-NGS-106042 ARS-BFGL-NGS-39078 BTB-01891590 Hapmap49423-BTA-105416 BTB-01178146 BTA-105432-no-rs BTA-24978-no-rs BTB-01890015 ARS-BFGL-NGS-43120 BTB-01660086 BTB-00334796 BTA-66038-no-rs BTB-01178563 ARS-BFGL-BAC-14813 ARS-BFGL-NGS-100272 BTB-01125709 BTB-01125700 ARS-BFGL-NGS-19884 Hapmap42723-BTA-91402 BTB-01125665 BTA-89332-no-rs Hapmap50802-BTA-85537 BTB-01125630 ARS-BFGL-NGS-44942 ARS-BFGL-NGS-57640 ARS-BFGL-NGS-91856 ARS-BFGL-NGS-54405 BTA-114683-no-rs Hapmap36252-SCAFFOLD195517_10504 BTA-114684-no-rs ARS-BFGL-NGS-83717 Hapmap48867-BTA-71298 BTB-00431287 Hapmap54378-rs29019795 ARS-BFGL-NGS-12407 BTA-72298-no-rs BTA-72304-no-rs ARS-BFGL-NGS-19567 ARS-BFGL-NGS-84473 BTB-01361971 BTB-01361961 BTB-01361928 ARS-BFGL-NGS-87984 ARS-BFGL-BAC-14805 Hapmap50139-BTA-87645 BTA-87642-no-rs Hapmap50767-BTA-72346 Hapmap44561-BTA-72345 ARS-BFGL-NGS-52432 BTB-01647513 BTB-01956124 Hapmap58510-rs29024208 ARS-BFGL-NGS-101277 ARS-BFGL-BAC-14808 BTB-00431819 ARS-BFGL-NGS-101983 ARS-BFGL-BAC-14792 BTB-00432352 Hapmap47084-BTA-72369 ARS-BFGL-BAC-14794 Hapmap59097-rs29024832 ARS-BFGL-NGS-28353 ARS-BFGL-NGS-21404 BTB-00432722 BTB-00432889 BTA-73310-no-rs ARS-BFGL-NGS-35284 ARS-BFGL-NGS-97868 ARS-BFGL-NGS-4898 BTA-73349-no-rs BTA-73352-no-rs BTA-73355-no-rs ARS-BFGL-BAC-14799 ARS-BFGL-NGS-12875 Hapmap59063-rs29016349 Hapmap41699-BTA-96918 ARS-BFGL-BAC-14182 Hapmap43418-BTA-96915 ARS-BFGL-BAC-609 Hapmap28142-BTA-161308 ARS-BFGL-NGS-107098 Hapmap48188-BTA-112933 ARS-BFGL-NGS-117831 Hapmap41275-BTA-47175 ARS-BFGL-NGS-62905 ARS-BFGL-BAC-14816 Hapmap56930-rs29024128 ARS-BFGL-NGS-11407 Hapmap33651-BTA-100665 ARS-BFGL-BAC-14827 Hapmap60320-rs29010337 BTA-100680-no-rs BTA-100674-no-rs ARS-BFGL-NGS-119477 ARS-BFGL-BAC-15437 Hapmap31149-BTA-152372 ARS-BFGL-NGS-3133 ARS-BFGL-NGS-247 ARS-BFGL-NGS-44563 ARS-BFGL-NGS-110711 BTA-98741-no-rs BTB-02057888 Hapmap59169-rs29012644 ARS-BFGL-NGS-112605 BTA-98729-no-rs Hapmap40849-BTA-98725 Hapmap26720-BTA-151724 BTB-01064648 ARS-BFGL-NGS-21750 ARS-BFGL-NGS-100631 ARS-BFGL-NGS-12520 Hapmap52248-rs29010868 BTB-01343796 BTB-01343845 BTA-26321-no-rs ARS-BFGL-NGS-68909 ARS-BFGL-NGS-105887 BTB-00433829 BTA-74277-no-rs BTB-00433535 BTB-00433492 BTB-00433469 BTB-00433448 Hapmap35357-SCAFFOLD220094_14112 BTB-00433165 BTB-01866481 Hapmap60042-rs29009594 Hapmap59093-rs29024594 BTB-00435548 BTB-00435533 Hapmap47719-BTA-74313 Hapmap44482-BTA-74309 BTB-00434566 BTA-74307-no-rs BTB-00434261 Hapmap51774-BTA-88280 ARS-BFGL-NGS-81470 BTB-00434096 ARS-BFGL-NGS-94765 ARS-BFGL-NGS-6169 ARS-BFGL-BAC-15464 BTB-01797755 BTA-85657-no-rs ARS-BFGL-NGS-5373 ARS-BFGL-NGS-84353 ARS-BFGL-NGS-52145 BTB-01246946 BTB-01246955 ARS-BFGL-NGS-23163 ARS-BFGL-NGS-101787 Hapmap50247-BTA-117369 Hapmap51558-BTA-117380 BTB-01693217 BTB-01693207 Hapmap59040-rs29025644 BTA-75252-no-rs BTB-00435791 BTB-01653140 BTB-01653149 ARS-BFGL-NGS-40559 BTB-00435823 BTA-109792-no-rs BTB-01203179 BTB-01203270 ARS-BFGL-BAC-7166 BTB-01332940 BTB-01332998 ARS-BFGL-NGS-36446 BTA-98698-no-rs ARS-BFGL-NGS-107028 BTB-01501723 ARS-BFGL-NGS-36378 Hapmap26103-BTA-125742 ARS-BFGL-BAC-7172 ARS-BFGL-NGS-48568 Hapmap41352-BTA-75284 ARS-BFGL-NGS-68102 ARS-BFGL-NGS-41480 Hapmap49737-BTA-75278 ARS-BFGL-NGS-69839 UA-IFASA-8771 ARS-BFGL-NGS-83467 ARS-BFGL-NGS-18580 ARS-BFGL-BAC-7181 BTA-91507-no-rs Hapmap60941-rs29011199 BTA-101575-no-rs ARS-BFGL-NGS-41655 ARS-BFGL-NGS-16475 Hapmap38457-BTA-101571 ARS-BFGL-NGS-10920 UA-IFASA-4440 Hapmap43035-BTA-75257 Hapmap43351-BTA-75262 ARS-BFGL-NGS-116801 UA-IFASA-8040 ARS-BFGL-NGS-64829 BTA-76225-no-rs Hapmap42662-BTA-75333 ARS-BFGL-NGS-93518 ARS-BFGL-NGS-36741 ARS-BFGL-NGS-111871 BTA-75315-no-rs Hapmap50095-BTA-76251 ARS-BFGL-NGS-18574 ARS-BFGL-NGS-23713 ARS-BFGL-NGS-12172 ARS-BFGL-NGS-116699 UA-IFASA-1616 Hapmap36758-SCAFFOLD311992_936 BTA-93995-no-rs ARS-BFGL-NGS-40336 ARS-BFGL-NGS-91501 ARS-BFGL-NGS-10378 BTA-105475-no-rs ARS-BFGL-BAC-10993 ARS-BFGL-NGS-38581 BTA-76282-no-rs Hapmap53454-rs29027326 ARS-BFGL-NGS-116271 ARS-BFGL-BAC-11000 ARS-BFGL-NGS-38772 Hapmap41666-BTA-86780 ARS-BFGL-NGS-116025 Hapmap58222-rs29015981 Hapmap38526-BTA-76305 ARS-BFGL-NGS-3582 ARS-BFGL-NGS-95296 BTA-76288-no-rs Hapmap50492-BTA-86239 ARS-BFGL-NGS-35798 ARS-BFGL-NGS-117202 ARS-BFGL-NGS-96337 Hapmap45875-BTA-37931 ARS-BFGL-BAC-11003 ARS-BFGL-NGS-41880 ARS-BFGL-NGS-3980 BTA-76281-no-rs ARS-BFGL-NGS-32379 Hapmap53872-rs29020120 BTB-00437636 ARS-BFGL-NGS-106025 BTB-00437729 BTB-00437757 ARS-BFGL-NGS-73354 ARS-BFGL-NGS-14371 BTA-77293-no-rs ARS-BFGL-NGS-113766 ARS-BFGL-NGS-14667 Hapmap48888-BTA-77296 BTA-77299-no-rs ARS-USMARC-Parent-DQ786762-rs29010772 ARS-BFGL-NGS-106641 Hapmap40806-BTA-77302 BTB-00438561 Hapmap42321-BTA-77310 ARS-BFGL-NGS-18421 ARS-BFGL-NGS-95044 BTB-01373360 BTB-01373370 ARS-BFGL-NGS-102536 ARS-BFGL-NGS-2563 ARS-BFGL-NGS-118013 Hapmap44851-BTA-76300 ARS-BFGL-NGS-101487 ARS-BFGL-NGS-3254 BTB-00439685 BTB-01804753 Hapmap49475-BTA-117936 BTB-01600670 BTA-78317-no-rs ARS-BFGL-NGS-31131 ARS-BFGL-NGS-103175 BTA-78328-no-rs ARS-BFGL-NGS-116139 ARS-BFGL-NGS-98320 BTA-78330-no-rs BTB-00440048 BTB-00440053 ARS-BFGL-NGS-110277 ARS-BFGL-NGS-98120 ARS-BFGL-NGS-65639 ARS-BFGL-NGS-106203 ARS-BFGL-NGS-32212 BTB-00440560 BTB-00436473 Hapmap44279-BTA-75297 ARS-BFGL-NGS-118177 ARS-BFGL-NGS-111114 ARS-BFGL-NGS-56719 ARS-BFGL-BAC-11025 BTB-00436922 ARS-BFGL-NGS-115422 ARS-BFGL-NGS-102682 ARS-BFGL-NGS-118392 ARS-BFGL-NGS-103212 ARS-BFGL-NGS-24277 ARS-BFGL-NGS-119786 BTB-00440739 BTA-79267-no-rs ARS-BFGL-NGS-117016 BTB-00440861 BTA-79272-no-rs BTB-00440958 ARS-BFGL-NGS-117306 BTB-01754290 ARS-BFGL-NGS-108215 ARS-BFGL-NGS-91396 ARS-BFGL-NGS-103927 BTB-02091381 ARS-BFGL-NGS-13900 ARS-BFGL-NGS-13501 Hapmap41972-BTA-79298 ARS-BFGL-BAC-11028 ARS-BFGL-NGS-86454 ARS-BFGL-NGS-77430 BTB-00441700 BTB-00441709 Hapmap46726-BTA-77316 BTB-01988411 BTB-00438757 Hapmap57084-ss46526565 BTB-00438922 UA-IFASA-7857 BTB-00439031 ARS-BFGL-NGS-24237 Hapmap58258-rs29024698 ARS-BFGL-NGS-3778 ARS-BFGL-NGS-34516 ARS-BFGL-NGS-52747 ARS-BFGL-NGS-36431 ARS-BFGL-NGS-32980 ARS-BFGL-NGS-105941 Hapmap60876-rs29013997 ARS-BFGL-NGS-110987 ARS-BFGL-NGS-19018 BTB-01148955 Hapmap57672-rs29015733 ARS-BFGL-NGS-8438 BTB-00439466 ARS-BFGL-NGS-3752 BTA-15582-no-rs ARS-BFGL-NGS-113469 BTB-01918080 Hapmap42108-BTA-121976 ARS-BFGL-NGS-25993 Hapmap46117-BTA-106518 ARS-BFGL-NGS-118148 ARS-BFGL-NGS-53564 BTB-01184135 ARS-BFGL-NGS-118077 BTA-106513-no-rs BTA-106506-no-rs ARS-BFGL-NGS-18814 ARS-BFGL-NGS-80270 ARS-BFGL-NGS-38842 Hapmap42049-BTA-106515 ARS-BFGL-NGS-111661 ARS-BFGL-NGS-31112 ARS-BFGL-NGS-101529 BTB-00442962 Hapmap40024-BTA-79338 ARS-BFGL-NGS-117807 BTB-00442996 BTB-00443027 BTA-79342-no-rs ARS-BFGL-NGS-61407 ARS-BFGL-NGS-878 ARS-BFGL-NGS-31962 Hapmap51767-BTA-79316 BTA-79318-no-rs ARS-BFGL-NGS-31526 ARS-BFGL-NGS-82682 ARS-BFGL-NGS-3900 ARS-BFGL-NGS-17218 BTB-00442692 BTB-00442788 BTB-01927033 ARS-BFGL-NGS-41304 Hapmap34164-BES10_Contig538_1008 ARS-BFGL-NGS-39282 ARS-BFGL-NGS-90586 ARS-BFGL-NGS-9246 BTA-80363-no-rs Hapmap47108-BTA-80359 ARS-BFGL-NGS-4177 ARS-BFGL-NGS-105160 ARS-BFGL-NGS-87614 BTB-00443654 ARS-BFGL-NGS-29797 ARS-BFGL-NGS-115635 ARS-BFGL-NGS-118199 Hapmap36706-SCAFFOLD27815_931 Hapmap50599-BTA-122737 ARS-BFGL-NGS-25471 ARS-BFGL-NGS-108074 BTA-80395-no-rs ARS-BFGL-NGS-56116 Hapmap43361-BTA-80384 ARS-BFGL-NGS-110578 ARS-BFGL-NGS-115153 ARS-BFGL-NGS-2949 ARS-BFGL-NGS-98590 ARS-BFGL-NGS-111169 Hapmap48477-BTA-80377 ARS-BFGL-BAC-6525 ARS-BFGL-NGS-103736 BTB-00445081 BTB-01816862 Hapmap31521-BTA-162790 ARS-BFGL-NGS-79766 BTB-01102080 Hapmap38397-BTA-26095 ARS-BFGL-NGS-95966 BTB-01101698 ARS-BFGL-NGS-78530 BTB-01609932 BTB-01609978 BTB-00445088 BTB-00445100 ARS-BFGL-NGS-61859 BTB-00445145 BTB-00445247 BTB-00445300 BTB-00445339 Hapmap60746-rs29010022 Hapmap41363-BTA-81349 ARS-BFGL-BAC-6530 BTA-19184-no-rs BTB-00445660 ARS-BFGL-NGS-33429 UA-IFASA-7423 BTB-00445774 ARS-BFGL-NGS-36043 ARS-BFGL-NGS-89569 BTB-00445989 Hapmap38437-BTA-81372 BTB-00446095 Hapmap54178-rs29021913 Hapmap36759-SCAFFOLD50205_19130 BTB-00446145 ARS-BFGL-NGS-54789 BTB-01402723 Hapmap43494-BTA-122491 BTB-01663299 BTB-01663270 BTB-01526459 BTB-01526503 BTB-01526525 BTA-65005-no-rs Hapmap50283-BTA-22227 BTA-15736-no-rs ARS-BFGL-NGS-21459 Hapmap59536-rs29025348 ARS-BFGL-NGS-5768 BTB-01311442 ARS-BFGL-BAC-15497 ARS-BFGL-NGS-67195 BTA-21281-no-rs Hapmap39357-BTA-81356 Hapmap38529-BTA-81355 ARS-BFGL-NGS-95465 Hapmap27762-BTA-151522 BTB-01147175 BTB-01147244 Hapmap46881-BTA-82468 ARS-BFGL-NGS-109736 BTA-82461-no-rs ARS-BFGL-NGS-96326 ARS-BFGL-NGS-85148 Hapmap33186-BTA-125967 Hapmap11534-BTA-82438 ARS-BFGL-NGS-81507 BTA-82436-no-rs Hapmap41654-BTA-82427 Hapmap44291-BTA-81405 BTA-81395-no-rs ARS-BFGL-NGS-26456 ARS-USMARC-Parent-DQ984825-rs29012457 ARS-BFGL-NGS-38289 BTB-00446287 BTB-00446186 BTB-00446995 Hapmap31719-BTA-125984 ARS-BFGL-NGS-18955 ARS-BFGL-NGS-102037 BTB-01646116 BTB-01901596 BTB-01255458 BTB-01966248 BTB-00890942 ARS-BFGL-NGS-119038 BTB-00891038 BTA-119060-no-rs BTB-01255376 ARS-BFGL-NGS-107482 BTB-01398247 BTB-01398226 BTA-88322-no-rs BTB-01397970 BTB-01397954 ARS-BFGL-NGS-113532 ARS-BFGL-NGS-109737 ARS-BFGL-NGS-62670 BTB-00447350 ARS-BFGL-NGS-4082 BTB-00447463 ARS-BFGL-NGS-10724 ARS-BFGL-NGS-34142 ARS-BFGL-NGS-72371 BTB-01566381 BTA-104505-no-rs ARS-BFGL-NGS-74142 ARS-BFGL-NGS-26243 BTA-21035-no-rs ARS-BFGL-NGS-112902 ARS-BFGL-NGS-83517 ARS-BFGL-NGS-116660 ARS-BFGL-NGS-114186 ARS-BFGL-NGS-57057 ARS-BFGL-NGS-20157 ARS-BFGL-NGS-17132 BTB-01535139 ARS-BFGL-NGS-570 ARS-BFGL-NGS-60109 ARS-BFGL-NGS-110830 ARS-BFGL-NGS-6421 ARS-BFGL-NGS-75393 ARS-BFGL-NGS-102591 Hapmap33984-BES3_Contig376_957 ARS-BFGL-NGS-3343 ARS-BFGL-NGS-76232 ARS-BFGL-NGS-40686 ARS-BFGL-NGS-3247 ARS-BFGL-NGS-63793 ARS-BFGL-NGS-35190 UA-IFASA-7264 ARS-BFGL-NGS-101069 Hapmap42238-BTA-51186 ARS-BFGL-NGS-1692 BTA-83485-no-rs ARS-BFGL-NGS-114138 ARS-BFGL-BAC-15488 ARS-BFGL-NGS-102562 ARS-BFGL-NGS-103960 BTA-83473-no-rs ARS-BFGL-NGS-116631 Hapmap47423-BTA-83469 ARS-BFGL-NGS-39375 ARS-BFGL-NGS-103474 ARS-BFGL-NGS-27366 ARS-BFGL-NGS-98753 ARS-BFGL-NGS-109724 ARS-BFGL-NGS-20413 ARS-BFGL-NGS-28197 Hapmap13194-BTA-96646 BTA-05225-no-rs BTA-96648-no-rs BTB-00448385 BTB-01593930 ARS-BFGL-NGS-103052 BTA-89794-no-rs Hapmap26105-BTA-126070 ARS-BFGL-NGS-30830 ARS-BFGL-NGS-83243 BTB-00449189 ARS-BFGL-NGS-111143 BTB-01701204 ARS-BFGL-NGS-106406 ARS-BFGL-NGS-58003 BTB-00449522 Hapmap60415-ss46526829 ARS-BFGL-NGS-38779 ARS-BFGL-NGS-11211 BTB-00449812 ARS-BFGL-NGS-84048 BTB-01913344 ARS-BFGL-NGS-15287 ARS-BFGL-NGS-87981 ARS-BFGL-NGS-101087 ARS-BFGL-NGS-83503 ARS-BFGL-NGS-116413 BTB-00448847 ARS-BFGL-NGS-103834 Hapmap48122-BTA-91937 Hapmap54920-rs29026446 ARS-BFGL-NGS-91320 ARS-BFGL-NGS-85500 BTB-00448829 ARS-BFGL-NGS-2679 ARS-BFGL-NGS-102596 ARS-BFGL-NGS-25380 Hapmap36649-SCAFFOLD175947_14270 ARS-BFGL-NGS-98530 ARS-BFGL-NGS-40264 BTB-00452943 ARS-BFGL-NGS-12715 ARS-BFGL-NGS-101296 ARS-BFGL-NGS-95775 Hapmap36552-SCAFFOLD185127_16827 ARS-BFGL-NGS-67011 ARS-BFGL-NGS-1183 Hapmap25380-BTA-95190 UA-IFASA-3579 ARS-BFGL-BAC-12918 BTB-00452217 BTB-00451982 BTB-00451941 ARS-BFGL-NGS-89583 Hapmap43972-BTA-93042 ARS-BFGL-NGS-19329 ARS-BFGL-NGS-32173 ARS-BFGL-NGS-53430 BTB-00453425 ARS-BFGL-NGS-69066 BTB-00453176 ARS-BFGL-NGS-18450 BTA-24238-no-rs ARS-BFGL-BAC-14277 BTB-01330547 Hapmap29188-BTA-162136 ARS-BFGL-NGS-27317 ARS-BFGL-NGS-15071 BTB-01723556 Hapmap40381-BTA-09207 BTB-00450113 ARS-BFGL-BAC-12408 ARS-BFGL-NGS-111573 ARS-BFGL-NGS-13472 UA-IFASA-4273 Hapmap48515-BTA-89384 Hapmap23963-BTA-89387 BTB-01118293 BTB-01118360 ARS-BFGL-NGS-12127 BTB-01118497 ARS-BFGL-NGS-69404 BTB-01118558 Hapmap53281-rs29026129 ARS-BFGL-NGS-77332 BTB-01118640 ARS-BFGL-NGS-114076 Hapmap53318-rs29018775 ARS-BFGL-NGS-68850 BTB-01118763 BTA-101050-no-rs ARS-BFGL-NGS-43582 Hapmap38184-BTA-100156 ARS-BFGL-NGS-32877 ARS-BFGL-NGS-114595 Hapmap30503-BTA-126122 ARS-BFGL-NGS-23750 BTB-00343515 Hapmap44283-BTA-77701 Hapmap48902-BTA-81093 BTB-00343922 ARS-BFGL-NGS-30471 ARS-BFGL-BAC-14947 ARS-BFGL-NGS-34139 Hapmap47418-BTA-81103 ARS-BFGL-NGS-91251 Hapmap39438-BTA-81105 ARS-BFGL-NGS-116293 BTB-01763350 ARS-BFGL-NGS-5681 ARS-BFGL-NGS-42574 BTB-00454142 BTB-01802899 BTA-112331-no-rs ARS-BFGL-NGS-118420 ARS-BFGL-NGS-85361 ARS-BFGL-NGS-80961 BTA-112348-no-rs UA-IFASA-6574 ARS-BFGL-NGS-6184 Hapmap60421-rs29010480 ARS-BFGL-NGS-110191 BTB-00456788 BTB-01626953 ARS-BFGL-NGS-119328 Hapmap52826-rs29011405 ARS-BFGL-NGS-47869 Hapmap32992-BTA-126190 ARS-BFGL-NGS-14899 ARS-BFGL-NGS-96933 BTB-00457093 ARS-BFGL-NGS-57932 BTA-101065-no-rs ARS-BFGL-NGS-21703 Hapmap38994-BTA-101073 Hapmap50540-BTA-101086 ARS-BFGL-NGS-28646 ARS-BFGL-NGS-11972 ARS-BFGL-NGS-37576 ARS-BFGL-NGS-16818 ARS-BFGL-NGS-35216 Hapmap46908-BTA-102184 BTB-00454847 BTA-103199-no-rs ARS-BFGL-NGS-64152 BTA-103207-no-rs BTA-104234-no-rs BTB-02002625 BTA-105281-no-rs Hapmap55406-rs29018155 ARS-BFGL-BAC-14319 ARS-BFGL-NGS-25292 Hapmap52841-rs29026711 ARS-BFGL-NGS-62760 BTB-00455896 ARS-BFGL-NGS-39999 ARS-BFGL-NGS-83556 BTB-00456252 BTB-01693261 ARS-BFGL-NGS-110878 ARS-BFGL-NGS-97887 ARS-BFGL-NGS-102975 ARS-BFGL-NGS-31282 ARS-BFGL-NGS-89119 ARS-BFGL-NGS-62299 Hapmap40102-BTA-110410 ARS-BFGL-NGS-57976 ARS-BFGL-NGS-83673 ARS-BFGL-NGS-31844 BTA-92021-no-rs BTB-01830724 BTB-00456673 BTB-00456759 ARS-BFGL-NGS-64444 Hapmap50587-BTA-118693 BTB-00457391 BTB-00457664 BTB-01569466 ARS-BFGL-NGS-93955 Hapmap49397-BTA-98960 ARS-BFGL-NGS-10500 ARS-BFGL-NGS-3234 Hapmap44935-BTA-116656 BTB-00457184 ARS-BFGL-NGS-109939 Hapmap43166-BTA-118641 ARS-BFGL-NGS-90755 ARS-BFGL-NGS-119844 ARS-BFGL-NGS-40174 UA-IFASA-2313 Hapmap40688-BTA-21593 BTA-16599-no-rs Hapmap43191-BTA-16575 ARS-BFGL-NGS-25723 Hapmap41190-BTA-16578 ARS-BFGL-BAC-13552 Hapmap46203-BTA-16567 BTA-11124-rs29016888 BTA-16564-no-rs ARS-BFGL-NGS-20722 ARS-BFGL-NGS-113864 ARS-BFGL-NGS-22092 ARS-BFGL-NGS-118131 BTA-16600-no-rs BTB-00459111 BTB-00459119 BTB-01917119 BTB-02007301 BTA-122291-no-rs BTB-01644390 BTA-85491-no-rs BTA-85490-no-rs BTB-00461346 ARS-BFGL-NGS-115446 ARS-BFGL-NGS-40307 ARS-BFGL-NGS-103158 ARS-BFGL-NGS-40411 BTB-00461144 ARS-BFGL-NGS-107641 ARS-BFGL-NGS-13182 BTA-85474-no-rs ARS-BFGL-NGS-37149 ARS-BFGL-NGS-40347 ARS-BFGL-NGS-26367 ARS-BFGL-NGS-100878 BTB-00460506 Hapmap52124-rs29020943 BTB-00460427 ARS-BFGL-BAC-14209 BTA-84551-no-rs BTB-00459766 Hapmap47755-BTA-84550 ARS-BFGL-NGS-13679 ARS-BFGL-NGS-59872 ARS-BFGL-NGS-35411 ARS-BFGL-NGS-4008 ARS-BFGL-NGS-60010 ARS-BFGL-NGS-34052 BTB-00461599 Hapmap41990-BTA-85501 Hapmap30370-BTA-99862 ARS-BFGL-BAC-14220 BTB-00563759 ARS-BFGL-NGS-42999 BTB-00563665 Hapmap31534-BTA-26223 ARS-BFGL-NGS-94265 ARS-BFGL-NGS-66840 Hapmap39693-BTA-85506 BTA-85510-no-rs ARS-BFGL-NGS-1848 ARS-BFGL-NGS-71150 BTB-01529507 ARS-BFGL-NGS-20941 ARS-BFGL-NGS-116521 BTB-01972463 ARS-BFGL-NGS-15959 ARS-BFGL-NGS-16700 ARS-BFGL-NGS-27258 ARS-BFGL-BAC-14856 BTB-00462303 BTB-00462075 BTB-00461834 Hapmap29803-BTA-126260 BTB-00461926 BTB-00463178 BTB-00463351 BTB-01795141 BTB-01347992 BTA-119408-no-rs BTB-01762620 BTB-01391227 BTB-01661903 BTB-01661919 Hapmap26417-BTA-147042 Hapmap42936-BTA-41076 BTB-00666866 BTB-01233020 BTA-25377-no-rs ARS-BFGL-NGS-95690 Hapmap30865-BTA-157248 BTB-01670865 BTA-28869-no-rs ARS-BFGL-BAC-15547 BTA-94053-no-rs BTB-01449090 BTB-01448825 ARS-BFGL-NGS-84166 Hapmap48128-BTA-94056 Hapmap36648-SCAFFOLD255197_18545 BTA-94054-no-rs BTB-01836116 BTB-01396464 Hapmap34566-BES11_Contig184_366 Hapmap25656-BTA-88183 ARS-BFGL-NGS-38491 BTA-86563-no-rs BTB-00753300 ARS-BFGL-NGS-24148 BTB-00753387 ARS-BFGL-NGS-54076 BTB-00753516 BTB-00753528 BTB-00463731 Hapmap32683-BTA-88615 ARS-BFGL-BAC-16175 BTB-00467573 Hapmap55558-rs29013980 BTB-00463745 Hapmap44418-BTA-88623 ARS-BFGL-NGS-102490 ARS-BFGL-NGS-20053 BTB-00467628 BTB-01695728 Hapmap26194-BTA-158111 ARS-BFGL-NGS-15494 ARS-BFGL-NGS-104435 BTB-01247916 ARS-BFGL-NGS-104228 ARS-BFGL-NGS-102824 BTB-00464926 Hapmap42710-BTA-86602 BTA-86600-no-rs BTB-00464781 BTB-00464710 Hapmap43962-BTA-86597 Hapmap50806-BTA-86596 BTB-00464454 ARS-BFGL-BAC-11039 BTB-00464392 Hapmap44490-BTA-86580 BTB-00464360 BTB-00464268 ARS-BFGL-NGS-2977 ARS-BFGL-NGS-44338 ARS-BFGL-NGS-15820 BTB-00464022 ARS-BFGL-BAC-11047 BTB-00465155 BTA-87536-no-rs ARS-BFGL-NGS-117532 Hapmap38359-BTA-87537 BTB-00465430 Hapmap42711-BTA-87541 ARS-BFGL-NGS-98592 ARS-BFGL-NGS-100459 BTA-87562-no-rs BTB-01866238 BTA-105796-no-rs Hapmap41665-BTA-86590 Hapmap52352-rs29018193 BTA-97224-no-rs ARS-BFGL-NGS-27959 BTA-97226-no-rs Hapmap23765-BTA-151182 ARS-BFGL-NGS-43804 ARS-BFGL-NGS-110642 ARS-BFGL-NGS-116483 Hapmap49783-BTA-87584 ARS-BFGL-NGS-118895 BTB-00466225 Hapmap36745-SCAFFOLD105004_39631 BTB-00466317 BTB-00466422 ARS-BFGL-BAC-11672 BTB-00466557 BTB-01859163 ARS-BFGL-BAC-11674 ARS-BFGL-NGS-107853 BTB-00466773 BTB-01805609 ARS-BFGL-NGS-40621 BTA-93788-no-rs Hapmap59290-rs29022016 BTA-103698-no-rs Hapmap43993-BTA-103701 BTB-01556917 BTB-01444917 BTB-01444868 BTB-01444756 BTB-01374666 ARS-BFGL-BAC-11706 ARS-BFGL-NGS-61345 ARS-BFGL-NGS-35892 BTB-01374905 BTB-01742239 ARS-BFGL-NGS-15908 BTB-00467532 BTB-00467512 ARS-BFGL-NGS-82790 Hapmap60548-rs29025725 BTB-00467445 BTA-88608-no-rs BTB-00467152 ARS-BFGL-NGS-115431 Hapmap32290-BTA-126325 ARS-BFGL-NGS-34563 UA-IFASA-6098 ARS-USMARC-Parent-DQ837645-rs29015870 ARS-BFGL-NGS-12964 Hapmap48926-BTA-86576 BTB-00463902 BTB-00463873 BTA-86574-no-rs ARS-BFGL-NGS-18406 ARS-BFGL-NGS-37830 BTA-86248-no-rs BTB-01537954 ARS-BFGL-NGS-21715 ARS-BFGL-NGS-29461 ARS-BFGL-NGS-34323 ARS-BFGL-NGS-27885 ARS-BFGL-BAC-5846 ARS-BFGL-NGS-94153 ARS-BFGL-NGS-20828 BTA-89843-no-rs BTB-00468956 BTA-89847-no-rs ARS-BFGL-NGS-29851 ARS-BFGL-NGS-89024 Hapmap48517-BTA-89851 ARS-BFGL-NGS-44296 BTB-00469321 Hapmap42357-BTA-89853 BTA-90847-no-rs ARS-BFGL-NGS-5488 ARS-BFGL-NGS-5335 Hapmap40963-BTA-36933 ARS-BFGL-NGS-618 Hapmap54800-rs29014906 BTB-00601827 Hapmap49136-BTA-36934 BTA-35790-no-rs UA-IFASA-8334 ARS-BFGL-NGS-111662 BTB-00552225 Hapmap38891-BTA-35860 Hapmap27378-BTA-126277 Hapmap51509-BTA-86526 ARS-BFGL-NGS-116433 Hapmap44191-BTA-109695 ARS-BFGL-NGS-10436 ARS-BFGL-NGS-103198 ARS-BFGL-NGS-111248 Hapmap23233-BTA-88497 ARS-BFGL-NGS-36356 ARS-BFGL-NGS-114146 ARS-BFGL-NGS-118888 BTB-01550704 ARS-BFGL-NGS-24935 BTB-00470332 ARS-BFGL-NGS-101857 Hapmap48940-BTA-90883 Hapmap28109-BTA-163042 ARS-BFGL-NGS-82906 ARS-BFGL-NGS-107291 ARS-BFGL-NGS-39693 BTA-119859-no-rs BTB-01260153 BTB-01260337 ARS-BFGL-NGS-1352 ARS-BFGL-NGS-75483 Hapmap42722-BTA-90867 BTA-90865-no-rs ARS-BFGL-NGS-111484 BTB-00470051 ARS-BFGL-NGS-22001 ARS-BFGL-NGS-90469 ARS-BFGL-NGS-92888 UA-IFASA-9272 ARS-BFGL-NGS-88689 ARS-BFGL-NGS-111483 ARS-BFGL-NGS-87426 ARS-BFGL-NGS-21332 Hapmap44160-BTA-90850 BTB-00469462 BTB-00465916 ARS-BFGL-NGS-104873 ARS-BFGL-NGS-118724 ARS-BFGL-NGS-14086 ARS-BFGL-NGS-45601 ARS-BFGL-NGS-103581 ARS-BFGL-NGS-58445 ARS-BFGL-NGS-114530 ARS-BFGL-NGS-112640 ARS-BFGL-NGS-14040 ARS-BFGL-NGS-14449 ARS-BFGL-NGS-100266 ARS-BFGL-NGS-66241 ARS-BFGL-NGS-15269 Hapmap27379-BTA-126337 ARS-BFGL-NGS-86581 Hapmap41101-BTA-88647 Hapmap49360-BTA-88644 ARS-BFGL-NGS-108654 ARS-BFGL-NGS-35518 ARS-BFGL-NGS-44532 BTB-01469173 BTA-108168-no-rs ARS-BFGL-NGS-97688 ARS-BFGL-NGS-30244 ARS-BFGL-NGS-89994 ARS-BFGL-NGS-113386 BTB-01538150 Hapmap27192-BTA-152811 Hapmap45602-BTA-114057 Hapmap48121-BTA-90945 Hapmap23605-BTA-17581 BTA-17571-no-rs BTB-01944534 Hapmap48145-BTA-99651 BTB-01512868 ARS-BFGL-NGS-112032 ARS-BFGL-NGS-101601 BTB-00470779 BTB-00470654 ARS-BFGL-NGS-5623 BTB-00467701 BTB-00468069 BTB-00468020 BTB-01061117 BTB-01061072 Hapmap32340-BTA-149693 BTB-01060858 BTA-93103-no-rs BTB-00471182 BTB-01060743 BTB-01060598 BTB-01060279 BTB-01060234 BTB-01060160 BTB-01060086 BTA-88672-no-rs BTB-00471219 Hapmap25798-BTA-126388 ARS-BFGL-NGS-27262 Hapmap40257-BTA-91916 BTB-00471572 Hapmap51924-BTA-91924 BTB-00471616 ARS-BFGL-NGS-102066 Hapmap55997-rs29018149 ARS-BFGL-NGS-114551 BTB-01397376 BTB-01397452 BTB-01397485 Hapmap34370-BES10_Contig653_775 BTB-02085709 ARS-BFGL-NGS-64150 BTB-01632890 BTB-01632913 BTB-01633028 BTB-01641061 Hapmap43102-BTA-92801 BTB-01431728 BTB-01293441 BTB-01427174 ARS-BFGL-NGS-33127 ARS-BFGL-NGS-23240 BTB-00024992 ARS-BFGL-NGS-26795 BTB-00471717 BTB-01897941 BTB-01445949 BTB-01256624 Hapmap53739-rs29018780 ARS-BFGL-NGS-20444 BTA-118779-no-rs BTA-15933-no-rs BTA-118786-no-rs BTB-01959753 ARS-BFGL-NGS-112269 BTB-00471723 BTB-01426967 ARS-BFGL-NGS-18219 ARS-BFGL-NGS-86487 ARS-BFGL-NGS-13211 ARS-BFGL-NGS-12523 Hapmap43097-BTA-91955 ARS-BFGL-NGS-12702 ARS-BFGL-NGS-113322 BTA-93012-no-rs ARS-BFGL-NGS-7897 ARS-BFGL-NGS-32737 ARS-BFGL-NGS-66378 ARS-BFGL-NGS-36327 Hapmap57787-rs29011991 ARS-BFGL-NGS-51235 BTA-23761-no-rs Hapmap38297-BTA-23763 ARS-BFGL-BAC-13600 ARS-BFGL-NGS-57198 UA-IFASA-6619 ARS-BFGL-NGS-62976 Hapmap34590-BES8_Contig394_1331 Hapmap46632-BTA-89801 Hapmap39146-BTA-89809 ARS-BFGL-NGS-4998 ARS-BFGL-NGS-110808 ARS-BFGL-NGS-11777 ARS-BFGL-NGS-11128 ARS-BFGL-NGS-32998 ARS-BFGL-NGS-114070 ARS-BFGL-NGS-100655 ARS-BFGL-NGS-5155 ARS-BFGL-BAC-13660 ARS-BFGL-BAC-13663 ARS-BFGL-NGS-112026 ARS-BFGL-BAC-13667 Hapmap54997-rs29026974 ARS-BFGL-NGS-15495 ARS-BFGL-NGS-95739 BTA-26306-no-rs Hapmap50632-BTA-26315 Hapmap57336-rs29010216 Hapmap40850-BTA-98774 Hapmap42022-BTA-98782 ARS-BFGL-NGS-14714 ARS-BFGL-NGS-36765 ARS-BFGL-BAC-667 BTA-01960-rs29012913 ARS-BFGL-NGS-64295 Hapmap24893-BTA-27904 ARS-BFGL-NGS-10028 Hapmap54844-rs29022274 ARS-BFGL-BAC-12994 Hapmap50159-BTA-93064 BTA-93062-no-rs Hapmap39698-BTA-93047 BTA-99919-no-rs BTA-99924-no-rs ARS-BFGL-NGS-24591 Hapmap49821-BTA-99909 BTA-99908-no-rs Hapmap48977-BTA-99907 ARS-BFGL-BAC-13009 ARS-BFGL-NGS-25464 ARS-BFGL-NGS-117681 Hapmap41109-BTA-93077 Hapmap51778-BTA-93073 BTA-93067-no-rs BTA-93093-no-rs Hapmap56532-rs29016027 ARS-BFGL-NGS-111986 ARS-BFGL-BAC-13639 ARS-BFGL-NGS-117393 Hapmap58608-rs29014004 BTA-13997-no-rs ARS-BFGL-NGS-33002 Hapmap43729-BTA-94097 BTA-23305-no-rs Hapmap58586-ss46526926 ARS-BFGL-NGS-40760 ARS-BFGL-BAC-14274 ARS-BFGL-NGS-43131 Hapmap23331-BTA-161297 ARS-BFGL-NGS-105778 BTA-94155-no-rs ARS-BFGL-NGS-1368 ARS-BFGL-NGS-112949 ARS-BFGL-NGS-100264 ARS-BFGL-NGS-16590 Hapmap40407-BTA-23049 ARS-BFGL-NGS-47330 Hapmap43815-BTA-23051 ARS-BFGL-NGS-106173 ARS-BFGL-NGS-81295 ARS-BFGL-NGS-10350 ARS-BFGL-NGS-112202 ARS-BFGL-NGS-109763 BTA-89336-no-rs ARS-BFGL-NGS-28924 ARS-BFGL-NGS-101724 Hapmap43116-BTA-97124 ARS-BFGL-NGS-19839 ARS-BFGL-NGS-117372 ARS-BFGL-NGS-21435 BTA-97105-no-rs ARS-BFGL-NGS-36885 BTA-21074-no-rs Hapmap26804-BTA-97085 ARS-BFGL-NGS-117216 ARS-BFGL-NGS-33830 ARS-BFGL-NGS-27190 ARS-BFGL-NGS-34952 ARS-USMARC-Parent-AY851162-no-rs ARS-BFGL-NGS-11328 ARS-BFGL-NGS-29991 ARS-BFGL-NGS-36900 ARS-BFGL-NGS-37630 BTA-95153-no-rs Hapmap57340-rs29010501 ARS-BFGL-NGS-30536 ARS-BFGL-NGS-1883 ARS-BFGL-NGS-28070 ARS-BFGL-NGS-113289 Hapmap42156-BTA-26114 ARS-BFGL-NGS-40907 BTA-100645-no-rs Hapmap42396-BTA-100630 BTA-100635-no-rs Hapmap59563-rs29017556 ARS-BFGL-NGS-108114 ARS-BFGL-NGS-27691 Hapmap35985-SCAFFOLD87273_8202 ARS-BFGL-BAC-6602 BTA-97080-no-rs ARS-BFGL-BAC-6606 ARS-BFGL-NGS-7012 Hapmap47792-BTA-97076 Hapmap54732-rs29026483 Hapmap59135-ss46526285 ARS-BFGL-NGS-119597 Hapmap52883-ss46526639 ARS-BFGL-NGS-39910 Hapmap38795-BTA-97039 ARS-BFGL-NGS-35927 ARS-BFGL-NGS-107346 ARS-BFGL-NGS-75906 ARS-BFGL-NGS-68510 ARS-BFGL-NGS-108232 Hapmap59833-rs29027583 Hapmap43414-BTA-96067 ARS-BFGL-NGS-43162 Hapmap34643-BES1_Contig588_854 ARS-BFGL-NGS-81824 Hapmap54495-rs29018810 Hapmap47448-BTA-96139 ARS-BFGL-NGS-12433 ARS-BFGL-NGS-75350 ARS-BFGL-NGS-36039 BTA-104617-no-rs BTB-01568059 ARS-BFGL-NGS-109489 BTB-01401975 BTB-01401912 BTA-88741-no-rs BTB-01898747 Hapmap38739-BTA-25571 ARS-BFGL-NGS-27048 BTB-01660245 ARS-BFGL-NGS-117408 ARS-BFGL-NGS-109669 BTB-00474688 BTB-01828679 BTB-00474595 BTB-00474587 Hapmap38714-BTA-93410 ARS-BFGL-BAC-11103 ARS-BFGL-NGS-99000 ARS-BFGL-NGS-112791 BTA-89253-no-rs Hapmap33275-BTA-98050 ARS-BFGL-BAC-11714 ARS-BFGL-BAC-11717 Hapmap44309-BTA-89260 Hapmap49814-BTA-98048 ARS-BFGL-BAC-11718 Hapmap59913-rs29011971 Hapmap26721-BTA-152115 ARS-BFGL-NGS-117912 Hapmap32633-BTA-157234 ARS-BFGL-NGS-11740 Hapmap23883-BTA-150314 ARS-BFGL-NGS-106815 Hapmap39099-BTA-94819 ARS-BFGL-NGS-7469 ARS-BFGL-NGS-25510 Hapmap39795-BTA-98059 ARS-BFGL-NGS-117820 BTB-00475013 ARS-BFGL-NGS-106494 BTB-01638234 Hapmap42420-BTA-109576 ARS-BFGL-NGS-37348 BTA-88089-no-rs BTA-97179-no-rs Hapmap39605-BTA-97170 BTA-122722-no-rs ARS-BFGL-NGS-73214 BTA-32753-no-rs BTA-32746-no-rs ARS-BFGL-NGS-108438 ARS-BFGL-NGS-32183 Hapmap51103-BTA-98088 BTB-01079189 BTA-114748-no-rs BTB-00475277 BTB-01079278 BTB-01079350 ARS-BFGL-NGS-13914 BTB-01696272 Hapmap60754-rs29010392 ARS-BFGL-BAC-12421 ARS-BFGL-NGS-105803 Hapmap60711-rs29014674 Hapmap51531-BTA-98947 BTB-01504494 BTB-01652806 BTB-01328775 Hapmap51672-BTA-00262 ARS-BFGL-NGS-15285 BTA-33625-no-rs BTB-01353217 ARS-BFGL-BAC-11747 Hapmap44164-BTA-92933 Hapmap51539-BTA-105753 BTB-01181002 BTA-10582-rs29016135 BTA-105747-no-rs BTB-01180855 ARS-BFGL-NGS-109923 BTB-01180711 ARS-BFGL-BAC-12355 Hapmap42045-BTA-105766 ARS-BFGL-NGS-44565 BTB-01454143 ARS-BFGL-NGS-82127 Hapmap60204-rs29026371 BTB-00475498 BTB-01756713 BTB-01836963 BTB-01630036 BTB-01947403 BTB-01475120 Hapmap59053-rs29015825 Hapmap32032-BTA-128772 BTA-14202-rs29022967 BTA-99888-no-rs BTB-00475179 Hapmap47238-BTA-30090 ARS-BFGL-NGS-112135 ARS-BFGL-NGS-112939 Hapmap54520-ss46526432 Hapmap57413-rs29022363 ARS-BFGL-BAC-11723 ARS-BFGL-BAC-11724 Hapmap41117-BTA-99065 BTA-99085-no-rs ARS-BFGL-NGS-36716 Hapmap48973-BTA-99093 ARS-BFGL-NGS-29366 Hapmap50528-BTA-99089 BTA-99098-no-rs ARS-BFGL-NGS-12092 ARS-BFGL-NGS-110394 Hapmap39736-BTA-26188 BTA-117086-no-rs ARS-BFGL-NGS-109370 Hapmap43982-BTA-99111 Hapmap53406-rs29014440 BTA-98135-no-rs ARS-BFGL-NGS-77734 ARS-BFGL-BAC-13039 Hapmap29025-BTA-156546 ARS-BFGL-NGS-52541 BTA-100099-no-rs BTA-11701-rs29017459 Hapmap47796-BTA-99180 Hapmap44210-BTA-120859 ARS-BFGL-NGS-47907 Hapmap40862-BTA-100125 Hapmap43430-BTA-100124 Hapmap49855-BTA-108530 Hapmap42393-BTA-100116 ARS-BFGL-NGS-110217 ARS-BFGL-NGS-76191 ARS-BFGL-NGS-113601 ARS-BFGL-NGS-10966 ARS-BFGL-NGS-28217 BTA-100171-no-rs BTA-99123-no-rs Hapmap41118-BTA-99124 Hapmap40852-BTA-99129 ARS-BFGL-NGS-111061 ARS-BFGL-NGS-102748 Hapmap42754-BTA-99156 Hapmap59882-rs29018917 Hapmap42760-BTA-04812 Hapmap45969-BTA-100173 ARS-BFGL-NGS-7963 ARS-BFGL-NGS-18313 ARS-BFGL-NGS-107486 ARS-BFGL-NGS-19268 ARS-BFGL-NGS-114087 Hapmap48619-BTA-113290 ARS-BFGL-NGS-83732 ARS-BFGL-NGS-106368 Hapmap49407-BTA-101030 ARS-BFGL-NGS-89007 ARS-BFGL-BAC-14299 ARS-BFGL-NGS-3936 ARS-BFGL-NGS-33664 ARS-BFGL-NGS-44192 BTA-101045-no-rs BTA-99736-no-rs ARS-BFGL-NGS-117769 ARS-BFGL-NGS-91014 BTA-04725-no-rs ARS-BFGL-NGS-52860 ARS-BFGL-BAC-14935 ARS-BFGL-NGS-16753 ARS-BFGL-NGS-107491 BTA-101061-no-rs ARS-BFGL-NGS-12836 ARS-BFGL-NGS-31946 Hapmap54519-ss46526343 ARS-BFGL-NGS-109780 ARS-BFGL-NGS-115617 ARS-BFGL-NGS-78948 ARS-BFGL-NGS-80773 ARS-BFGL-NGS-64740 ARS-BFGL-NGS-107597 ARS-BFGL-NGS-104626 ARS-BFGL-NGS-34099 ARS-BFGL-NGS-18300 ARS-BFGL-NGS-17152 ARS-BFGL-NGS-82619 ARS-BFGL-NGS-32754 ARS-BFGL-NGS-39751 ARS-BFGL-NGS-114897 BTA-101085-no-rs ARS-BFGL-NGS-1900 Hapmap51371-BTA-101084 BTA-07453-no-rs Hapmap48260-BTA-24589 ARS-BFGL-NGS-110881 ARS-BFGL-NGS-116693 Hapmap35713-SCAFFOLD296111_2548 ARS-BFGL-NGS-10829 ARS-BFGL-NGS-13199 ARS-BFGL-NGS-556 Hapmap42399-BTA-102134 Hapmap36263-SCAFFOLD265651_7554 Hapmap45971-BTA-102151 Hapmap27139-BTA-102152 ARS-BFGL-BAC-15570 ARS-BFGL-NGS-70302 ARS-BFGL-NGS-110885 Hapmap41399-BTA-101088 BTA-28849-no-rs BTA-28852-no-rs ARS-BFGL-NGS-10615 ARS-BFGL-NGS-26049 Hapmap41131-BTA-103178 ARS-BFGL-NGS-51970 Hapmap53195-rs29011519 ARS-BFGL-NGS-36271 ARS-BFGL-NGS-101505 ARS-BFGL-NGS-106427 BTA-07322-no-rs ARS-BFGL-NGS-116338 ARS-BFGL-NGS-20385 ARS-BFGL-NGS-5238 ARS-BFGL-NGS-106460 ARS-BFGL-NGS-66964 ARS-BFGL-NGS-118456 ARS-BFGL-BAC-15583 BTA-104232-no-rs Hapmap50593-BTA-120868 ARS-BFGL-NGS-35655 ARS-BFGL-NGS-21081 ARS-BFGL-NGS-37893 ARS-BFGL-NGS-16460 Hapmap29423-BTA-126740 ARS-BFGL-NGS-6162 ARS-BFGL-NGS-24347 ARS-BFGL-NGS-116021 ARS-BFGL-NGS-22364 ARS-BFGL-NGS-110283 ARS-BFGL-NGS-74702 ARS-BFGL-NGS-20479 ARS-BFGL-NGS-12662 ARS-BFGL-NGS-84969 ARS-BFGL-NGS-37998 ARS-BFGL-NGS-111034 ARS-BFGL-NGS-41448 BTA-104271-no-rs Hapmap27575-BTA-126727 Hapmap51991-BTA-104263 ARS-BFGL-NGS-533 ARS-BFGL-NGS-26350 ARS-BFGL-NGS-115531 Hapmap35883-POMC_121F2-SNP1 ARS-BFGL-NGS-39507 ARS-BFGL-NGS-111941 ARS-BFGL-NGS-95312 ARS-BFGL-NGS-65485 BTA-12956-rs29024900 BTA-104238-no-rs ARS-BFGL-BAC-11783 ARS-BFGL-NGS-6438 Hapmap51971-BTA-18711 ARS-BFGL-NGS-19413 ARS-BFGL-NGS-41101 Hapmap39303-BTA-105247 ARS-BFGL-NGS-110868 ARS-BFGL-NGS-119401 ARS-BFGL-NGS-58504 ARS-BFGL-NGS-4523 ARS-BFGL-NGS-18369 ARS-BFGL-NGS-102827 ARS-BFGL-NGS-53123 ARS-BFGL-NGS-12720 ARS-BFGL-NGS-35610 Hapmap47819-BTA-105250 ARS-BFGL-NGS-89642 ARS-BFGL-NGS-24112 Hapmap25799-BTA-126762 ARS-BFGL-NGS-113105 BTA-105268-no-rs ARS-BFGL-NGS-66357 Hapmap58551-rs29023108 Hapmap39707-BTA-105289 Hapmap54750-rs29013770 Hapmap50195-BTA-105299 Hapmap44632-BTA-105300 Hapmap42047-BTA-106297 ARS-BFGL-NGS-92911 Hapmap51377-BTA-106302 Hapmap51378-BTA-106310 Hapmap33713-BTA-126768 ARS-BFGL-BAC-6636 Hapmap40478-BTA-106311 Hapmap61046-rs29018852 ARS-BFGL-NGS-80260 ARS-BFGL-NGS-8919 ARS-BFGL-NGS-25709 Hapmap48969-BTA-98116 ARS-BFGL-NGS-65446 ARS-BFGL-NGS-117322 ARS-BFGL-NGS-105767 ARS-BFGL-NGS-23094 ARS-BFGL-NGS-91942 ARS-BFGL-NGS-16050 ARS-BFGL-NGS-73132 ARS-BFGL-NGS-30299 ARS-BFGL-NGS-114020 ARS-BFGL-NGS-11105 Hapmap41140-BTA-107332 Hapmap24334-BTA-126817 ARS-BFGL-NGS-32286 ARS-BFGL-NGS-85521 ARS-BFGL-NGS-117037 ARS-BFGL-NGS-93089 ARS-BFGL-NGS-53147 ARS-BFGL-NGS-13940 ARS-BFGL-NGS-14403 ARS-BFGL-NGS-116708 ARS-BFGL-NGS-86115 ARS-BFGL-NGS-1931 ARS-BFGL-NGS-16123 ARS-BFGL-NGS-27900 Hapmap30206-BTA-126797 Hapmap54785-rs29011068 BTA-107324-no-rs BTA-107325-no-rs ARS-BFGL-NGS-85638 Hapmap27739-BTA-126803 BTA-107321-no-rs ARS-BFGL-BAC-7282 Hapmap39216-BTA-107320 BTA-107309-no-rs Hapmap55785-rs29024486 Hapmap43398-BTA-90422 Hapmap53035-rs29011511 Hapmap54112-rs29011508 ARS-BFGL-NGS-41612 ARS-BFGL-NGS-95608 ARS-BFGL-NGS-25539 ARS-BFGL-BAC-11115 ARS-BFGL-BAC-11121 ARS-BFGL-NGS-91517 Hapmap53435-rs29020497 BTA-107661-no-rs Hapmap39249-BTA-107660 ARS-BFGL-NGS-52709 ARS-BFGL-NGS-1534 ARS-BFGL-NGS-4427 ARS-BFGL-NGS-116520 ARS-BFGL-NGS-26123 ARS-BFGL-NGS-31712 ARS-BFGL-NGS-17721 ARS-BFGL-NGS-88133 ARS-BFGL-NGS-103293 Hapmap46768-BTA-117394 Hapmap3246-BTA-17059 Hapmap40665-BTA-119811 BTA-119803-no-rs ARS-BFGL-NGS-5371 ARS-BFGL-NGS-93601 ARS-BFGL-NGS-19406 Hapmap56387-rs29014077 ARS-BFGL-NGS-5662 ARS-BFGL-NGS-6222 ARS-BFGL-NGS-118794 Hapmap22874-BTA-153755 ARS-BFGL-NGS-117663 ARS-BFGL-NGS-13091 Hapmap46918-BTA-105873 ARS-BFGL-NGS-109727 ARS-BFGL-NGS-31004 Hapmap40163-BTA-107343 ARS-BFGL-NGS-41942 ARS-BFGL-NGS-102088 BTA-108432-no-rs ARS-BFGL-NGS-34903 ARS-BFGL-BAC-7321 Hapmap52546-rs29026760 ARS-BFGL-BAC-7319 BTA-108440-no-rs ARS-BFGL-BAC-7336 Hapmap40930-BTA-26841 Hapmap25343-BTA-163074 BTA-26840-no-rs ARS-BFGL-NGS-104652 ARS-BFGL-NGS-2015 ARS-BFGL-NGS-83288 Hapmap28038-BTA-126868 ARS-BFGL-NGS-106748 BTA-120874-no-rs Hapmap52066-rs29015690 BTA-61777-no-rs ARS-BFGL-NGS-37939 BTA-61775-no-rs ARS-BFGL-NGS-107825 ARS-BFGL-NGS-110235 ARS-BFGL-NGS-43769 Hapmap57048-rs29017217 ARS-BFGL-NGS-111563 BTA-109337-no-rs Hapmap38876-BTA-109334 BTA-120876-no-rs ARS-BFGL-NGS-108297 ARS-BFGL-NGS-14236 ARS-BFGL-NGS-31396 ARS-BFGL-NGS-115717 ARS-BFGL-NGS-115957 Hapmap48178-BTA-109351 ARS-BFGL-NGS-89249 ARS-BFGL-NGS-26276 ARS-BFGL-NGS-104379 Hapmap53648-rs29021240 ARS-BFGL-NGS-70611 ARS-BFGL-NGS-105912 ARS-BFGL-NGS-105624 ARS-BFGL-NGS-116253 ARS-BFGL-NGS-56581 ARS-BFGL-NGS-43715 ARS-BFGL-NGS-35730 ARS-BFGL-NGS-90069 ARS-BFGL-NGS-21314 ARS-BFGL-BAC-7337 ARS-BFGL-NGS-33784 ARS-BFGL-NGS-38084 Hapmap52090-rs29022201 BTA-10539-no-rs ARS-BFGL-NGS-64278 ARS-BFGL-NGS-89483 ARS-BFGL-BAC-16216 ARS-BFGL-BAC-16215 BTA-110429-no-rs BTA-110431-no-rs ARS-BFGL-NGS-26830 ARS-BFGL-NGS-116951 ARS-BFGL-NGS-70263 ARS-BFGL-NGS-83068 ARS-BFGL-BAC-16207 ARS-BFGL-NGS-37074 ARS-BFGL-NGS-25119 ARS-BFGL-NGS-57488 Hapmap30207-BTA-126940 ARS-BFGL-NGS-22703 ARS-BFGL-NGS-105605 ARS-BFGL-NGS-37662 ARS-BFGL-BAC-12412 Hapmap39967-BTA-111376 ARS-BFGL-NGS-12282 ARS-BFGL-NGS-18890 ARS-BFGL-NGS-68659 Hapmap25021-BTA-126934 ARS-BFGL-NGS-37849 ARS-BFGL-NGS-83535 BTA-04022-rs29014389 ARS-BFGL-NGS-39719 ARS-BFGL-NGS-2387 ARS-BFGL-NGS-79604 Hapmap42125-BTA-19379 ARS-BFGL-NGS-28030 Hapmap31724-BTA-126967 ARS-BFGL-NGS-97969 Hapmap48617-BTA-112423 Hapmap59373-rs29018501 ARS-BFGL-NGS-117441 ARS-BFGL-NGS-14404 ARS-BFGL-NGS-19701 ARS-BFGL-NGS-17353 ARS-BFGL-NGS-42603 Hapmap39886-BTA-112449 Hapmap60356-rs29024194 ARS-BFGL-NGS-114789 ARS-BFGL-NGS-79395 BTA-112435-no-rs Hapmap58113-rs29014432 ARS-BFGL-NGS-61730 ARS-BFGL-NGS-27587 ARS-BFGL-NGS-87457 Hapmap39716-BTA-112467 ARS-BFGL-NGS-92082 ARS-BFGL-NGS-30661 ARS-BFGL-NGS-30162 Hapmap57682-rs29016418 Hapmap54254-rs29018336 ARS-BFGL-NGS-34117 ARS-BFGL-NGS-14976 ARS-BFGL-NGS-45263 ARS-BFGL-NGS-27341 BTA-118584-no-rs BTA-118582-no-rs ARS-BFGL-NGS-118290 BTA-118578-no-rs ARS-BFGL-NGS-44412 BTA-93319-no-rs Hapmap40888-BTA-113548 Hapmap54612-rs29020979 BTA-109943-no-rs Hapmap30052-BTA-161211 ARS-BFGL-NGS-113523 Hapmap40702-BTA-25501 BTA-17666-no-rs Hapmap26463-BTA-159947 ARS-BFGL-NGS-3634 ARS-BFGL-NGS-36344 BTA-21473-no-rs Hapmap35103-BES3_Contig455_1055 ARS-BFGL-NGS-39150 ARS-BFGL-NGS-104266 ARS-BFGL-NGS-20015 ARS-BFGL-NGS-76359 Hapmap45793-BTA-114539 ARS-BFGL-NGS-54728 ARS-BFGL-NGS-26793 ARS-BFGL-NGS-25612 Hapmap51151-BTA-114546 BTA-114544-no-rs ARS-BFGL-NGS-1846 ARS-BFGL-NGS-103958 ARS-BFGL-NGS-112740 ARS-BFGL-NGS-25824 Hapmap38572-BTA-115523 BTA-115525-no-rs ARS-BFGL-NGS-83728 ARS-BFGL-BAC-14322 ARS-BFGL-NGS-43236 Hapmap46766-BTA-115526 ARS-BFGL-NGS-116626 BTA-04956-no-rs Hapmap41435-BTA-115556 Hapmap57855-rs29019732 Hapmap58933-rs29010836 ARS-BFGL-NGS-1215 ARS-BFGL-NGS-6531 ARS-BFGL-NGS-12334 ARS-BFGL-NGS-42283 Hapmap53866-rs29019867 BTA-113574-no-rs Hapmap45640-BTA-113575 Hapmap50224-BTA-113577 ARS-BFGL-NGS-104055 ARS-BFGL-NGS-103572 Hapmap40206-BTA-120879 ARS-BFGL-NGS-72642 ARS-BFGL-NGS-101698 ARS-BFGL-NGS-63566 Hapmap60189-rs29017117 ARS-BFGL-NGS-50500 ARS-BFGL-NGS-38587 ARS-BFGL-NGS-21607 ARS-BFGL-NGS-36373 ARS-BFGL-NGS-117250 ARS-BFGL-NGS-62241 ARS-BFGL-NGS-35656 ARS-BFGL-NGS-118218 ARS-BFGL-NGS-116912 Hapmap47840-BTA-114591 UA-IFASA-7427 ARS-BFGL-NGS-101484 BTA-114584-no-rs Hapmap38812-BTA-114580 Hapmap56906-rs29014970 ARS-BFGL-NGS-109485 ARS-BFGL-NGS-5179 ARS-BFGL-NGS-26030 ARS-BFGL-NGS-114759 Hapmap50581-BTA-116633 ARS-BFGL-NGS-38003 ARS-BFGL-NGS-32610 UA-IFASA-6952 ARS-BFGL-NGS-70509 ARS-BFGL-NGS-100840 ARS-BFGL-NGS-42261 ARS-BFGL-NGS-113310 ARS-BFGL-NGS-1504 Hapmap41443-BTA-116638 ARS-BFGL-NGS-13935 BTA-116639-no-rs ARS-BFGL-NGS-34960 Hapmap56494-ss46526923 ARS-BFGL-NGS-114094 BTA-116652-no-rs ARS-BFGL-NGS-29052 ARS-BFGL-NGS-108330 ARS-BFGL-NGS-90334 BTA-120885-no-rs ARS-BFGL-NGS-69225 ARS-BFGL-NGS-32646 ARS-BFGL-NGS-13030 BTA-108704-no-rs ARS-BFGL-NGS-38345 ARS-BFGL-NGS-23468 ARS-BFGL-NGS-10200 ARS-BFGL-NGS-114168 ARS-BFGL-NGS-10070 Hapmap43778-BTA-117655 ARS-BFGL-NGS-118549 ARS-BFGL-NGS-111905 ARS-BFGL-NGS-101609 ARS-BFGL-NGS-79878 ARS-BFGL-NGS-103450 ARS-BFGL-NGS-62514 ARS-BFGL-NGS-92445 ARS-BFGL-NGS-119018 BTA-117681-no-rs ARS-BFGL-NGS-116589 ARS-BFGL-NGS-109020 ARS-BFGL-NGS-42426 ARS-BFGL-NGS-95003 ARS-BFGL-NGS-32953 ARS-BFGL-NGS-106550 ARS-BFGL-NGS-28681 ARS-BFGL-NGS-37648 ARS-BFGL-NGS-2573 ARS-BFGL-NGS-119429 ARS-BFGL-NGS-39065 ARS-BFGL-NGS-102267 ARS-BFGL-NGS-37815 ARS-BFGL-NGS-12954 ARS-BFGL-NGS-28075 ARS-BFGL-NGS-105689 ARS-BFGL-NGS-22188 Hapmap52802-ss46526242 ARS-BFGL-NGS-12135 ARS-BFGL-NGS-112130 Hapmap33888-VSWAP1E41153A_scf ARS-BFGL-NGS-68110 ARS-BFGL-NGS-13452 ARS-BFGL-NGS-83830 ARS-BFGL-NGS-78549 Hapmap51810-BTA-119667 ARS-BFGL-NGS-28626 ARS-BFGL-NGS-119318 ARS-USMARC-Parent-AY851163-rs17871661 ARS-BFGL-NGS-119907 ARS-BFGL-NGS-115328 ARS-BFGL-NGS-71542 ARS-BFGL-NGS-33009 ARS-BFGL-NGS-26919 ARS-BFGL-NGS-5735 ARS-BFGL-NGS-98548 ARS-BFGL-NGS-13864 ARS-BFGL-NGS-9222 ARS-BFGL-NGS-102541 ARS-BFGL-NGS-40995 ARS-BFGL-NGS-114744 ARS-BFGL-NGS-34469 ARS-BFGL-NGS-34691 ARS-BFGL-NGS-39566 ARS-BFGL-NGS-24965 ARS-BFGL-NGS-116393 ARS-BFGL-NGS-104610 ARS-BFGL-NGS-4101 ARS-BFGL-NGS-108193 ARS-BFGL-NGS-90452 ARS-BFGL-NGS-6104 ARS-BFGL-NGS-41387 ARS-BFGL-NGS-61192 ARS-BFGL-NGS-100020 ARS-BFGL-NGS-81167 Hapmap52927-rs29019310 ARS-BFGL-NGS-82968 ARS-BFGL-NGS-34624 BTA-69403-no-rs ARS-BFGL-NGS-17264 ARS-BFGL-NGS-42024 ARS-BFGL-NGS-37958 ARS-BFGL-NGS-97847 ARS-BFGL-NGS-41802 Hapmap42853-BTA-15475 ARS-BFGL-NGS-117711 ARS-BFGL-NGS-114194 ARS-BFGL-NGS-285 ARS-BFGL-NGS-114359 ARS-BFGL-NGS-13735 ARS-BFGL-NGS-21943 ARS-BFGL-NGS-11064 ARS-BFGL-NGS-65835 ARS-BFGL-NGS-118288 ARS-BFGL-NGS-58931 ARS-BFGL-NGS-88216 ARS-BFGL-NGS-106343 ARS-BFGL-NGS-83651 ARS-BFGL-NGS-10238 ARS-BFGL-NGS-25386 Hapmap52103-rs29026528 ARS-BFGL-NGS-108538 Hapmap53560-ss46526467 BTB-01434048 BTB-01617578 BTB-01574529 BTB-01248671 BTB-01248764 BTB-01603641 BTB-01249160 ARS-BFGL-NGS-15655 BTB-01876724 BTB-01958826 BTB-01365551 ARS-BFGL-NGS-109016 Hapmap29441-BTA-160222 BTB-01365357 ARS-BFGL-NGS-79410 ARS-BFGL-NGS-95815 BTB-01981334 BTB-01682876 BTB-01682750 BTB-01678450 ARS-BFGL-NGS-6218 ARS-BFGL-NGS-104447 ARS-BFGL-NGS-74419 Hapmap38028-BTA-122265 ARS-BFGL-BAC-12460 ARS-BFGL-NGS-30815 ARS-BFGL-NGS-112364 Hapmap43221-BTA-27481 Hapmap40318-BTA-122815 Hapmap27791-BTA-163288 ARS-BFGL-NGS-55191 ARS-BFGL-NGS-100743 BTA-27496-no-rs BTB-01103269 ARS-BFGL-NGS-114879 BTA-27507-no-rs Hapmap49942-BTA-27508 ARS-BFGL-NGS-109550 ARS-BFGL-NGS-45741 ARS-BFGL-NGS-112832 ARS-BFGL-NGS-25986 ARS-BFGL-NGS-102307 BTA-93575-no-rs Hapmap51092-BTA-93283 ARS-BFGL-NGS-92375 BTB-01443134 BTA-102244-no-rs BTB-02105311 Hapmap39360-BTA-89515 BTB-01571373 BTB-01113265 Hapmap49354-BTA-87231 Hapmap48928-BTA-87236 BTB-01113677 BTB-01113692 ARS-BFGL-BAC-12452 BTB-01114017 BTB-01114131 ARS-BFGL-NGS-10478 BTB-01114242 ARS-BFGL-NGS-111859 ARS-BFGL-NGS-111874 BTB-01912635 BTB-01781996 BTB-00485323 ARS-BFGL-NGS-114666 BTB-01972887 BTB-01435273 BTB-00485448 ARS-BFGL-NGS-65811 ARS-BFGL-BAC-15668 ARS-BFGL-BAC-15659 BTA-31542-no-rs ARS-BFGL-NGS-28506 ARS-BFGL-NGS-116104 BTA-19336-no-rs BTA-116819-no-rs Hapmap38659-BTA-15790 BTA-122526-no-rs Hapmap44519-BTA-116815 ARS-BFGL-NGS-60899 Hapmap50851-BTA-104846 ARS-BFGL-NGS-7644 Hapmap25512-BTA-127269 Hapmap50610-BTA-18534 Hapmap49027-BTA-113781 ARS-BFGL-NGS-42639 Hapmap59122-rs29023094 ARS-BFGL-NGS-23454 BTA-17518-no-rs ARS-BFGL-BAC-16298 Hapmap39726-BTA-16621 ARS-BFGL-NGS-14719 BTA-18975-no-rs BTA-28903-no-rs Hapmap23093-BTA-156802 Hapmap39308-BTA-113771 ARS-BFGL-BAC-15052 Hapmap31862-BTA-26957 Hapmap54153-rs29021206 Hapmap44034-BTA-21712 BTA-97532-no-rs ARS-BFGL-NGS-74096 BTB-01965368 BTB-00486292 BTB-00486335 BTB-00486354 BTB-01649322 ARS-BFGL-NGS-51579 BTB-01412073 BTA-53873-no-rs ARS-BFGL-NGS-25155 BTA-23884-no-rs ARS-BFGL-NGS-60282 Hapmap59058-rs29016195 BTB-01099836 ARS-BFGL-NGS-112946 Hapmap49909-BTA-20579 ARS-BFGL-NGS-91903 ARS-BFGL-NGS-111318 BTB-01512270 ARS-BFGL-NGS-101700 ARS-BFGL-NGS-113996 ARS-BFGL-NGS-21526 ARS-BFGL-NGS-55715 Hapmap48641-BTA-119400 Hapmap58280-rs29018848 ARS-BFGL-NGS-43211 ARS-BFGL-NGS-71187 BTB-00486553 BTB-00487004 BTA-31432-no-rs Hapmap43230-BTA-31437 BTB-00487070 ARS-BFGL-NGS-119608 BTB-00487105 BTA-120902-no-rs BTA-31552-no-rs BTA-31554-no-rs ARS-BFGL-NGS-78831 BTB-01467969 Hapmap28312-BTA-150632 ARS-BFGL-NGS-102031 Hapmap58728-rs29027441 BTA-29033-no-rs ARS-BFGL-NGS-116551 BTA-29127-no-rs Hapmap35040-BES10_Contig531_1099 ARS-BFGL-NGS-113269 BTA-30071-no-rs ARS-BFGL-NGS-84637 ARS-BFGL-NGS-27102 Hapmap50654-BTA-31559 ARS-BFGL-NGS-113420 ARS-BFGL-NGS-72076 Hapmap49502-BTA-15784 ARS-BFGL-NGS-18132 BTA-103391-no-rs ARS-BFGL-NGS-34722 ARS-BFGL-NGS-113622 BTB-00114227 ARS-BFGL-NGS-31202 Hapmap41136-BTA-105871 Hapmap52254-rs29014412 BTA-98929-no-rs ARS-BFGL-NGS-118438 ARS-BFGL-NGS-87452 ARS-BFGL-NGS-2749 ARS-BFGL-NGS-32657 BTA-96362-no-rs ARS-BFGL-NGS-108492 Hapmap33729-BTA-160452 BTB-01296488 BTB-01475864 BTB-01296818 BTB-01296923 Hapmap59827-rs29026804 ARS-BFGL-BAC-11805 ARS-BFGL-NGS-102105 Hapmap48197-BTA-117083 ARS-BFGL-NGS-16501 BTA-31578-no-rs BTA-31575-no-rs BTA-31571-no-rs Hapmap39990-BTA-31570 Hapmap36290-SCAFFOLD191599_16698 ARS-BFGL-NGS-42200 ARS-BFGL-NGS-102369 ARS-BFGL-NGS-19408 ARS-BFGL-NGS-105816 BTA-31719-no-rs ARS-BFGL-NGS-55674 ARS-BFGL-BAC-11821 Hapmap58297-rs29023722 Hapmap54287-ss46526670 ARS-BFGL-NGS-33734 ARS-BFGL-NGS-84339 Hapmap38104-BTA-31727 BTB-00487464 ARS-BFGL-NGS-43671 BTA-31743-no-rs ARS-BFGL-NGS-90717 ARS-BFGL-NGS-14562 BTB-00487920 Hapmap40412-BTA-31752 ARS-BFGL-NGS-77196 ARS-BFGL-NGS-100320 BTA-31754-no-rs BTB-01638335 BTB-00488399 ARS-BFGL-BAC-12434 ARS-BFGL-NGS-99674 ARS-BFGL-BAC-12432 BTB-00488482 ARS-BFGL-NGS-75964 BTB-01538178 Hapmap61148-rs29015935 ARS-BFGL-NGS-73906 ARS-BFGL-NGS-84805 ARS-BFGL-BAC-12431 ARS-BFGL-NGS-9353 BTA-21705-no-rs BTA-16623-no-rs ARS-BFGL-NGS-25860 BTA-31795-no-rs ARS-BFGL-NGS-5229 ARS-BFGL-NGS-10833 BTA-31807-no-rs ARS-BFGL-BAC-12429 ARS-BFGL-NGS-15329 BTA-102802-no-rs ARS-BFGL-NGS-14499 Hapmap60173-rs29026795 ARS-BFGL-NGS-62217 ARS-BFGL-NGS-110057 ARS-BFGL-NGS-103302 BTA-20919-no-rs Hapmap49780-BTA-86092 Hapmap50932-BTA-31770 Hapmap47565-BTA-31771 ARS-BFGL-NGS-43672 ARS-BFGL-NGS-70184 ARS-BFGL-NGS-101050 BTA-98575-no-rs BTA-31783-no-rs Hapmap39312-BTA-120905 ARS-BFGL-NGS-21160 ARS-BFGL-NGS-104500 Hapmap43970-BTA-92461 ARS-BFGL-NGS-119219 ARS-BFGL-NGS-80012 ARS-BFGL-NGS-3010 ARS-BFGL-NGS-107895 ARS-BFGL-NGS-113825 ARS-BFGL-NGS-110628 ARS-BFGL-NGS-112374 ARS-BFGL-NGS-13000 ARS-BFGL-NGS-115282 ARS-BFGL-NGS-11531 ARS-BFGL-NGS-118769 ARS-BFGL-NGS-33369 ARS-BFGL-NGS-63117 ARS-BFGL-NGS-34964 BTA-31817-no-rs BTA-31818-no-rs ARS-BFGL-NGS-64184 ARS-BFGL-NGS-10048 BTA-120906-no-rs Hapmap43554-BTA-31822 Hapmap52315-rs29014466 ARS-BFGL-BAC-12458 ARS-BFGL-NGS-38475 Hapmap48927-BTA-86815 ARS-BFGL-NGS-110281 BTA-86812-no-rs ARS-BFGL-NGS-38957 ARS-BFGL-NGS-101837 BTA-17584-no-rs ARS-BFGL-NGS-51613 Hapmap22997-BTA-127428 Hapmap24208-BTA-157199 Hapmap40891-BTA-115072 Hapmap41756-BTA-115061 BTA-115056-no-rs BTA-115055-no-rs Hapmap27450-BTA-157196 Hapmap58664-rs29014508 ARS-BFGL-NGS-59877 ARS-BFGL-BAC-5675 Hapmap51181-BTA-18600 ARS-BFGL-BAC-802 Hapmap39051-BTA-117620 ARS-BFGL-NGS-68202 ARS-BFGL-NGS-5273 BTA-117645-no-rs ARS-BFGL-NGS-21636 ARS-BFGL-NGS-12145 ARS-BFGL-NGS-103078 Hapmap48677-BTA-18532 Hapmap58115-rs29014561 ARS-BFGL-NGS-113220 ARS-BFGL-NGS-119943 ARS-USMARC-Parent-DQ786764-no-rs ARS-BFGL-NGS-58970 Hapmap42159-BTA-26305 Hapmap32393-BTA-162885 Hapmap26763-BTA-161285 ARS-BFGL-BAC-12454 Hapmap33189-BTA-127442 Hapmap27740-BTA-127447 Hapmap27862-BTA-127450 Hapmap27244-BTA-19334 Hapmap24457-BTA-153392 Hapmap51425-BTA-24269 Hapmap49516-BTA-18533 BTA-120908-no-rs ARS-BFGL-NGS-13966 Hapmap35732-SCAFFOLD39485_2498 BTA-18563-no-rs Hapmap51180-BTA-18566 Hapmap38392-BTA-18567 BTA-18569-no-rs Hapmap41772-BTA-120909 ARS-BFGL-NGS-38634 BTA-18593-no-rs ARS-BFGL-NGS-60507 BTA-18598-no-rs ARS-BFGL-NGS-30977 ARS-BFGL-BAC-12468 ARS-BFGL-NGS-35408 BTA-19588-no-rs Hapmap53428-rs29019634 ARS-BFGL-NGS-19196 Hapmap58420-rs29021098 ARS-BFGL-NGS-22794 ARS-BFGL-NGS-30519 Hapmap25509-BTA-126632 BTA-09514-rs29025674 ARS-BFGL-NGS-32430 Hapmap48673-BTA-17057 ARS-BFGL-NGS-83462 Hapmap50534-BTA-99620 ARS-BFGL-NGS-79502 ARS-BFGL-BAC-15012 BTA-19593-no-rs BTA-19594-no-rs ARS-BFGL-NGS-10225 BTA-100959-no-rs ARS-BFGL-NGS-76809 ARS-BFGL-NGS-94762 ARS-BFGL-NGS-42277 ARS-BFGL-NGS-60085 ARS-BFGL-NGS-15110 ARS-BFGL-BAC-15016 ARS-BFGL-NGS-116800 ARS-BFGL-NGS-97770 ARS-BFGL-NGS-57685 Hapmap50169-BTA-95809 ARS-BFGL-NGS-4838 ARS-BFGL-BAC-15018 ARS-BFGL-NGS-41358 ARS-BFGL-NGS-116664 ARS-BFGL-BAC-15026 ARS-BFGL-NGS-4221 Hapmap49459-BTA-114816 BTA-18613-no-rs ARS-BFGL-NGS-116956 ARS-BFGL-NGS-33574 ARS-BFGL-NGS-38355 ARS-BFGL-NGS-23306 ARS-BFGL-NGS-34181 ARS-BFGL-NGS-1153 ARS-BFGL-BAC-15023 BTA-18601-no-rs ARS-BFGL-NGS-42570 ARS-BFGL-NGS-39021 ARS-BFGL-NGS-57294 ARS-BFGL-NGS-39585 ARS-BFGL-NGS-89267 BTA-120914-no-rs ARS-BFGL-NGS-115095 Hapmap41201-BTA-20646 ARS-BFGL-NGS-5690 Hapmap31831-BTA-160692 ARS-BFGL-NGS-112091 ARS-BFGL-NGS-12 ARS-BFGL-NGS-61937 ARS-BFGL-NGS-88871 Hapmap48681-BTA-19661 Hapmap38541-BTA-89516 ARS-BFGL-NGS-103143 ARS-BFGL-NGS-14120 ARS-BFGL-NGS-55816 ARS-BFGL-NGS-115747 Hapmap59336-rs29016911 ARS-BFGL-NGS-11300 ARS-BFGL-NGS-55763 ARS-BFGL-NGS-110443 ARS-BFGL-NGS-96494 Hapmap38290-BTA-120916 ARS-BFGL-NGS-115108 Hapmap59507-rs29021330 ARS-BFGL-NGS-107416 ARS-BFGL-NGS-72624 ARS-BFGL-NGS-103516 ARS-BFGL-NGS-66770 BTA-21634-no-rs Hapmap51188-BTA-21659 BTA-21660-no-rs ARS-BFGL-NGS-115728 BTA-20720-no-rs ARS-BFGL-NGS-1817 ARS-BFGL-NGS-10508 BTA-20724-no-rs ARS-BFGL-NGS-16155 ARS-BFGL-NGS-55787 Hapmap51939-BTA-21630 ARS-BFGL-NGS-109857 ARS-BFGL-NGS-33509 ARS-BFGL-NGS-32801 Hapmap26769-BTA-162373 ARS-BFGL-NGS-100956 ARS-BFGL-NGS-27730 Hapmap24209-BTA-157354 ARS-BFGL-NGS-89246 Hapmap30367-BTA-90717 BTA-90709-no-rs Hapmap52179-rs29018440 Hapmap44678-BTA-18978 ARS-BFGL-NGS-103169 ARS-BFGL-NGS-63417 Hapmap43547-BTA-28238 ARS-BFGL-NGS-20034 Hapmap43991-BTA-102559 ARS-BFGL-NGS-62883 BTA-102528-no-rs ARS-BFGL-NGS-110832 BTA-21976-no-rs Hapmap51421-BTA-21975 Hapmap28034-BTA-116850 ARS-BFGL-NGS-84218 BTA-29432-no-rs Hapmap51894-BTA-29431 Hapmap40149-BTA-93384 Hapmap57953-rs29017138 Hapmap50181-BTA-100747 Hapmap55276-rs29021589 ARS-BFGL-BAC-16287 BTA-21437-no-rs Hapmap41206-BTA-21427 Hapmap58144-rs29020106 ARS-BFGL-NGS-114010 Hapmap33492-BTA-147483 ARS-BFGL-NGS-100396 Hapmap52726-rs29018162 UA-IFASA-9547 ARS-BFGL-NGS-39971 ARS-BFGL-NGS-19223 Hapmap43513-BTA-21673 BTA-21678-no-rs BTB-00490422 BTB-01438270 BTB-01438321 BTB-01438340 Hapmap58985-rs29020498 BTB-01438513 BTB-01438525 BTA-22719-no-rs BTB-00491586 BTB-01944898 BTA-22711-no-rs ARS-BFGL-NGS-14440 BTB-00491138 BTB-00491073 BTA-22699-no-rs ARS-BFGL-BAC-16293 Hapmap33190-BTA-127606 Hapmap60234-rs29014640 BTA-22732-no-rs Hapmap45915-BTA-22734 BTB-00491861 BTB-00491934 ARS-BFGL-NGS-74890 BTB-00492056 BTB-00492076 BTB-00492128 BTB-00492194 ARS-BFGL-NGS-29737 BTB-00492442 BTB-00492474 BTB-00492485 Hapmap30508-BTA-127628 Hapmap48124-BTA-92499 BTB-00492713 BTA-22797-no-rs ARS-BFGL-NGS-28777 BTB-00776333 BTB-01769706 ARS-BFGL-NGS-107671 BTA-50103-no-rs Hapmap43279-BTA-50109 BTB-00776463 Hapmap39927-BTA-50117 BTA-109387-no-rs Hapmap51168-BTA-121963 BTA-23789-no-rs Hapmap42477-BTA-22799 ARS-BFGL-NGS-35729 Hapmap43147-BTA-108562 BTB-01194751 BTB-01194674 ARS-BFGL-NGS-113566 Hapmap51545-BTA-108554 BTB-01194615 BTB-01194603 BTA-108551-no-rs BTB-01194444 BTA-108564-no-rs Hapmap49440-BTA-110439 ARS-BFGL-NGS-91628 ARS-BFGL-NGS-103244 ARS-BFGL-NGS-37837 ARS-BFGL-BAC-779 BTB-01544419 BTA-89351-no-rs BTB-01406729 BTA-89348-no-rs Hapmap58374-rs29014573 BTA-09170-no-rs BTB-01237697 BTB-01236909 Hapmap24385-BTA-163189 Hapmap24016-BTA-163187 Hapmap48111-BTA-88515 ARS-BFGL-NGS-12268 BTB-01980482 BTB-01834338 BTA-19373-no-rs BTA-23872-no-rs Hapmap53008-rs29013337 BTB-00494658 BTA-23857-no-rs BTA-23856-no-rs Hapmap43214-BTA-23846 Hapmap38587-BTA-23830 BTA-92165-no-rs ARS-BFGL-NGS-98652 ARS-BFGL-NGS-103358 BTB-00495047 BTA-87640-no-rs BTB-01433155 Hapmap40859-BTA-07278 Hapmap49878-BTA-118994 BTB-01433256 BTB-01433297 BTB-02000681 ARS-BFGL-NGS-2513 BTB-00495763 BTA-24798-no-rs BTA-24797-no-rs BTA-24782-no-rs ARS-BFGL-BAC-13716 ARS-BFGL-NGS-41685 BTB-00495300 BTB-00495251 ARS-BFGL-NGS-1094 Hapmap47222-BTA-23817 BTB-00493207 BTB-00493134 BTA-23814-no-rs Hapmap43521-BTA-23812 BTB-00493063 Hapmap59400-rs29023728 BTB-01725024 ARS-BFGL-NGS-11432 ARS-BFGL-BAC-13721 BTB-01238380 Hapmap50577-BTA-115995 BTB-00221770 BTB-02044873 BTB-00221755 ARS-BFGL-NGS-17386 BTB-00496106 ARS-BFGL-NGS-11493 BTB-00496783 BTB-00496614 ARS-BFGL-NGS-69516 Hapmap59975-rs29022046 BTB-00496280 ARS-BFGL-NGS-23999 BTB-00496806 BTB-00498136 BTB-00498124 Hapmap42155-BTA-25938 Hapmap51890-BTA-25936 BTB-00498059 Hapmap42886-BTA-25934 BTA-25932-no-rs ARS-BFGL-NGS-115846 ARS-BFGL-NGS-76959 BTB-00497918 BTB-00497910 Hapmap49098-BTA-25922 Hapmap26937-BTA-127685 BTB-00497582 ARS-BFGL-NGS-91900 BTB-00497796 ARS-BFGL-NGS-117528 ARS-BFGL-NGS-26583 Hapmap44048-BTA-25957 ARS-BFGL-NGS-80997 ARS-BFGL-NGS-35791 BTA-25955-no-rs Hapmap23932-BTA-127704 ARS-BFGL-NGS-25276 ARS-BFGL-NGS-100049 ARS-BFGL-NGS-83030 Hapmap47552-BTA-25948 ARS-BFGL-NGS-2151 BTB-00498456 BTB-00498394 BTB-00498361 BTB-00498352 Hapmap41810-BTA-26946 ARS-BFGL-BAC-14373 BTB-00499182 ARS-BFGL-BAC-14372 BTB-00499073 Hapmap56826-rs29013564 BTA-25972-no-rs BTA-25969-no-rs BTA-25963-no-rs BTB-00498885 Hapmap48424-BTA-65447 BTB-01021061 BTB-01021067 Hapmap40222-BTA-65450 BTB-00499441 ARS-BFGL-NGS-20125 BTB-01021521 BTB-01021469 ARS-BFGL-NGS-104509 ARS-BFGL-NGS-96681 Hapmap51019-BTA-65454 BTB-01834845 BTB-00499460 ARS-BFGL-NGS-66572 BTA-26960-no-rs BTB-00499989 BTA-25061-no-rs BTB-02035517 Hapmap39166-BTA-101760 BTB-01537438 BTB-01537402 BTB-01839492 Hapmap50611-BTA-19865 ARS-BFGL-BAC-13745 BTA-117941-no-rs BTB-01745779 BTA-23785-no-rs BTB-00500086 BTB-01280552 BTB-01280469 ARS-BFGL-NGS-79581 ARS-BFGL-NGS-38172 BTB-01349020 BTB-01349004 BTB-01348990 ARS-BFGL-NGS-1018 BTB-01348877 ARS-BFGL-NGS-41469 ARS-BFGL-NGS-113128 BTB-00266340 BTB-00266282 Hapmap48886-BTA-77064 Hapmap41455-BTA-120930 BTB-00506214 BTA-30880-no-rs BTA-30878-no-rs BTB-01499620 BTB-01499587 BTA-98543-no-rs BTB-00266144 BTA-121767-no-rs BTB-00266123 ARS-BFGL-NGS-109234 ARS-BFGL-NGS-109722 BTB-01685607 BTB-01685575 ARS-BFGL-BAC-14350 ARS-BFGL-NGS-31482 BTB-01397658 BTB-01814129 Hapmap54627-rs29021621 BTB-01202260 BTB-01202158 BTA-109592-no-rs ARS-BFGL-NGS-115068 Hapmap25230-BTA-109587 ARS-BFGL-NGS-61380 ARS-BFGL-NGS-66329 BTA-66744-no-rs Hapmap55178-rs29024455 ARS-BFGL-NGS-116351 ARS-BFGL-NGS-111243 BTA-65033-no-rs BTB-01011791 BTB-00500246 BTA-29393-no-rs BTA-65034-no-rs Hapmap43007-BTA-65036 Hapmap51193-BTA-23532 BTA-90150-no-rs ARS-BFGL-NGS-61680 BTB-01625220 BTB-01832503 BTB-01989473 BTB-01899675 BTB-01922844 BTB-01410968 ARS-BFGL-NGS-57684 BTB-01537841 BTA-101800-no-rs BTB-01537669 Hapmap51372-BTA-101786 BTA-21330-no-rs BTB-01908247 BTB-00146229 Hapmap55458-rs29025293 BTB-01791112 Hapmap55032-rs29016506 BTB-01370996 BTB-01370890 BTB-01370842 BTB-01277392 Hapmap54902-rs29018449 Hapmap50648-BTA-29871 ARS-BFGL-NGS-59000 ARS-BFGL-NGS-102416 BTB-01276880 Hapmap51995-BTA-16641 BTB-01515081 Hapmap41121-BTA-99856 ARS-BFGL-NGS-39813 ARS-BFGL-NGS-91450 Hapmap33377-BTA-152903 BTB-01427603 ARS-BFGL-NGS-115070 BTB-01688797 BTB-01688681 BTB-01713461 ARS-BFGL-NGS-70979 BTB-01499710 ARS-BFGL-NGS-32696 ARS-BFGL-NGS-104868 Hapmap60380-rs29010950 Hapmap58072-rs29010006 ARS-BFGL-NGS-29925 ARS-BFGL-NGS-104192 BTB-01734532 BTB-01734493 ARS-BFGL-NGS-102285 BTB-01969051 ARS-BFGL-NGS-58233 BTB-01283869 BTB-01283892 BTB-01733840 BTB-01733812 BTB-00554213 BTB-00554247 BTA-00455-rs29013612 BTB-00866714 ARS-BFGL-NGS-24783 Hapmap60913-rs29017395 BTB-00500494 BTB-00500486 ARS-BFGL-BAC-14357 BTA-27016-no-rs Hapmap57649-rs29022414 ARS-BFGL-BAC-14359 Hapmap46131-BTA-27009 Hapmap50874-BTA-113205 BTA-99438-no-rs BTA-99443-no-rs Hapmap51671-BTA-99441 ARS-BFGL-NGS-41165 Hapmap44023-BTA-122769 BTB-01338066 BTB-01338033 BTB-01338008 BTB-01337883 BTB-01337869 BTB-01337853 BTB-02002520 Hapmap38372-BTA-106410 BTB-00502546 BTB-01872514 ARS-BFGL-BAC-14362 ARS-BFGL-BAC-14364 ARS-BFGL-NGS-90411 Hapmap46602-BTA-28034 BTB-00502495 BTB-00502512 BTB-00502017 ARS-BFGL-NGS-45468 ARS-BFGL-NGS-2915 Hapmap38665-BTA-28024 ARS-BFGL-NGS-114263 Hapmap38825-BTA-28013 BTB-00501637 BTB-00501626 Hapmap51922-BTA-88429 BTB-01116037 Hapmap48110-BTA-88422 BTB-00501374 Hapmap52912-rs29011621 BTB-00501232 ARS-BFGL-NGS-54132 ARS-BFGL-BAC-5848 BTB-00500979 Hapmap51198-BTA-27036 BTB-00500935 ARS-BFGL-NGS-39236 BTB-00500829 BTB-00500819 BTA-28056-no-rs ARS-BFGL-NGS-105846 BTB-00503044 Hapmap43825-BTA-28068 BTA-28075-no-rs ARS-BFGL-BAC-14990 ARS-BFGL-NGS-39393 BTA-123122-no-rs Hapmap44078-BTA-45393 ARS-BFGL-BAC-5690 Hapmap54363-rs29014773 ARS-BFGL-BAC-13788 Hapmap23511-BTA-119303 ARS-BFGL-NGS-101584 BTB-00503215 BTA-28079-no-rs BTB-00503574 Hapmap38485-BTA-28081 Hapmap50646-BTA-29027 BTB-00503845 ARS-BFGL-NGS-59515 ARS-BFGL-NGS-45730 ARS-BFGL-NGS-117275 ARS-BFGL-NGS-16052 ARS-BFGL-NGS-57278 BTA-95991-no-rs ARS-BFGL-BAC-15060 ARS-BFGL-BAC-7362 Hapmap58260-rs29024773 ARS-BFGL-NGS-4815 BTA-29081-no-rs ARS-BFGL-NGS-57541 Hapmap53759-rs29023625 ARS-BFGL-NGS-85162 Hapmap49113-BTA-30008 ARS-BFGL-NGS-110039 BTA-29995-no-rs Hapmap53999-rs29018278 ARS-BFGL-NGS-75733 BTA-29126-no-rs ARS-BFGL-NGS-14529 ARS-BFGL-NGS-24482 ARS-BFGL-NGS-53179 Hapmap43821-BTA-25321 Hapmap58533-rs29018583 ARS-BFGL-NGS-37992 ARS-BFGL-NGS-110479 ARS-BFGL-NGS-44151 Hapmap52668-rs29014650 ARS-BFGL-NGS-109427 ARS-BFGL-NGS-36086 Hapmap41498-BTA-30049 BTA-122515-no-rs Hapmap42441-BTA-115588 BTA-115591-no-rs ARS-BFGL-NGS-104936 ARS-BFGL-NGS-117564 Hapmap24871-BTA-157401 ARS-BFGL-NGS-89207 ARS-BFGL-NGS-40082 ARS-BFGL-NGS-112325 ARS-BFGL-NGS-19305 ARS-BFGL-NGS-29810 ARS-BFGL-NGS-112758 ARS-BFGL-NGS-115889 ARS-BFGL-NGS-12016 BTA-109112-no-rs BTA-109113-no-rs BTA-30857-no-rs ARS-BFGL-NGS-100 ARS-BFGL-NGS-34730 ARS-BFGL-NGS-36295 ARS-BFGL-BAC-7373 Hapmap40904-BTA-120929 ARS-USMARC-Parent-DQ832700-rs29012872 Hapmap36566-SCAFFOLD135238_3808 ARS-BFGL-NGS-103725 Hapmap49568-BTA-31426 Hapmap48943-BTA-91147 BTA-91151-no-rs ARS-BFGL-NGS-106587 Hapmap58143-rs29019806 ARS-BFGL-NGS-32656 ARS-BFGL-NGS-39990 ARS-BFGL-NGS-18448 ARS-BFGL-NGS-116352 Hapmap48108-BTA-87770 ARS-BFGL-NGS-101290 ARS-BFGL-NGS-30633 Hapmap30556-BTA-147818 Hapmap23317-BTA-147815 BTA-87771-no-rs BTA-100491-no-rs ARS-BFGL-BAC-15043 Hapmap48226-BTA-122391 Hapmap49040-BTA-116557 ARS-BFGL-NGS-114955 ARS-BFGL-NGS-113366 ARS-BFGL-NGS-118242 ARS-BFGL-NGS-84649 Hapmap40709-BTA-30902 ARS-BFGL-NGS-104210 Hapmap40215-BTA-30901 Hapmap47240-BTA-30899 BTA-31284-no-rs Hapmap60748-rs29010135 Hapmap40943-BTA-30957 ARS-BFGL-NGS-105587 Hapmap58356-rs29011128 BTA-30939-no-rs ARS-BFGL-NGS-4828 BTA-30932-no-rs ARS-BFGL-NGS-100170 Hapmap60388-rs29016486 ARS-BFGL-NGS-108499 Hapmap24074-BTA-127860 BTB-00506579 Hapmap50653-BTA-31308 Hapmap39822-BTA-31309 BTA-31315-no-rs Hapmap57428-rs29016058 BTA-31319-no-rs ARS-BFGL-NGS-98754 Hapmap39262-BTA-31326 ARS-BFGL-NGS-74771 BTB-00507211 Hapmap49567-BTA-31338 ARS-BFGL-NGS-22481 Hapmap59661-rs29014560 ARS-BFGL-NGS-71885 BTB-00507736 ARS-BFGL-NGS-117650 Hapmap35036-BES10_Contig668_769 ARS-BFGL-BAC-13093 ARS-BFGL-NGS-17075 BTA-31372-no-rs BTA-31376-no-rs Hapmap31728-BTA-127926 ARS-BFGL-NGS-53310 ARS-BFGL-NGS-22298 BTA-31397-no-rs ARS-BFGL-NGS-115156 ARS-BFGL-NGS-106902 ARS-BFGL-NGS-90850 ARS-BFGL-NGS-103773 ARS-BFGL-NGS-31955 ARS-BFGL-NGS-53938 Hapmap59892-rs29026618 BTB-00507405 Hapmap42023-BTA-98950 Hapmap52834-rs29019297 Hapmap46975-BTA-31417 BTB-00508023 Hapmap51096-BTA-94222 BTB-00508109 ARS-BFGL-NGS-30027 ARS-BFGL-NGS-26557 BTB-01315661 BTB-01315766 ARS-BFGL-NGS-17757 BTB-02022818 Hapmap48554-BTA-100227 BTB-01518349 ARS-BFGL-NGS-112793 Hapmap41148-BTA-108981 BTB-01198798 ARS-BFGL-NGS-116175 BTB-01198535 BTB-01198500 Hapmap50208-BTA-108976 ARS-BFGL-NGS-31217 ARS-BFGL-NGS-110977 ARS-BFGL-BAC-11200 BTB-01198427 BTB-01198418 BTA-112970-no-rs BTB-01680650 ARS-BFGL-NGS-1379 ARS-BFGL-NGS-18439 ARS-BFGL-NGS-20588 ARS-BFGL-NGS-1794 BTB-00508549 ARS-BFGL-NGS-117411 ARS-BFGL-NGS-29926 Hapmap36267-SCAFFOLD65222_30573 ARS-BFGL-BAC-11206 ARS-BFGL-NGS-119794 ARS-BFGL-NGS-26282 ARS-BFGL-NGS-97790 Hapmap57684-rs29016454 ARS-BFGL-NGS-66702 ARS-BFGL-NGS-14303 ARS-BFGL-NGS-112930 ARS-BFGL-NGS-41243 ARS-BFGL-NGS-116997 ARS-BFGL-NGS-106663 BTA-31480-no-rs Hapmap42508-BTA-31479 ARS-BFGL-NGS-89118 BTA-31466-no-rs ARS-BFGL-NGS-14750 BTB-00508719 ARS-BFGL-NGS-69018 ARS-BFGL-BAC-11215 ARS-BFGL-NGS-40352 BTA-23315-no-rs ARS-BFGL-NGS-26054 ARS-BFGL-NGS-56364 ARS-BFGL-NGS-32158 ARS-BFGL-NGS-49526 Hapmap46770-BTA-120932 BTB-00509530 BTA-92225-no-rs Hapmap52431-ss46526792 BTB-01141508 Hapmap48136-BTA-96744 Hapmap26161-BTA-151057 BTB-01141770 Hapmap27855-BTA-123415 Hapmap52285-rs29018888 ARS-BFGL-NGS-23386 BTA-96729-no-rs Hapmap48962-BTA-96730 Hapmap48963-BTA-96734 ARS-BFGL-NGS-71458 Hapmap42741-BTA-96743 BTB-01142552 ARS-BFGL-BAC-12483 Hapmap47208-BTA-15912 BTA-15911-no-rs Hapmap60144-rs29013559 Hapmap45253-BTA-15908 ARS-BFGL-NGS-115902 BTA-01022-no-rs BTA-15916-no-rs ARS-BFGL-NGS-99344 BTA-16874-no-rs BTB-01795734 BTB-01324240 BTB-01324017 ARS-USMARC-Parent-EF026087-rs29011643 UA-IFASA-5150 ARS-BFGL-NGS-78741 ARS-BFGL-BAC-7460 BTA-31846-no-rs ARS-BFGL-BAC-11276 BTA-32271-no-rs ARS-BFGL-BAC-11281 ARS-BFGL-NGS-18679 ARS-BFGL-NGS-84635 BTB-00511258 ARS-BFGL-NGS-114264 ARS-BFGL-NGS-2165 ARS-BFGL-NGS-40779 ARS-BFGL-NGS-102805 Hapmap55262-rs29019766 BTB-01940842 BTB-01521401 Hapmap60195-rs29018211 BTA-100496-no-rs Hapmap57657-rs29025501 ARS-BFGL-NGS-17234 ARS-BFGL-NGS-4261 ARS-BFGL-NGS-63809 ARS-BFGL-NGS-4272 BTA-21259-no-rs ARS-BFGL-NGS-37393 ARS-BFGL-NGS-103379 ARS-BFGL-NGS-57178 BTB-02037818 Hapmap53219-rs29019450 ARS-BFGL-NGS-62490 ARS-BFGL-NGS-105636 ARS-BFGL-NGS-103950 ARS-BFGL-NGS-116013 BTB-01748916 Hapmap28161-BTA-128006 BTB-00511781 BTA-113242-no-rs ARS-BFGL-NGS-39305 Hapmap61019-rs29009751 Hapmap50223-BTA-113230 ARS-BFGL-NGS-49836 Hapmap31821-BTA-156670 ARS-BFGL-NGS-98610 Hapmap32631-BTA-156665 ARS-BFGL-NGS-92938 BTB-01221050 ARS-BFGL-NGS-24691 UA-IFASA-1553 ARS-BFGL-NGS-103952 ARS-BFGL-NGS-31564 Hapmap35364-SCAFFOLD255028_58009 BTB-00511494 ARS-BFGL-NGS-118262 ARS-BFGL-NGS-69781 BTB-01886436 ARS-BFGL-NGS-71328 Hapmap44438-BTA-105375 ARS-BFGL-NGS-117919 ARS-BFGL-NGS-22195 Hapmap59869-rs29024442 ARS-BFGL-NGS-53116 BTB-01123944 Hapmap57586-rs29015232 BTA-91096-no-rs BTB-01124223 ARS-BFGL-NGS-105883 ARS-BFGL-BAC-13203 BTB-01124378 BTB-01124458 ARS-BFGL-NGS-70064 BTB-01124640 BTB-01666402 ARS-BFGL-NGS-99512 Hapmap30338-BTA-32842 ARS-BFGL-NGS-31806 ARS-BFGL-NGS-17084 BTA-14523-no-rs ARS-BFGL-NGS-28406 ARS-BFGL-NGS-13519 Hapmap32549-BTA-128020 Hapmap38890-BTA-32883 BTA-32894-no-rs BTA-32929-no-rs ARS-BFGL-BAC-15171 ARS-BFGL-NGS-13291 Hapmap44948-BTA-33105 ARS-BFGL-NGS-93056 Hapmap50661-BTA-33254 ARS-BFGL-NGS-30669 BTB-01526358 ARS-BFGL-NGS-116697 Hapmap42012-BTA-95193 BTA-95118-no-rs Hapmap53972-rs29024048 ARS-BFGL-BAC-12503 ARS-BFGL-NGS-75511 ARS-BFGL-NGS-101346 ARS-BFGL-NGS-25574 ARS-BFGL-NGS-113280 Hapmap58556-rs29023432 ARS-BFGL-NGS-6783 ARS-BFGL-NGS-42362 BTA-33639-no-rs ARS-BFGL-NGS-43836 ARS-BFGL-NGS-41111 Hapmap34939-BES1_Contig527_922 BTA-96657-no-rs ARS-BFGL-NGS-108920 ARS-BFGL-NGS-61056 ARS-BFGL-NGS-32505 Hapmap39554-BTA-33438 ARS-BFGL-BAC-12487 ARS-BFGL-NGS-64857 ARS-BFGL-NGS-4243 ARS-BFGL-NGS-74648 ARS-BFGL-NGS-80694 Hapmap40843-BTA-96445 ARS-BFGL-NGS-56654 Hapmap38101-BTA-24198 BTA-24190-no-rs ARS-BFGL-NGS-111456 BTA-24187-no-rs ARS-BFGL-NGS-84012 ARS-BFGL-NGS-6320 ARS-BFGL-NGS-16995 Hapmap59198-rs29011285 Hapmap54459-rs29016219 ARS-BFGL-NGS-117859 ARS-BFGL-NGS-2317 ARS-BFGL-NGS-18061 ARS-BFGL-BAC-11867 ARS-BFGL-NGS-15741 ARS-BFGL-NGS-21062 ARS-BFGL-BAC-785 ARS-BFGL-NGS-64965 Hapmap46985-BTA-33916 BTA-33924-no-rs BTA-33932-no-rs ARS-BFGL-NGS-110571 Hapmap50662-BTA-33967 Hapmap40956-BTA-34026 BTA-34041-no-rs ARS-BFGL-BAC-12479 ARS-BFGL-NGS-38533 ARS-BFGL-NGS-18107 ARS-BFGL-NGS-25175 ARS-BFGL-NGS-106924 ARS-BFGL-NGS-22557 BTA-34139-no-rs Hapmap48542-BTA-97857 BTA-08210-rs29021773 ARS-BFGL-NGS-114459 BTA-54898-no-rs Hapmap26998-BTA-152949 BTA-102427-no-rs ARS-BFGL-NGS-109071 Hapmap44228-BTA-34185 Hapmap44458-BTA-34177 ARS-BFGL-NGS-28179 ARS-BFGL-NGS-27497 BTA-34161-no-rs ARS-BFGL-BAC-5676 ARS-BFGL-NGS-113489 ARS-BFGL-NGS-28482 ARS-BFGL-NGS-21550 Hapmap25801-BTA-128091 ARS-BFGL-NGS-98874 ARS-BFGL-BAC-12507 ARS-BFGL-NGS-10111 Hapmap41833-BTA-34149 ARS-BFGL-NGS-114762 ARS-BFGL-BAC-13110 ARS-BFGL-NGS-16065 ARS-BFGL-NGS-104129 BTB-01640519 BTA-05595-rs29019754 ARS-BFGL-NGS-13142 ARS-BFGL-NGS-16128 BTB-00515369 ARS-BFGL-NGS-25859 ARS-BFGL-BAC-13111 ARS-BFGL-NGS-74140 UA-IFASA-8290 Hapmap41504-BTA-31952 BTA-31951-no-rs ARS-BFGL-NGS-66728 ARS-BFGL-NGS-89089 BTA-118215-no-rs BTA-31946-no-rs ARS-BFGL-NGS-78665 ARS-BFGL-NGS-28798 ARS-BFGL-NGS-104014 ARS-BFGL-NGS-11585 ARS-BFGL-BAC-15065 Hapmap32400-BTA-31937 Hapmap39397-BTA-31932 Hapmap42509-BTA-31930 ARS-BFGL-NGS-82109 ARS-BFGL-BAC-6788 Hapmap55207-ss46526284 ARS-BFGL-NGS-35631 Hapmap38668-BTA-34221 Hapmap51587-BTA-34220 ARS-BFGL-NGS-31365 Hapmap39556-BTA-34210 ARS-BFGL-NGS-30447 Hapmap50266-BTA-13664 Hapmap49833-BTA-103929 ARS-BFGL-NGS-21967 BTA-25900-no-rs ARS-BFGL-BAC-7444 ARS-BFGL-NGS-116274 BTA-31832-no-rs Hapmap43233-BTA-31838 BTA-10553-rs29016106 ARS-BFGL-NGS-72609 ARS-BFGL-NGS-13518 ARS-BFGL-NGS-109707 ARS-BFGL-NGS-116613 ARS-BFGL-NGS-111161 ARS-BFGL-NGS-102840 ARS-BFGL-NGS-32085 ARS-BFGL-NGS-32012 ARS-BFGL-NGS-112023 ARS-BFGL-NGS-103355 ARS-BFGL-NGS-1742 BTB-00516251 ARS-BFGL-NGS-60438 Hapmap35524-SCAFFOLD5373_40104 Hapmap42180-BTA-31841 ARS-BFGL-NGS-104834 BTA-31857-no-rs BTA-90722-no-rs BTB-01811439 BTA-17922-no-rs Hapmap31057-BTA-115291 Hapmap51397-BTA-115996 BTB-02071807 ARS-BFGL-NGS-80460 BTB-01233700 ARS-BFGL-NGS-41168 BTA-115298-no-rs ARS-BFGL-NGS-81428 ARS-BFGL-NGS-117931 Hapmap47517-BTA-116140 Hapmap57706-rs29024881 ARS-BFGL-NGS-117417 Hapmap47895-BTA-24456 Hapmap49926-BTA-24453 ARS-BFGL-NGS-61194 BTA-24488-no-rs Hapmap30327-BTA-162257 ARS-BFGL-NGS-629 ARS-BFGL-BAC-7467 BTA-24483-no-rs ARS-BFGL-NGS-20264 Hapmap51705-BTA-24478 ARS-BFGL-NGS-103700 ARS-BFGL-NGS-22974 BTA-24463-no-rs BTA-24452-no-rs ARS-BFGL-NGS-12072 ARS-BFGL-NGS-39834 BTA-105118-no-rs ARS-BFGL-NGS-106940 UA-IFASA-2266 ARS-BFGL-NGS-28633 ARS-BFGL-NGS-90391 ARS-BFGL-NGS-72802 ARS-BFGL-NGS-22539 ARS-BFGL-NGS-42537 ARS-BFGL-NGS-72249 BTA-112161-no-rs Hapmap45544-BTA-122351 Hapmap39219-BTA-31890 BTA-31880-no-rs ARS-BFGL-NGS-112203 ARS-BFGL-NGS-91120 ARS-BFGL-NGS-56387 ARS-BFGL-BAC-869 BTA-31870-no-rs Hapmap53835-rs29011344 Hapmap39817-BTA-25361 ARS-BFGL-NGS-70502 Hapmap47566-BTA-31922 ARS-BFGL-NGS-113296 Hapmap50656-BTA-31918 ARS-BFGL-NGS-15781 ARS-BFGL-NGS-115560 ARS-BFGL-NGS-5327 ARS-BFGL-NGS-104788 BTA-05384-rs29019544 BTA-31894-no-rs ARS-BFGL-NGS-15471 ARS-BFGL-NGS-102728 ARS-BFGL-NGS-20934 ARS-BFGL-NGS-92202 BTA-31928-no-rs Hapmap50657-BTA-31929 BTA-31957-no-rs ARS-BFGL-NGS-113966 ARS-BFGL-NGS-35376 BTA-31976-no-rs BTA-31991-no-rs ARS-BFGL-NGS-111594 ARS-BFGL-NGS-36122 ARS-BFGL-NGS-19310 BTA-98790-no-rs Hapmap43736-BTA-98788 Hapmap39398-BTA-31996 ARS-BFGL-NGS-17725 Hapmap46978-BTA-32012 BTA-32021-no-rs BTA-32030-no-rs BTA-32047-no-rs Hapmap43153-BTA-112223 Hapmap44402-BTA-73818 Hapmap33016-BTA-143210 Hapmap25132-BTA-96391 Hapmap55095-rs29010810 Hapmap48698-BTA-26145 BTA-26149-no-rs ARS-BFGL-BAC-11913 ARS-BFGL-NGS-30195 ARS-BFGL-NGS-24013 ARS-BFGL-NGS-56660 Hapmap30917-BTA-91510 ARS-BFGL-NGS-79738 ARS-BFGL-NGS-67591 ARS-BFGL-NGS-109467 ARS-BFGL-NGS-110285 ARS-BFGL-BAC-11918 ARS-BFGL-NGS-78038 ARS-BFGL-NGS-15563 ARS-BFGL-NGS-107316 ARS-BFGL-BAC-11922 Hapmap54619-rs29026745 ARS-BFGL-NGS-108308 ARS-BFGL-NGS-114179 ARS-BFGL-NGS-5135 ARS-BFGL-NGS-49 Hapmap47247-BTA-32061 ARS-BFGL-NGS-16442 ARS-BFGL-NGS-19838 Hapmap30510-BTA-128266 ARS-BFGL-NGS-118301 Hapmap42511-BTA-32130 ARS-BFGL-NGS-86864 Hapmap57967-rs29017684 Hapmap41181-BTA-120938 BTA-32111-no-rs ARS-BFGL-NGS-103125 ARS-BFGL-BAC-11928 BTA-06771-rs29021128 Hapmap25787-BTA-122982 ARS-BFGL-NGS-100178 BTA-32135-no-rs ARS-BFGL-NGS-29647 BTA-32199-no-rs ARS-BFGL-NGS-55024 Hapmap54246-rs29017970 BTA-32160-no-rs Hapmap49960-BTA-32159 Hapmap60147-rs29013821 Hapmap35375-SCAFFOLD206_10369 ARS-BFGL-NGS-86040 ARS-BFGL-NGS-50063 Hapmap24336-BTA-128283 ARS-BFGL-NGS-113540 ARS-BFGL-NGS-107803 ARS-BFGL-NGS-40191 BTA-32302-no-rs ARS-BFGL-NGS-36809 ARS-BFGL-NGS-113714 BTA-70648-no-rs ARS-BFGL-NGS-17819 ARS-BFGL-NGS-2677 ARS-BFGL-BAC-11941 ARS-BFGL-BAC-11942 Hapmap54575-rs29011158 BTA-32267-no-rs ARS-BFGL-NGS-84887 Hapmap39553-BTA-32269 BTA-32272-no-rs ARS-BFGL-NGS-30975 ARS-BFGL-NGS-22290 Hapmap24688-BTA-153495 ARS-BFGL-BAC-13828 ARS-BFGL-NGS-112302 BTA-103890-no-rs Hapmap48567-BTA-103893 BTA-103897-no-rs ARS-BFGL-NGS-69389 ARS-BFGL-NGS-103507 Hapmap31800-BTA-152132 ARS-BFGL-NGS-31606 ARS-BFGL-NGS-59751 BTA-32318-no-rs UA-IFASA-6479 Hapmap40947-BTA-32313 ARS-BFGL-NGS-33839 UA-IFASA-4025 ARS-BFGL-NGS-110104 Hapmap52547-rs29026933 ARS-BFGL-BAC-13827 ARS-BFGL-NGS-38328 ARS-BFGL-NGS-115789 ARS-BFGL-NGS-33873 ARS-BFGL-NGS-42098 ARS-BFGL-NGS-57955 ARS-BFGL-NGS-118434 BTB-01447452 ARS-BFGL-NGS-32007 Hapmap51780-BTA-93959 Hapmap57166-rs29020401 BTB-01447256 BTB-01454391 BTA-54181-no-rs Hapmap36617-SCAFFOLD188701_463 ARS-BFGL-NGS-79261 Hapmap60259-rs29016362 Hapmap42512-BTA-32321 ARS-BFGL-NGS-34861 ARS-BFGL-BAC-14435 ARS-BFGL-NGS-111777 ARS-BFGL-NGS-98854 ARS-BFGL-NGS-113008 BTB-01342926 ARS-BFGL-NGS-90758 ARS-BFGL-NGS-115968 ARS-BFGL-NGS-54592 ARS-BFGL-NGS-32491 ARS-BFGL-NGS-119227 Hapmap41113-BTA-95325 ARS-BFGL-NGS-24318 ARS-BFGL-NGS-87795 ARS-BFGL-NGS-54558 Hapmap60951-rs29020538 ARS-BFGL-NGS-19915 BTA-32100-no-rs Hapmap46799-BTA-32094 BTB-00517708 Hapmap45550-BTA-32092 ARS-BFGL-NGS-116536 BTA-32083-no-rs BTB-00517668 BTB-00517643 BTB-01351678 ARS-BFGL-NGS-110793 ARS-BFGL-NGS-35590 BTA-17784-no-rs ARS-BFGL-NGS-88695 BTA-32343-no-rs ARS-BFGL-NGS-35710 BTA-32337-no-rs ARS-BFGL-NGS-31451 ARS-BFGL-NGS-36852 ARS-BFGL-NGS-38298 Hapmap42348-BTA-88290 BTB-00519631 ARS-BFGL-NGS-66410 BTA-32371-no-rs BTA-32376-no-rs ARS-BFGL-NGS-24450 ARS-BFGL-NGS-14560 ARS-BFGL-NGS-103645 BTB-00520509 ARS-BFGL-NGS-88501 ARS-BFGL-NGS-103989 UA-IFASA-9311 ARS-BFGL-NGS-111603 UA-IFASA-7733 BTB-00520329 BTB-00520443 ARS-BFGL-NGS-31610 ARS-BFGL-NGS-14089 BTB-00519355 BTB-00520838 Hapmap55179-rs29024483 ARS-BFGL-NGS-20188 ARS-BFGL-NGS-18039 ARS-BFGL-NGS-3607 ARS-BFGL-NGS-103784 Hapmap47096-BTA-75138 ARS-BFGL-NGS-116070 Hapmap41547-BTA-46171 ARS-BFGL-NGS-109701 ARS-BFGL-NGS-12801 ARS-BFGL-BAC-14448 Hapmap39199-BTA-32420 ARS-BFGL-NGS-8027 Hapmap49122-BTA-32454 ARS-BFGL-NGS-36574 UA-IFASA-3757 ARS-BFGL-NGS-26331 Hapmap50934-BTA-32439 ARS-BFGL-NGS-44116 ARS-BFGL-NGS-91535 ARS-BFGL-NGS-14594 ARS-BFGL-NGS-29144 ARS-BFGL-NGS-30012 ARS-BFGL-NGS-95823 ARS-BFGL-NGS-21158 ARS-BFGL-NGS-41919 ARS-BFGL-NGS-15975 ARS-BFGL-NGS-37354 ARS-BFGL-NGS-58346 BTB-00521804 Hapmap58773-rs29015694 ARS-BFGL-NGS-113071 BTA-32481-no-rs ARS-BFGL-NGS-60607 ARS-BFGL-NGS-116093 ARS-BFGL-NGS-113658 Hapmap47248-BTA-32461 ARS-BFGL-NGS-22137 ARS-BFGL-NGS-115482 ARS-BFGL-NGS-101382 ARS-BFGL-NGS-16279 ARS-BFGL-NGS-40188 BTA-26412-no-rs ARS-BFGL-NGS-102025 ARS-BFGL-NGS-8449 BTB-00522444 ARS-BFGL-NGS-13176 Hapmap47567-BTA-32536 Hapmap58859-rs29023610 BTA-32538-no-rs ARS-BFGL-NGS-109376 ARS-BFGL-NGS-64510 ARS-BFGL-NGS-113343 Hapmap61089-rs29014590 ARS-BFGL-NGS-74106 ARS-BFGL-NGS-14104 BTB-00523106 Hapmap47251-BTA-32677 ARS-BFGL-NGS-31452 BTB-00523176 ARS-BFGL-NGS-29010 ARS-BFGL-NGS-13061 ARS-BFGL-NGS-57596 Hapmap48292-BTA-32583 ARS-BFGL-NGS-12976 Hapmap53498-rs29016352 BTA-32556-no-rs ARS-BFGL-NGS-60451 ARS-BFGL-NGS-87646 BTB-00522855 BTA-32552-no-rs ARS-BFGL-NGS-1303 ARS-BFGL-NGS-57335 ARS-BFGL-NGS-14221 BTA-32517-no-rs ARS-BFGL-NGS-113308 ARS-BFGL-NGS-71025 ARS-BFGL-NGS-111332 BTB-00523437 ARS-BFGL-NGS-94729 Hapmap39481-BTA-32742 BTB-01794883 BTB-01669724 Hapmap41173-BTA-119010 BTB-01255226 ARS-BFGL-NGS-112070 BTB-02031137 ARS-BFGL-NGS-5872 ARS-BFGL-NGS-104720 BTA-119014-no-rs BTB-01254716 BTB-01254653 Hapmap53719-rs29024306 ARS-BFGL-NGS-1738 Hapmap51812-BTA-120943 ARS-BFGL-NGS-85920 ARS-BFGL-NGS-101595 Hapmap44369-BTA-32763 ARS-BFGL-NGS-117153 ARS-BFGL-NGS-98086 ARS-BFGL-NGS-3126 ARS-BFGL-NGS-42114 ARS-BFGL-NGS-35629 BTB-01376014 ARS-BFGL-NGS-73521 BTB-01375981 ARS-BFGL-NGS-23830 ARS-BFGL-NGS-18246 ARS-BFGL-NGS-19628 BTA-99048-no-rs ARS-BFGL-NGS-55042 ARS-BFGL-NGS-23971 BTB-01505690 Hapmap50527-BTA-99049 Hapmap40032-BTA-93874 ARS-BFGL-NGS-116031 BTA-32759-no-rs ARS-BFGL-NGS-27628 ARS-BFGL-NGS-101531 BTB-00525974 ARS-BFGL-NGS-115802 Hapmap42872-BTA-22214 ARS-BFGL-NGS-35887 ARS-BFGL-NGS-116062 ARS-BFGL-NGS-810 ARS-BFGL-NGS-116977 ARS-BFGL-NGS-63599 ARS-BFGL-NGS-97782 ARS-BFGL-NGS-115258 BTA-32813-no-rs ARS-BFGL-NGS-115345 ARS-BFGL-NGS-2434 ARS-BFGL-NGS-17069 ARS-BFGL-NGS-76076 BTB-01668668 ARS-BFGL-NGS-32053 ARS-BFGL-BAC-15718 Hapmap53245-rs29026914 ARS-BFGL-NGS-107916 ARS-BFGL-NGS-103320 ARS-BFGL-NGS-17702 BTB-00526711 Hapmap39323-BTA-32823 ARS-USMARC-Parent-AY853302-no-rs BTB-01997512 BTB-00526221 ARS-BFGL-NGS-80072 Hapmap38305-BTA-32808 ARS-BFGL-NGS-41818 Hapmap49571-BTA-32781 BTA-111959-no-rs BTA-32777-no-rs BTB-00525539 Hapmap31215-BTA-32775 BTB-00525367 ARS-BFGL-NGS-322 ARS-BFGL-NGS-84799 ARS-BFGL-NGS-38562 BTA-32863-no-rs Hapmap54365-rs29014934 BTB-01718516 ARS-BFGL-NGS-3711 ARS-BFGL-NGS-35327 BTB-00527671 BTB-00527644 ARS-BFGL-NGS-80055 ARS-BFGL-NGS-70206 ARS-BFGL-NGS-101264 ARS-BFGL-NGS-43431 BTA-115847-no-rs Hapmap38189-BTA-107106 BTB-01186854 BTB-01186797 ARS-BFGL-NGS-26045 BTB-01186688 BTB-01186659 Hapmap41414-BTA-107108 Hapmap51715-BTA-32830 BTB-00527059 BTB-00527085 BTB-00527099 BTB-01394423 ARS-BFGL-BAC-15735 ARS-BFGL-NGS-117659 BTB-01843388 BTB-00592919 ARS-BFGL-NGS-5832 BTB-00592864 BTB-01125910 BTB-01125985 ARS-BFGL-NGS-14463 BTA-32905-no-rs BTB-01656080 Hapmap25025-BTA-128441 BTA-32870-no-rs BTA-32869-no-rs ARS-BFGL-NGS-18073 ARS-BFGL-NGS-4795 ARS-BFGL-NGS-92753 BTB-00527798 Hapmap33575-BTA-128424 ARS-BFGL-NGS-7416 ARS-BFGL-BAC-6011 ARS-BFGL-BAC-16372 ARS-BFGL-NGS-114228 ARS-BFGL-BAC-7482 ARS-BFGL-NGS-35859 BTB-01492842 BTB-00534695 ARS-BFGL-NGS-21294 ARS-BFGL-NGS-108401 ARS-BFGL-NGS-117488 Hapmap47571-BTA-32877 ARS-BFGL-NGS-34510 ARS-BFGL-NGS-70740 BTB-00528306 ARS-BFGL-NGS-109458 ARS-BFGL-NGS-75040 Hapmap58156-rs29020918 UA-IFASA-3974 BTA-115023-no-rs ARS-BFGL-NGS-116998 ARS-BFGL-NGS-14448 ARS-BFGL-NGS-110706 ARS-BFGL-NGS-58116 ARS-BFGL-NGS-24994 ARS-BFGL-NGS-19155 ARS-BFGL-NGS-73404 ARS-BFGL-NGS-82210 ARS-BFGL-NGS-109617 ARS-BFGL-NGS-33209 ARS-BFGL-NGS-42070 BTA-16884-no-rs ARS-BFGL-NGS-76148 ARS-BFGL-NGS-1120 ARS-BFGL-NGS-118051 ARS-BFGL-BAC-12578 ARS-BFGL-NGS-100973 BTB-00529185 ARS-BFGL-NGS-33859 Hapmap46742-BTA-01253 ARS-BFGL-NGS-116624 ARS-BFGL-NGS-22427 BTB-00529466 Hapmap40246-BTA-32935 ARS-BFGL-NGS-104967 ARS-BFGL-NGS-113394 ARS-BFGL-NGS-88000 ARS-BFGL-NGS-4016 ARS-BFGL-NGS-5166 ARS-BFGL-NGS-62018 ARS-BFGL-NGS-71271 ARS-BFGL-NGS-26401 Hapmap52629-rs29014811 BTA-32981-no-rs ARS-BFGL-NGS-8160 BTA-32982-no-rs ARS-BFGL-NGS-94587 Hapmap48219-BTA-121969 ARS-BFGL-NGS-41752 ARS-BFGL-NGS-14592 ARS-BFGL-NGS-21065 ARS-BFGL-NGS-65704 BTA-33019-no-rs ARS-BFGL-NGS-21687 ARS-BFGL-NGS-13201 ARS-BFGL-NGS-57199 ARS-BFGL-BAC-839 Hapmap26375-BTA-128510 ARS-BFGL-NGS-19009 ARS-BFGL-NGS-42601 ARS-BFGL-NGS-27559 ARS-BFGL-NGS-30853 ARS-BFGL-NGS-109563 ARS-BFGL-BAC-12582 ARS-BFGL-NGS-115614 BTA-32998-no-rs BTA-33000-no-rs ARS-BFGL-NGS-119375 ARS-BFGL-NGS-38704 ARS-BFGL-NGS-115363 ARS-BFGL-NGS-101035 Hapmap49963-BTA-33040 Hapmap58840-rs29018856 ARS-BFGL-NGS-102408 ARS-BFGL-NGS-21830 Hapmap47850-BTA-118310 ARS-BFGL-NGS-60269 BTB-02067445 ARS-BFGL-NGS-21699 ARS-BFGL-NGS-77460 ARS-BFGL-NGS-110904 ARS-BFGL-NGS-433 Hapmap51179-BTA-18117 ARS-BFGL-BAC-13190 ARS-BFGL-NGS-118168 BTB-00533558 ARS-BFGL-NGS-81473 Hapmap35523-SCAFFOLD5083_24631 BTA-33087-no-rs ARS-BFGL-NGS-31787 ARS-BFGL-BAC-13199 BTB-00534196 ARS-BFGL-NGS-66442 BTB-00534445 Hapmap50319-BTA-33109 ARS-BFGL-NGS-103807 BTB-00534589 ARS-BFGL-NGS-87825 ARS-BFGL-NGS-7342 ARS-BFGL-NGS-116544 ARS-BFGL-NGS-24603 Hapmap42184-BTA-33116 Hapmap47572-BTA-33133 Hapmap32610-BTA-151880 BTB-00535048 Hapmap60926-rs29018487 ARS-BFGL-NGS-83014 ARS-BFGL-NGS-22052 ARS-BFGL-BAC-13205 ARS-BFGL-NGS-17861 ARS-BFGL-NGS-101600 ARS-BFGL-NGS-41269 ARS-BFGL-NGS-83446 ARS-BFGL-NGS-5895 ARS-BFGL-NGS-81431 ARS-BFGL-NGS-1201 ARS-BFGL-NGS-90718 ARS-BFGL-NGS-90261 ARS-BFGL-NGS-109982 ARS-BFGL-NGS-11473 BTA-33168-no-rs ARS-BFGL-NGS-65082 Hapmap47573-BTA-33163 ARS-BFGL-NGS-111600 ARS-BFGL-NGS-107931 ARS-BFGL-NGS-113824 Hapmap35906-SCAFFOLD25274_18984 ARS-BFGL-NGS-52892 Hapmap54972-rs29014977 ARS-BFGL-BAC-847 Hapmap48297-BTA-33286 ARS-BFGL-NGS-103077 Hapmap54034-rs29026486 ARS-BFGL-NGS-13270 ARS-BFGL-BAC-14471 BTB-00537519 ARS-BFGL-NGS-70015 ARS-BFGL-NGS-116740 ARS-BFGL-NGS-65466 ARS-BFGL-NGS-27792 ARS-BFGL-NGS-87803 ARS-BFGL-NGS-102293 ARS-BFGL-NGS-98521 BTB-01351628 ARS-BFGL-NGS-65111 ARS-BFGL-NGS-63663 ARS-BFGL-BAC-15764 ARS-BFGL-NGS-19222 ARS-BFGL-NGS-109197 ARS-BFGL-NGS-110385 ARS-BFGL-NGS-87385 ARS-BFGL-NGS-803 Hapmap47916-BTA-33407 ARS-BFGL-NGS-111164 ARS-BFGL-NGS-92308 ARS-BFGL-NGS-40278 ARS-BFGL-NGS-116471 ARS-BFGL-NGS-28020 BTA-33373-no-rs Hapmap31078-BTA-128645 ARS-BFGL-NGS-100298 ARS-BFGL-NGS-70551 ARS-BFGL-NGS-34120 ARS-BFGL-NGS-5210 ARS-BFGL-NGS-104616 Hapmap47164-BTA-104545 ARS-BFGL-NGS-112008 ARS-BFGL-BAC-13210 BPI-3 UA-IFASA-9446 BTA-33429-no-rs Hapmap44949-BTA-33430 BTA-33432-no-rs ARS-BFGL-NGS-81601 ARS-BFGL-NGS-39007 ARS-BFGL-NGS-115655 Hapmap26733-BTA-154785 ARS-BFGL-NGS-38630 ARS-BFGL-NGS-62274 ARS-BFGL-NGS-85867 Hapmap39255-BTA-119464 ARS-BFGL-NGS-119823 ARS-BFGL-NGS-112745 ARS-BFGL-NGS-76722 ARS-BFGL-NGS-24000 ARS-BFGL-NGS-112690 ARS-BFGL-NGS-8153 ARS-BFGL-NGS-103010 ARS-BFGL-NGS-51557 ARS-BFGL-NGS-58037 ARS-BFGL-NGS-107306 ARS-BFGL-NGS-78493 ARS-BFGL-NGS-108302 ARS-BFGL-NGS-34968 Hapmap25516-BTA-128677 ARS-BFGL-NGS-11140 ARS-BFGL-NGS-77823 ARS-BFGL-NGS-112889 ARS-BFGL-NGS-55182 Hapmap57013-rs29019369 BTA-33523-no-rs ARS-BFGL-NGS-108573 ARS-BFGL-BAC-15769 ARS-BFGL-NGS-95635 ARS-BFGL-NGS-80843 ARS-BFGL-NGS-107717 ARS-BFGL-NGS-31976 ARS-BFGL-NGS-99043 Hapmap60394-rs29020827 Hapmap54125-rs29019206 BTB-00540483 ARS-BFGL-NGS-33181 ARS-BFGL-NGS-44901 ARS-BFGL-NGS-3159 ARS-BFGL-NGS-14434 BTA-33684-no-rs ARS-BFGL-NGS-38677 BTA-33683-no-rs ARS-BFGL-NGS-28054 BTB-00541262 ARS-BFGL-NGS-108803 ARS-BFGL-NGS-100187 ARS-BFGL-NGS-22295 Hapmap54667-rs29016013 Hapmap57858-rs29019930 ARS-BFGL-NGS-42581 ARS-BFGL-NGS-27196 Hapmap39531-BTA-101781 ARS-BFGL-NGS-81880 ARS-BFGL-NGS-106946 BTA-98290-no-rs Hapmap42914-BTA-33652 Hapmap15258-rs29013198 ARS-BFGL-NGS-32910 Hapmap29808-BTA-128693 ARS-BFGL-NGS-71538 ARS-BFGL-NGS-108476 Hapmap43471-BTA-114689 ARS-BFGL-NGS-73115 ARS-BFGL-NGS-119333 BTA-33697-no-rs ARS-BFGL-NGS-117163 ARS-BFGL-NGS-32758 ARS-BFGL-NGS-111299 Hapmap40517-BTA-33731 ARS-BFGL-NGS-18767 ARS-BFGL-NGS-4602 ARS-BFGL-NGS-7199 ARS-BFGL-NGS-116438 BTB-02072287 ARS-BFGL-NGS-87877 ARS-BFGL-NGS-89241 ARS-BFGL-NGS-4157 BTB-00543819 ARS-BFGL-NGS-86323 ARS-BFGL-NGS-96263 UA-IFASA-8610 ARS-BFGL-NGS-112625 ARS-BFGL-NGS-67511 ARS-BFGL-NGS-112746 BTA-33443-no-rs BTB-01918848 ARS-BFGL-NGS-105280 Hapmap31079-BTA-128662 BTB-00750386 ARS-BFGL-NGS-5858 Hapmap41510-BTA-33767 ARS-BFGL-NGS-112051 ARS-BFGL-NGS-30791 ARS-USMARC-Parent-AY853303-no-rs ARS-BFGL-NGS-33300 ARS-BFGL-NGS-30910 ARS-BFGL-NGS-108603 ARS-BFGL-NGS-59493 ARS-BFGL-NGS-97944 BTB-00543367 BTA-33806-no-rs ARS-BFGL-NGS-54023 ARS-BFGL-BAC-14535 ARS-BFGL-NGS-113805 ARS-BFGL-NGS-119536 ARS-BFGL-NGS-114018 ARS-BFGL-NGS-31974 BTB-00894494 UA-IFASA-4736 ARS-BFGL-NGS-112106 ARS-BFGL-NGS-101621 ARS-BFGL-NGS-106732 ARS-BFGL-NGS-69387 BTA-123412-no-rs ARS-BFGL-BAC-916 ARS-BFGL-NGS-111291 ARS-BFGL-NGS-104779 ARS-BFGL-NGS-26996 ARS-BFGL-NGS-115280 ARS-BFGL-NGS-96358 ARS-BFGL-NGS-107515 ARS-BFGL-NGS-18008 ARS-BFGL-NGS-52851 BTB-00545624 BTB-00545671 Hapmap52923-rs29015102 BTA-33900-no-rs Hapmap38308-BTA-33903 ARS-BFGL-NGS-38764 ARS-BFGL-NGS-97619 ARS-BFGL-NGS-23316 Hapmap35890-SCAFFOLD130234_3209 BTB-00546519 BTA-33921-no-rs ARS-BFGL-NGS-62464 ARS-BFGL-NGS-39114 ARS-BFGL-NGS-66863 ARS-BFGL-NGS-18031 ARS-BFGL-NGS-69298 ARS-BFGL-NGS-2010 ARS-BFGL-NGS-81813 ARS-BFGL-NGS-95538 BTA-34010-no-rs ARS-BFGL-NGS-38412 ARS-BFGL-NGS-110851 Hapmap43238-BTA-34009 ARS-BFGL-NGS-115682 Hapmap50322-BTA-34017 ARS-BFGL-NGS-80280 ARS-BFGL-NGS-112386 UA-IFASA-9680 ARS-BFGL-NGS-110409 BTB-00548558 ARS-BFGL-NGS-57373 Hapmap47255-BTA-34035 ARS-BFGL-NGS-77284 ARS-BFGL-NGS-112395 ARS-BFGL-NGS-32633 ARS-BFGL-NGS-114069 ARS-BFGL-NGS-83944 Hapmap38489-BTA-33960 ARS-BFGL-NGS-25698 ARS-BFGL-NGS-14408 ARS-BFGL-NGS-110831 ARS-BFGL-NGS-53237 BTA-33938-no-rs ARS-BFGL-NGS-102859 Hapmap40789-BTA-68838 ARS-BFGL-NGS-82178 ARS-BFGL-NGS-118948 ARS-BFGL-NGS-113647 ARS-BFGL-NGS-118584 Hapmap50323-BTA-34046 ARS-BFGL-NGS-47826 ARS-BFGL-NGS-7071 ARS-BFGL-BAC-15164 BTB-01507604 Hapmap41707-BTA-99303 ARS-BFGL-NGS-92817 Hapmap53515-rs29024560 ARS-BFGL-NGS-55699 ARS-BFGL-NGS-42473 ARS-BFGL-NGS-36728 Hapmap47256-BTA-34049 ARS-BFGL-NGS-96133 BTB-01548576 BTB-02009374 UA-IFASA-4008 Hapmap61120-rs29012586 BTA-07889-rs29027551 ARS-BFGL-NGS-72634 ARS-BFGL-NGS-115121 ARS-BFGL-NGS-56575 ARS-BFGL-NGS-113195 ARS-BFGL-NGS-35781 ARS-BFGL-NGS-25391 ARS-BFGL-NGS-56559 Hapmap35838-SCAFFOLD300165_20480 BTA-28181-no-rs BTA-34123-no-rs ARS-BFGL-NGS-29997 BTA-34116-no-rs BTA-23977-no-rs ARS-BFGL-NGS-11074 ARS-BFGL-NGS-110690 BTB-01852080 Hapmap35901-SCAFFOLD235093_18356 BTA-29190-no-rs ARS-BFGL-NGS-39164 ARS-BFGL-NGS-19988 ARS-BFGL-BAC-15172 ARS-BFGL-NGS-114426 ARS-BFGL-NGS-59041 Hapmap43830-BTA-29180 ARS-BFGL-NGS-14974 BTB-01317883 ARS-BFGL-NGS-38171 Hapmap43792-BTA-122725 ARS-BFGL-NGS-27923 ARS-BFGL-NGS-90001 BTA-102818-no-rs ARS-BFGL-NGS-13138 BTA-108110-no-rs ARS-BFGL-NGS-87042 ARS-BFGL-NGS-114977 BTA-99429-no-rs ARS-BFGL-NGS-54483 BTB-01390401 Hapmap30381-BTC-005750 Hapmap30383-BTC-005848 ARS-BFGL-BAC-8815 ARS-BFGL-NGS-20321 ARS-BFGL-NGS-57820 ARS-BFGL-NGS-4939 ARS-BFGL-NGS-71749 ARS-BFGL-NGS-107379 ARS-BFGL-NGS-18365 Hapmap25384-BTC-001997 Hapmap24715-BTC-001973 ARS-BFGL-NGS-101653 UA-IFASA-6375 Hapmap30086-BTC-002066 Hapmap30646-BTC-002054 Hapmap25961-BTC-003785 ARS-BFGL-NGS-3122 ARS-BFGL-NGS-22866 ARS-BFGL-NGS-74058 Hapmap24717-BTC-002824 Hapmap24718-BTC-002945 Hapmap30375-BTC-003040 ARS-BFGL-NGS-70821 ARS-BFGL-NGS-32047 ARS-BFGL-NGS-13653 ARS-BFGL-NGS-109739 Hapmap36620-SCAFFOLD50018_7571 ARS-BFGL-NGS-10284 ARS-BFGL-NGS-117542 ARS-BFGL-BAC-1511 Hapmap30730-BTC-064822 UA-IFASA-7076 Hapmap33328-BTC-064942 Hapmap26072-BTC-065132 Hapmap26527-BTC-005059 BTA-34893-no-rs ARS-BFGL-NGS-113575 ARS-BFGL-NGS-100480 ARS-BFGL-NGS-102710 ARS-BFGL-NGS-113379 ARS-BFGL-NGS-42263 ARS-BFGL-NGS-54400 ARS-BFGL-NGS-103321 ARS-BFGL-NGS-84713 ARS-BFGL-NGS-110993 Hapmap26077-BTC-067877 Hapmap25217-BTC-067767 ARS-BFGL-BAC-22086 ARS-BFGL-NGS-109902 UA-IFASA-6329 ARS-BFGL-NGS-56339 Hapmap30182-BTC-067735 Hapmap25216-BTC-067581 UA-IFASA-8927 ARS-BFGL-NGS-118478 Hapmap26076-BTC-067160 ARS-BFGL-NGS-110563 Hapmap32262-BTC-066621 Hapmap25663-BTC-005111 Hapmap30091-BTC-005211 ARS-BFGL-BAC-24839 Hapmap31008-BTC-060802 ARS-BFGL-BAC-24804 Hapmap23454-BTC-046932 Hapmap33446-BTC-057195 ARS-BFGL-NGS-6759 ARS-BFGL-BAC-18703 Hapmap27709-BTC-057052 UA-IFASA-9107 Hapmap31968-BTC-056754 Hapmap30451-BTC-056740 Hapmap26591-BTC-056596 ARS-BFGL-BAC-10345 Hapmap31643-BTC-056500 UA-IFASA-6370 ARS-BFGL-NGS-95830 Hapmap30988-BTC-056315 Hapmap31965-BTC-056250 ARS-BFGL-BAC-10172 ARS-BFGL-NGS-43719 UA-IFASA-4560 ARS-BFGL-NGS-112858 ARS-BFGL-BAC-10375 ARS-BFGL-BAC-1212 Hapmap51078-BTA-87682 ARS-BFGL-NGS-55227 BTB-01056870 ARS-BFGL-NGS-113706 Hapmap32236-BTC-049785 Hapmap31941-BTC-049764 Hapmap26023-BTC-049737 UA-IFASA-6228 ARS-BFGL-BAC-20965 Hapmap33635-BTC-049051 Hapmap27091-BTC-048823 Hapmap23851-BTC-048718 Hapmap32472-BTC-048294 Hapmap22665-BTC-070320 UA-IFASA-7038 ARS-BFGL-BAC-11513 ARS-BFGL-BAC-12761 Hapmap24756-BTC-047876 Hapmap25716-BTC-047850 Hapmap31626-BTC-047671 ARS-BFGL-NGS-73096 ARS-BFGL-NGS-20781 Hapmap26905-BTC-062381 ARS-BFGL-NGS-28337 Hapmap23736-BTC-062102 Hapmap26322-BTC-062079 UA-IFASA-8561 Hapmap31987-BTC-062044 Hapmap22779-BTC-061888 Hapmap26904-BTC-061747 Hapmap22964-BTC-001504 Hapmap27836-BTC-052671 Hapmap30441-BTC-052405 Hapmap26030-BTC-052382 ARS-BFGL-NGS-85289 Hapmap22724-BTC-001541 ARS-BFGL-NGS-114851 ARS-BFGL-NGS-78680 ARS-BFGL-NGS-19923 UA-IFASA-7476 ARS-BFGL-NGS-29470 ARS-BFGL-NGS-84397 ARS-BFGL-NGS-118604 Hapmap30095-BTC-006664 ARS-BFGL-NGS-91421 UA-IFASA-5474 Hapmap36763-SCAFFOLD240007_5847 ARS-BFGL-NGS-112271 Hapmap41241-BTA-35529 ARS-BFGL-BAC-18370 UA-IFASA-7842 Hapmap31565-BTC-007750 Hapmap31564-BTC-007633 ARS-BFGL-NGS-71623 Hapmap24032-BTC-007493 UA-IFASA-5356 ARS-BFGL-BAC-20217 ARS-BFGL-BAC-2036 Hapmap22733-BTC-058037 ARS-BFGL-NGS-110321 ARS-BFGL-NGS-41494 Hapmap30653-BTC-008335 ARS-BFGL-BAC-20176 Hapmap24065-BTC-072634 ARS-BFGL-BAC-20261 Hapmap26301-BTC-055949 Hapmap30158-BTC-057468 Hapmap26890-BTC-057492 Hapmap26061-BTC-063438 Hapmap22906-BTC-050650 Hapmap31653-BTC-058682 Hapmap31893-BTC-008716 Hapmap27495-BTC-009081 Hapmap25145-BTC-009159 Hapmap31246-BTC-009295 Hapmap26247-BTC-009319 ARS-BFGL-NGS-103730 ARS-BFGL-BAC-27127 Hapmap30927-BTC-009475 Hapmap25965-BTC-009503 ARS-BFGL-NGS-26959 Hapmap23192-BTC-059018 UA-IFASA-8705 Hapmap30100-BTC-009671 Hapmap26533-BTC-009833 ARS-BFGL-NGS-86525 ARS-BFGL-BAC-13286 ARS-BFGL-NGS-79338 Hapmap42591-BTA-57149 Hapmap36733-SCAFFOLD230838_1182 ARS-BFGL-NGS-17803 Hapmap25468-BTC-063927 Hapmap23251-BTC-063743 Hapmap22917-BTC-068800 Hapmap25440-BTC-053771 Hapmap26328-BTC-063507 Hapmap25770-BTC-068957 Hapmap27846-BTC-068984 UA-IFASA-6074 Hapmap23304-BTC-069412 ARS-BFGL-NGS-119373 UA-IFASA-6621 ARS-BFGL-BAC-9425 UA-IFASA-6870 Hapmap38378-BTA-114219 ARS-BFGL-NGS-119057 ARS-BFGL-NGS-20645 UA-IFASA-5274 ARS-BFGL-NGS-53454 ARS-BFGL-NGS-70236 Hapmap39020-BTA-35975 ARS-BFGL-NGS-76832 ARS-BFGL-NGS-104836 ARS-BFGL-NGS-119211 BTA-35971-no-rs Hapmap57409-rs29021898 Hapmap26535-BTC-010313 UA-IFASA-6560 Hapmap23784-BTC-010226 ARS-BFGL-NGS-76907 UA-IFASA-6753 ARS-BFGL-NGS-77195 ARS-BFGL-NGS-82479 ARS-BFGL-NGS-26975 ARS-BFGL-NGS-13077 ARS-BFGL-NGS-63592 ARS-BFGL-NGS-24160 ARS-BFGL-NGS-105600 Hapmap46741-BTA-00625 ARS-BFGL-NGS-18662 Hapmap56398-rs29010937 UA-IFASA-7696 Hapmap41845-BTA-35927 Hapmap47521-BTA-120525 UA-IFASA-8537 ARS-BFGL-NGS-84610 ARS-BFGL-NGS-19893 Hapmap58424-rs29021188 BTB-01109980 BTB-01110022 ARS-BFGL-NGS-55359 UA-IFASA-5902 BTB-01110396 ARS-BFGL-NGS-116053 ARS-BFGL-NGS-108913 BTB-01544572 ARS-BFGL-NGS-64738 ARS-BFGL-NGS-21534 ARS-BFGL-NGS-33755 ARS-BFGL-NGS-117354 BTA-108359-no-rs ARS-BFGL-NGS-37911 BTA-122374-no-rs ARS-BFGL-NGS-63270 ARS-BFGL-NGS-549 UA-IFASA-5528 ARS-USMARC-20 ARS-BFGL-NGS-62025 Hapmap58921-rs29010046 BTA-122375-no-rs ARS-BFGL-NGS-86648 BTA-108463-no-rs ARS-BFGL-NGS-103654 BTB-01072588 Hapmap48753-BTA-42138 BTB-00672453 Hapmap41259-BTA-42142 ARS-BFGL-NGS-114730 Hapmap50356-BTA-42148 UA-IFASA-9282 ARS-BFGL-BAC-10591 ARS-BFGL-BAC-14014 Hapmap60650-rs29021886 ARS-BFGL-NGS-30433 BTA-35990-no-rs BTB-00553442 BTB-00553468 Hapmap41517-BTA-35994 ARS-BFGL-NGS-109987 Hapmap38405-BTA-35996 BTB-00553641 UA-IFASA-6693 BTB-00553789 ARS-BFGL-NGS-607 ARS-BFGL-NGS-103663 BTB-00554463 ARS-BFGL-NGS-50023 ARS-BFGL-NGS-12878 BTA-26012-no-rs Hapmap35428-SCAFFOLD30676_22025 UA-IFASA-9744 Hapmap48727-BTA-36014 BTA-36021-no-rs BTB-00554700 BTB-00554873 ARS-BFGL-NGS-31515 BTB-00555019 ARS-BFGL-NGS-106185 BTA-18878-no-rs ARS-BFGL-NGS-100788 Hapmap47925-BTA-36060 ARS-BFGL-NGS-28867 UA-IFASA-6356 ARS-BFGL-NGS-74296 ARS-BFGL-NGS-102399 ARS-BFGL-NGS-36955 ARS-BFGL-NGS-43802 ARS-BFGL-NGS-19602 ARS-BFGL-NGS-22262 ARS-BFGL-NGS-28898 Hapmap32588-BTA-147384 ARS-BFGL-NGS-100407 UA-IFASA-6634 Hapmap41993-BTA-86407 ARS-BFGL-NGS-94777 Hapmap54398-rs29020900 UA-IFASA-7482 ARS-BFGL-NGS-68879 ARS-BFGL-BAC-1180 BTB-00556501 Hapmap57415-rs29022496 Hapmap32552-BTA-129045 Hapmap50246-BTA-117246 ARS-BFGL-NGS-111958 BTB-01252028 ARS-BFGL-NGS-43648 BTB-01252321 BTB-01252375 BTB-01252337 ARS-BFGL-NGS-34390 BTA-34264-no-rs ARS-BFGL-NGS-26028 Hapmap40063-BTA-34263 Hapmap60530-rs29020019 ARS-BFGL-NGS-14172 ARS-BFGL-NGS-42006 ARS-BFGL-NGS-75663 UA-IFASA-6711 BTA-34248-no-rs ARS-BFGL-NGS-15935 Hapmap49966-BTA-34362 BTB-01953819 Hapmap45796-BTA-25271 ARS-BFGL-NGS-104268 BTA-91250-no-rs Hapmap31956-BTC-054628 BTB-01417924 BTB-01417864 Hapmap44358-BTA-24265 ARS-BFGL-NGS-110427 Hapmap59686-rs29020689 ARS-BFGL-NGS-102351 BTB-01532239 BTB-01530788 BTB-01530836 BTB-00557585 BTB-00557532 Hapmap40120-BTA-34288 Hapmap41234-BTA-34285 BTB-02056709 ARS-BFGL-NGS-12947 BTB-00559128 BTB-00557354 Hapmap46986-BTA-34282 BTB-01779799 Hapmap46735-BTA-86653 ARS-BFGL-NGS-44032 Hapmap50664-BTA-34279 ARS-BFGL-NGS-113949 Hapmap54618-rs29021334 ARS-BFGL-NGS-529 BTB-01144089 ARS-BFGL-NGS-36089 ARS-BFGL-NGS-111395 Hapmap49927-BTA-24548 Hapmap39876-BTA-97370 BTA-97369-no-rs Hapmap32241-BTC-054753 ARS-BFGL-NGS-8308 Hapmap25446-BTC-054694 Hapmap24967-BTC-054601 Hapmap24966-BTC-054594 BTB-01143648 BTB-01143619 UA-IFASA-8415 BTB-01143580 BTB-01648093 Hapmap40958-BTA-34312 Hapmap32434-BTC-011497 ARS-BFGL-NGS-35159 Hapmap50665-BTA-34310 ARS-BFGL-NGS-83583 ARS-BFGL-NGS-32721 Hapmap23172-BTC-011263 Hapmap28828-BTC-011250 Hapmap30932-BTC-011225 UA-IFASA-7902 Hapmap31672-BTC-065429 Hapmap23524-BTC-065402 Hapmap27935-BTC-065354 Hapmap22691-BTC-065298 Hapmap25761-BTC-065280 BTB-01280026 Hapmap30734-BTC-065251 Hapmap27934-BTC-065223 Hapmap23509-BTC-073113 Hapmap23255-BTC-073028 Hapmap27112-BTC-063342 Hapmap24414-BTC-073009 Hapmap23060-BTC-072978 Hapmap26621-BTC-072953 Hapmap28032-BTC-072944 Hapmap23456-BTC-072918 ARS-BFGL-NGS-116462 ARS-BFGL-BAC-1302 Hapmap32182-BTC-010642 Hapmap24928-BTC-010710 Hapmap31252-BTC-010762 Hapmap24929-BTC-010866 UA-IFASA-7062 ARS-USMARC-Parent-DQ984826-rs29027559 Hapmap25002-BTC-073386 UA-IFASA-6332 UA-IFASA-7947 Hapmap33173-BTC-073249 Hapmap60213-rs29014046 Hapmap27563-BTC-073928 ARS-BFGL-NGS-19050 ARS-BFGL-NGS-110447 UA-IFASA-7441 ARS-BFGL-NGS-24031 ARS-BFGL-NGS-101963 ARS-BFGL-NGS-104003 ARS-BFGL-NGS-116559 BTB-02008412 Hapmap48722-BTA-34404 UA-IFASA-8554 BTB-00561430 BTB-00561300 BTA-34419-no-rs UA-IFASA-8135 ARS-BFGL-NGS-21384 Hapmap44230-BTA-34389 ARS-BFGL-BAC-8332 BTB-00561102 Hapmap49554-BTA-28269 UA-IFASA-8188 UA-IFASA-8638 UA-IFASA-9439 Hapmap49073-BTA-18180 ARS-BFGL-NGS-1754 ARS-BFGL-NGS-32892 BTB-00561988 Hapmap36079-SCAFFOLD271848_3858 ARS-BFGL-NGS-69925 Hapmap34036-BES10_Contig636_1251 BTB-00562416 ARS-BFGL-NGS-27095 ARS-BFGL-NGS-76187 ARS-BFGL-NGS-42822 BTB-00562904 Hapmap42187-BTA-34463 Hapmap32033-BTA-129075 BTA-34455-no-rs ARS-BFGL-NGS-2627 BTB-00562506 Hapmap34907-BES11_Contig197_663 Hapmap51213-BTA-34435 BTB-00562611 Hapmap49130-BTA-34437 BTB-00562658 BTA-34452-no-rs ARS-BFGL-NGS-69534 BTB-00562922 ARS-BFGL-NGS-117404 UA-IFASA-7756 Hapmap60118-rs29024888 BTB-01936090 BTB-00563896 UA-IFASA-7641 BTB-00563836 BTA-34529-no-rs Hapmap59709-rs29021868 ARS-BFGL-BAC-8535 Hapmap38216-BTA-34530 BTB-02062304 UA-IFASA-8520 ARS-BFGL-NGS-93878 UA-IFASA-8640 ARS-BFGL-BAC-10919 Hapmap50960-BTA-43399 Hapmap43764-BTA-111517 ARS-BFGL-NGS-107639 Hapmap39713-BTA-111152 UA-IFASA-7214 ARS-BFGL-NGS-112787 Hapmap42549-BTA-42953 ARS-BFGL-NGS-113453 Hapmap43265-BTA-42290 Hapmap38958-BTA-44398 ARS-BFGL-BAC-10245 Hapmap48764-BTA-44326 ARS-BFGL-NGS-93027 Hapmap49092-BTA-24990 UA-IFASA-7790 UA-IFASA-7559 UA-IFASA-6771 ARS-BFGL-NGS-70865 ARS-BFGL-NGS-25050 ARS-BFGL-NGS-26147 BTB-01689254 ARS-BFGL-NGS-13139 ARS-BFGL-BAC-8496 BTB-00564066 Hapmap33993-BES7_Contig58_410 Hapmap49131-BTA-34531 BTB-00563966 ARS-BFGL-NGS-16611 Hapmap31390-BTA-129087 ARS-BFGL-NGS-16064 BTB-00563522 ARS-BFGL-NGS-1665 BTB-01728481 BTB-01336217 Hapmap41433-BTA-114994 BTB-01336033 Hapmap40239-BTA-20881 ARS-BFGL-NGS-113983 BTB-01119610 ARS-BFGL-NGS-113395 Hapmap41185-BTA-122014 BTB-01119200 BTB-01119513 UA-IFASA-7535 ARS-BFGL-BAC-10867 UA-IFASA-6678 Hapmap39744-BTA-33631 ARS-BFGL-NGS-112227 BTA-10115-no-rs Hapmap39612-BTA-105019 ARS-BFGL-NGS-38815 ARS-BFGL-NGS-112748 Hapmap51590-BTA-40163 Hapmap48747-BTA-40164 ARS-BFGL-NGS-28034 Hapmap40715-BTA-34541 Hapmap33516-BTA-160247 BTA-34545-no-rs UA-IFASA-7599 Hapmap61004-rs29017348 ARS-BFGL-NGS-111325 ARS-BFGL-NGS-109998 ARS-BFGL-BAC-17596 Hapmap49579-BTA-34549 ARS-BFGL-NGS-102418 ARS-BFGL-NGS-104172 BTA-34556-no-rs ARS-BFGL-NGS-82063 ARS-BFGL-NGS-15705 UA-IFASA-7226 BTB-00564573 ARS-BFGL-BAC-22135 ARS-BFGL-NGS-72344 ARS-BFGL-NGS-100925 Hapmap48989-BTA-101611 Hapmap36024-SCAFFOLD270113_28063 ARS-BFGL-NGS-19330 BTB-01053360 BTA-107728-no-rs BTA-107730-no-rs ARS-BFGL-NGS-21659 ARS-BFGL-NGS-48279 BTA-107704-no-rs ARS-BFGL-NGS-115675 BTA-28303-no-rs BTA-107712-no-rs ARS-BFGL-NGS-36094 Hapmap60098-rs29025705 ARS-BFGL-NGS-115475 Hapmap51382-BTA-107906 Hapmap42791-BTA-107884 Hapmap23274-BTA-154879 UA-IFASA-9658 BTB-01190297 ARS-BFGL-NGS-77389 BTA-107899-no-rs ARS-BFGL-NGS-75302 BTA-107905-no-rs BTB-01960484 ARS-BFGL-NGS-21895 BTB-01318881 ARS-BFGL-NGS-116375 ARS-BFGL-NGS-58143 BTB-00565216 Hapmap42916-BTA-34681 ARS-BFGL-NGS-61701 BTB-00565112 BTB-00565099 UA-IFASA-9774 BTB-00565043 ARS-BFGL-NGS-52422 Hapmap55355-rs29015092 Hapmap52185-ss46527072 Hapmap39402-BTA-34667 ARS-BFGL-NGS-118811 UA-IFASA-8126 ARS-BFGL-NGS-113518 BTB-00565373 Hapmap50324-BTA-34690 ARS-BFGL-NGS-37766 Hapmap41239-BTA-34703 ARS-BFGL-BAC-24683 UA-IFASA-7216 UA-IFASA-7770 ARS-BFGL-NGS-113470 Hapmap42815-BTA-113824 UA-IFASA-5908 BTA-92749-no-rs BTB-01128310 BTB-01837238 Hapmap48624-BTA-113819 UA-IFASA-5447 ARS-BFGL-BAC-21948 ARS-BFGL-NGS-110022 Hapmap27422-BTA-150703 ARS-BFGL-BAC-22573 Hapmap42739-BTA-95927 Hapmap50929-BTA-28833 BTB-01362889 BTA-28834-no-rs BTB-01387726 BTB-01387806 Hapmap33899-BES9_Contig495_375 BTB-01793464 Hapmap53989-rs29024600 BTB-01387869 BTA-108009-no-rs Hapmap43637-BTA-63823 BTB-00983525 ARS-BFGL-NGS-84700 BTA-63812-no-rs BTB-00983321 UA-IFASA-8067 Hapmap39578-BTA-63807 BTA-63803-no-rs BTB-00566241 BTB-00566264 Hapmap33242-BTA-157782 Hapmap39730-BTA-21190 Hapmap40096-BTA-98144 BTB-01495401 Hapmap47456-BTA-98145 Hapmap44003-BTA-110897 Hapmap42426-BTA-110900 Hapmap40233-BTA-110906 ARS-BFGL-BAC-21440 UA-IFASA-6444 BTA-18646-no-rs Hapmap43697-BTA-82657 Hapmap52122-rs29020455 BTB-01708641 Hapmap44419-BTA-88982 Hapmap39106-BTA-18647 ARS-BFGL-NGS-114247 UA-IFASA-8273 ARS-BFGL-NGS-34858 ARS-BFGL-BAC-16996 ARS-BFGL-BAC-17008 ARS-BFGL-BAC-17010 UA-IFASA-5479 ARS-BFGL-NGS-97078 ARS-BFGL-NGS-102494 ARS-BFGL-NGS-2598 ARS-BFGL-NGS-103608 Hapmap41211-BTA-25540 UA-IFASA-6858 Hapmap27155-BTA-129145 ARS-BFGL-NGS-49187 Hapmap53046-rs29015307 Hapmap40519-BTA-34798 ARS-BFGL-NGS-91939 ARS-BFGL-NGS-37644 Hapmap58451-rs29022181 BTB-02010665 BTB-00567254 BTB-00567509 BTB-00567566 BTA-34836-no-rs UA-IFASA-6104 ARS-BFGL-NGS-59210 Hapmap60270-ss46526106 BTB-00862481 ARS-BFGL-NGS-5105 BTB-00567600 ARS-BFGL-BAC-22095 BTB-01709766 BTB-00567405 BTB-00567714 Hapmap51718-BTA-34853 ARS-BFGL-BAC-23417 Hapmap55171-rs29024078 Hapmap47921-BTA-34862 Hapmap47262-BTA-34870 ARS-BFGL-NGS-69090 BTB-00568195 ARS-BFGL-NGS-35081 UA-IFASA-6995 UA-IFASA-6822 ARS-BFGL-NGS-116920 ARS-BFGL-NGS-39372 ARS-BFGL-NGS-45675 ARS-BFGL-NGS-36826 BTB-00568855 ARS-BFGL-NGS-58115 Hapmap47581-BTA-34891 BTB-00569226 BTB-00569421 BTB-00569375 ARS-BFGL-NGS-30322 Hapmap33594-BTA-153900 ARS-BFGL-BAC-26470 BTB-00569940 BTB-00570090 Hapmap60755-rs29010395 ARS-BFGL-NGS-33585 Hapmap51215-BTA-34925 BTA-34924-no-rs ARS-BFGL-NGS-101613 ARS-BFGL-NGS-57675 BTB-01247586 Hapmap32608-BTA-151458 ARS-BFGL-NGS-70879 BTB-01222981 BTB-01223066 Hapmap26094-BTA-113379 BTA-113382-no-rs ARS-BFGL-BAC-26455 BTA-113385-no-rs BTB-01223219 UA-IFASA-6664 Hapmap51877-BTA-113405 ARS-BFGL-NGS-117407 ARS-BFGL-NGS-98226 ARS-BFGL-BAC-25195 Hapmap43974-BTA-94241 BTA-111311-no-rs Hapmap43763-BTA-111412 BTB-01212623 BTB-01212667 BTB-01212678 Hapmap38380-BTA-115696 BTA-111423-no-rs UA-IFASA-9549 BTB-00570220 BTA-34930-no-rs UA-IFASA-9506 ARS-BFGL-BAC-23336 ARS-BFGL-NGS-111369 Hapmap30781-BTA-129235 BTB-00570702 BTA-34932-no-rs ARS-BFGL-BAC-1625 BTB-00570934 ARS-BFGL-NGS-22603 ARS-BFGL-NGS-399 Hapmap55822-rs29024649 UA-IFASA-6966 BTA-34937-no-rs ARS-BFGL-BAC-23314 UA-IFASA-9684 BTA-60160-no-rs ARS-BFGL-NGS-115527 Hapmap44105-BTA-60185 Hapmap55624-rs29014120 BTB-00915241 Hapmap42994-BTA-60216 BTA-90428-no-rs Hapmap41503-BTA-31779 BTB-00332985 ARS-BFGL-BAC-24232 ARS-BFGL-NGS-1112 BTA-104133-no-rs BTB-00333025 Hapmap41839-BTA-34994 BTB-00572165 BTB-01767701 BTB-00572080 Hapmap49968-BTA-34988 Hapmap45925-BTA-34986 UA-IFASA-7550 BTA-34972-no-rs Hapmap60925-rs29018458 Hapmap23335-BTC-012440 Hapmap27998-BTC-012291 Hapmap23111-BTC-012395 UA-IFASA-5275 Hapmap32435-BTC-012188 Hapmap23234-BTC-001732 Hapmap32910-BTC-001623 Hapmap27679-BTC-012551 Hapmap25973-BTC-012651 Hapmap32919-BTC-012734 ARS-BFGL-NGS-28664 Hapmap27999-BTC-012934 ARS-BFGL-BAC-21417 Hapmap32698-BTC-013433 Hapmap30660-BTC-013711 ARS-BFGL-NGS-82778 BTB-01790975 ARS-BFGL-NGS-67086 ARS-BFGL-BAC-24084 UA-IFASA-5876 Hapmap23721-BTC-014248 Hapmap39056-BTA-35097 Hapmap25976-BTC-014268 Hapmap25154-BTC-014295 Hapmap24398-BTC-062971 Hapmap24279-BTC-014456 BTB-00573256 Hapmap50325-BTA-35116 ARS-BFGL-NGS-106244 UA-IFASA-9691 ARS-BFGL-NGS-63852 Hapmap38592-BTA-35127 BTB-01518485 BTB-01518486 BTA-118172-no-rs Hapmap42465-BTA-18230 BTB-01289984 Hapmap33250-BTA-160152 BTB-01290167 ARS-BFGL-NGS-10153 BTB-01290232 ARS-BFGL-NGS-18262 BTA-16952-no-rs Hapmap50148-BTA-90473 BTB-00752634 BTB-00574588 BTB-00752611 Hapmap49581-BTA-35153 ARS-BFGL-NGS-112566 Hapmap46604-BTA-35152 ARS-BFGL-BAC-26802 BTB-00574150 ARS-BFGL-NGS-38912 UA-IFASA-9565 ARS-BFGL-NGS-103344 ARS-BFGL-NGS-29298 UA-IFASA-9710 BTB-00573638 BTB-01661661 ARS-BFGL-NGS-5162 ARS-BFGL-NGS-100055 BTB-01179239 ARS-BFGL-NGS-49131 ARS-BFGL-NGS-81547 BTA-116473-no-rs BTA-106885-no-rs ARS-BFGL-BAC-21623 BTB-01361552 BTB-01361595 BTB-01361639 ARS-BFGL-NGS-117014 ARS-BFGL-NGS-14484 ARS-BFGL-NGS-109820 ARS-BFGL-NGS-17106 Hapmap23606-BTA-35239 BTB-00574951 BTB-01075956 ARS-BFGL-NGS-10025 UA-IFASA-9447 BTB-01075741 Hapmap46352-BTA-122434 ARS-BFGL-NGS-29452 Hapmap28868-BTA-155940 BTA-110835-no-rs ARS-BFGL-NGS-42505 BTA-110833-no-rs ARS-BFGL-BAC-25609 ARS-BFGL-BAC-1775 BTA-03738-rs29011495 Hapmap51719-BTA-35195 BTB-00575283 Hapmap44372-BTA-35201 BTB-01831458 UA-IFASA-8956 BTB-01048106 Hapmap44367-BTA-30774 ARS-BFGL-NGS-43088 BTA-30769-no-rs Hapmap56993-rs29010230 BTB-00574687 UA-IFASA-8564 ARS-BFGL-BAC-22864 ARS-BFGL-NGS-24667 ARS-BFGL-NGS-108994 BTA-13956-no-rs ARS-BFGL-NGS-18770 Hapmap41515-BTA-35210 UA-IFASA-6806 ARS-BFGL-NGS-112193 BTA-35174-no-rs ARS-BFGL-NGS-102343 UA-IFASA-5344 Hapmap49965-BTA-34335 Hapmap54399-rs29020908 BTA-34338-no-rs ARS-BFGL-NGS-102461 Hapmap53312-rs29018332 BTB-00559671 UA-IFASA-5747 BTB-00224036 ARS-BFGL-NGS-98481 ARS-BFGL-NGS-112372 ARS-BFGL-NGS-41976 ARS-BFGL-NGS-112068 BTB-00575779 ARS-BFGL-NGS-111388 Hapmap54010-rs29018717 ARS-BFGL-NGS-60273 ARS-BFGL-NGS-2025 BTA-35226-no-rs Hapmap43967-BTA-90526 Hapmap41135-BTA-104993 ARS-BFGL-NGS-113655 ARS-BFGL-NGS-89552 Hapmap58177-rs29027340 Hapmap34587-BES7_Contig136_464 ARS-BFGL-NGS-85411 Hapmap35102-BES3_Contig324_378 Hapmap44682-BTA-35290 BTA-35285-no-rs ARS-BFGL-NGS-115036 ARS-BFGL-NGS-28894 Hapmap39171-BTA-35277 UA-IFASA-5830 ARS-BFGL-BAC-24806 ARS-BFGL-NGS-107586 Hapmap42918-BTA-35350 Hapmap41150-BTA-109116 Hapmap50669-BTA-35344 Hapmap54223-rs29017219 ARS-BFGL-NGS-449 ARS-BFGL-NGS-7028 UA-IFASA-8451 ARS-BFGL-NGS-100885 ARS-BFGL-NGS-75890 ARS-BFGL-NGS-113708 ARS-BFGL-NGS-95221 Hapmap39201-BTA-35312 ARS-BFGL-NGS-2939 ARS-BFGL-NGS-103346 ARS-BFGL-NGS-33213 ARS-BFGL-NGS-57879 ARS-BFGL-NGS-3386 ARS-BFGL-NGS-31720 ARS-BFGL-NGS-40093 ARS-BFGL-NGS-82976 ARS-BFGL-NGS-5344 ARS-BFGL-NGS-116480 ARS-BFGL-NGS-31537 ARS-BFGL-NGS-31823 UA-IFASA-7236 ARS-BFGL-NGS-74268 UA-IFASA-7523 ARS-BFGL-NGS-117144 ARS-BFGL-BAC-18590 Hapmap23814-BTA-129373 ARS-BFGL-NGS-29155 ARS-BFGL-NGS-33182 BTA-35387-no-rs ARS-BFGL-NGS-114823 ARS-BFGL-NGS-32742 ARS-BFGL-BAC-20439 ARS-BFGL-BAC-20448 UA-IFASA-8063 ARS-BFGL-BAC-19878 ARS-BFGL-BAC-23075 ARS-BFGL-BAC-23087 ARS-BFGL-NGS-104630 ARS-BFGL-NGS-19849 ARS-BFGL-BAC-23102 ARS-BFGL-NGS-22314 ARS-BFGL-NGS-23509 ARS-BFGL-NGS-35091 ARS-BFGL-NGS-112964 UA-IFASA-7753 UA-IFASA-4785 ARS-BFGL-BAC-25658 ARS-BFGL-NGS-12338 Hapmap50329-BTA-35492 Hapmap24788-BTA-109508 ARS-BFGL-BAC-26290 ARS-BFGL-NGS-1433 Hapmap51435-BTA-35416 BTA-35414-no-rs ARS-BFGL-NGS-10628 Hapmap42350-BTA-88359 ARS-BFGL-NGS-60065 Hapmap55664-rs29021594 ARS-BFGL-NGS-31489 ARS-BFGL-NGS-30735 Hapmap33967-BES2_Contig190_681 ARS-BFGL-NGS-6536 ARS-BFGL-NGS-50923 UA-IFASA-7620 ARS-BFGL-NGS-109175 Hapmap58529-rs29018397 ARS-BFGL-NGS-12011 ARS-BFGL-NGS-3717 ARS-BFGL-NGS-69078 ARS-BFGL-NGS-4650 ARS-BFGL-NGS-68191 ARS-BFGL-NGS-55517 Hapmap51548-BTA-109652 UA-IFASA-8643 UA-IFASA-8028 BTA-109670-no-rs BTA-35465-no-rs Hapmap55749-rs29016527 UA-IFASA-8066 UA-IFASA-8614 ARS-BFGL-BAC-21070 UA-IFASA-7141 Hapmap22793-BTA-129434 ARS-BFGL-BAC-1936 UA-IFASA-4638 Hapmap41395-BTA-97523 Hapmap58449-rs29021974 ARS-BFGL-NGS-25111 ARS-BFGL-NGS-26876 ARS-BFGL-NGS-66016 Hapmap41843-BTA-35493 UA-IFASA-9534 ARS-BFGL-NGS-32340 UA-IFASA-5362 Hapmap52494-rs29015005 ARS-BFGL-NGS-8890 BTA-110405-no-rs ARS-BFGL-NGS-71925 ARS-BFGL-NGS-112763 ARS-BFGL-NGS-81352 UA-IFASA-7973 BTA-35525-no-rs Hapmap58632-rs29009701 ARS-BFGL-NGS-48450 ARS-BFGL-NGS-65910 ARS-BFGL-NGS-115921 ARS-BFGL-NGS-57639 Hapmap48725-BTA-35541 ARS-BFGL-BAC-23729 ARS-BFGL-NGS-31428 Hapmap43459-BTA-111191 BTB-00476821 BTB-00476800 UA-IFASA-6585 ARS-BFGL-NGS-113293 UA-IFASA-5379 ARS-BFGL-NGS-104297 ARS-BFGL-BAC-20948 BTB-02019179 UA-IFASA-6510 BTB-01243104 BTB-01242944 ARS-BFGL-NGS-57555 BTA-54848-no-rs BTB-00853404 ARS-BFGL-NGS-87940 ARS-BFGL-NGS-67896 ARS-BFGL-NGS-65978 UA-IFASA-9421 BTA-121000-no-rs ARS-BFGL-NGS-116949 Hapmap50330-BTA-35650 Hapmap35917-SCAFFOLD20441_13371 ARS-BFGL-NGS-75368 ARS-BFGL-NGS-116056 ARS-BFGL-NGS-42962 ARS-BFGL-NGS-27929 ARS-BFGL-BAC-19843 UA-IFASA-9372 ARS-BFGL-NGS-111567 UA-IFASA-7735 ARS-BFGL-NGS-42421 ARS-BFGL-NGS-20322 Hapmap48305-BTA-35766 ARS-BFGL-NGS-118668 ARS-BFGL-NGS-40495 ARS-BFGL-BAC-26939 BTA-73850-no-rs BTA-101419-no-rs Hapmap29628-BTA-158324 BTA-104697-no-rs ARS-BFGL-NGS-115716 ARS-BFGL-NGS-113331 ARS-BFGL-NGS-35469 BTA-104742-no-rs ARS-BFGL-BAC-18907 Hapmap39101-BTA-104741 BTA-122671-no-rs UA-IFASA-8257 Hapmap43506-BTA-19779 Hapmap39598-BTA-88198 ARS-BFGL-NGS-1808 BTA-19762-no-rs BTA-19753-no-rs BTA-120049-no-rs Hapmap30325-BTA-161942 Hapmap42413-BTA-106820 Hapmap49062-BTA-122353 ARS-BFGL-NGS-53972 ARS-BFGL-BAC-20862 Hapmap50331-BTA-35792 ARS-BFGL-NGS-104114 ARS-BFGL-NGS-11581 ARS-BFGL-NGS-18046 Hapmap38070-BTA-35797 BTA-35813-no-rs UA-IFASA-6257 Hapmap32035-BTA-129548 ARS-BFGL-BAC-20179 ARS-BFGL-NGS-118371 Hapmap46990-BTA-35846 ARS-BFGL-NGS-26662 ARS-BFGL-NGS-114667 Hapmap57920-rs29025560 ARS-BFGL-NGS-26968 ARS-BFGL-BAC-18466 ARS-BFGL-NGS-100844 ARS-BFGL-NGS-103633 ARS-BFGL-NGS-15618 ARS-BFGL-NGS-100023 ARS-BFGL-NGS-26535 ARS-BFGL-NGS-20641 UA-IFASA-4229 ARS-BFGL-NGS-116439 ARS-BFGL-NGS-28025 BTA-18366-no-rs ARS-BFGL-NGS-65843 Hapmap52632-rs29014915 Hapmap50196-BTA-105647 ARS-BFGL-NGS-40368 ARS-BFGL-NGS-550 Hapmap39475-BTA-20743 ARS-BFGL-BAC-32189 Hapmap23442-BTA-159557 ARS-BFGL-NGS-9407 BTA-26081-no-rs ARS-BFGL-NGS-101623 ARS-BFGL-NGS-109478 ARS-BFGL-NGS-72590 BTB-02021101 ARS-BFGL-NGS-58265 ARS-BFGL-NGS-110742 ARS-BFGL-NGS-82628 BTA-55068-no-rs ARS-BFGL-BAC-18253 Hapmap36451-SCAFFOLD241031_2363 ARS-BFGL-BAC-31451 Hapmap58134-rs29019385 Hapmap27045-BTA-37616 Hapmap27259-BTA-67640 BTA-67635-no-rs BTB-01454431 ARS-BFGL-NGS-8859 BTB-01430347 ARS-BFGL-NGS-115911 ARS-BFGL-NGS-60854 BTB-01430463 ARS-BFGL-NGS-110606 ARS-BFGL-NGS-70770 ARS-BFGL-NGS-105135 ARS-BFGL-NGS-29754 Hapmap25580-BTA-149003 BTA-102514-no-rs BTB-01545112 BTB-01576968 BTA-105187-no-rs Hapmap42143-BTA-23359 BTB-01802172 Hapmap38644-BTA-96569 ARS-BFGL-NGS-84790 ARS-BFGL-NGS-102429 BTB-01870522 BTB-00578376 Hapmap40172-BTA-37943 BTB-00862781 ARS-BFGL-NGS-20320 ARS-BFGL-NGS-79463 ARS-BFGL-NGS-85936 UA-IFASA-6437 ARS-BFGL-NGS-113225 Hapmap50335-BTA-36703 BTB-00580383 Hapmap23284-BTA-162040 ARS-BFGL-NGS-22440 ARS-BFGL-NGS-102963 BTB-01512684 BTB-01512723 ARS-BFGL-NGS-68254 Hapmap58472-rs29026137 Hapmap35973-SCAFFOLD370608_251 Hapmap39965-BTA-105589 ARS-BFGL-BAC-20590 Hapmap50589-BTA-119599 ARS-BFGL-NGS-72772 Hapmap46909-BTA-103259 BTB-01587735 BTB-01587671 ARS-BFGL-NGS-59251 ARS-BFGL-NGS-114553 BTB-01375809 ARS-BFGL-NGS-40245 ARS-BFGL-NGS-13269 BTB-00580212 BTB-00580106 ARS-BFGL-NGS-89820 BTA-36377-no-rs Hapmap60604-rs29023253 ARS-BFGL-NGS-32170 BTB-00579569 Hapmap45353-BTA-20338 BTB-01417458 BTB-01417402 BTA-91114-no-rs Hapmap50818-BTA-91110 BTB-01173692 BTB-01173648 BTB-01173545 ARS-BFGL-NGS-68340 BTB-01516952 ARS-BFGL-NGS-21847 BTB-01465708 ARS-BFGL-BAC-4818 BTB-00581462 ARS-BFGL-BAC-2191 BTB-01813405 BTB-01830390 BTB-01608944 BTA-91816-no-rs BTB-01421844 BTB-01421934 BTB-01422008 BTA-91820-no-rs Hapmap51870-BTA-100797 Hapmap40037-BTA-100798 BTA-94770-no-rs ARS-BFGL-NGS-54874 Hapmap45455-BTA-89343 BTB-01384592 ARS-BFGL-NGS-114125 Hapmap44444-BTA-115434 Hapmap40697-BTA-24633 BTB-01786632 ARS-BFGL-NGS-117317 BTB-01565510 BTB-01565542 ARS-BFGL-NGS-108891 BTB-00581295 Hapmap39826-BTA-37247 BTB-00581380 Hapmap54889-rs29024088 BTB-00581487 BTA-37402-no-rs BTB-01892086 BTA-112824-no-rs Hapmap59263-rs29021295 ARS-BFGL-NGS-44065 BTB-01826523 Hapmap51391-BTA-112776 BTB-00581588 Hapmap48933-BTA-88161 Hapmap42732-BTA-93037 BTA-93035-no-rs BTA-93022-no-rs UA-IFASA-6994 ARS-BFGL-NGS-114291 ARS-BFGL-NGS-117603 ARS-BFGL-NGS-20874 ARS-BFGL-BAC-19445 BTA-07098-no-rs ARS-BFGL-BAC-19446 Hapmap59803-rs29011136 ARS-BFGL-NGS-67810 BTA-93186-no-rs Hapmap43725-BTA-93174 ARS-BFGL-NGS-110213 Hapmap44578-BTA-93175 Hapmap59061-rs29016275 Hapmap59332-rs29016542 UA-IFASA-2285 Hapmap58058-rs29012133 ARS-BFGL-NGS-10627 ARS-BFGL-NGS-10723 Hapmap35322-BES8_Contig457_1759 ARS-BFGL-NGS-17747 Hapmap41817-BTA-29310 ARS-BFGL-NGS-17568 Hapmap35448-SCAFFOLD52197_3147 ARS-BFGL-NGS-119701 ARS-BFGL-NGS-33023 ARS-BFGL-NGS-10629 ARS-BFGL-NGS-25540 Hapmap25806-BTA-129597 ARS-BFGL-NGS-65440 ARS-BFGL-NGS-32949 ARS-BFGL-NGS-33404 ARS-BFGL-NGS-100235 Hapmap44375-BTA-37785 Hapmap50674-BTA-37765 ARS-BFGL-NGS-4325 ARS-BFGL-NGS-62545 ARS-BFGL-NGS-33216 ARS-BFGL-NGS-105084 BTB-01822806 ARS-BFGL-NGS-115471 BTB-01412707 Hapmap36174-SCAFFOLD261110_7747 Hapmap39168-BTA-122655 ARS-BFGL-BAC-31585 ARS-BFGL-NGS-14418 BTB-01296218 Hapmap42835-BTA-120131 ARS-BFGL-NGS-10895 Hapmap39467-BTA-120135 ARS-BFGL-BAC-2180 BTB-01262668 BTB-01821148 ARS-BFGL-NGS-102581 ARS-BFGL-NGS-1432 ARS-BFGL-NGS-38288 Hapmap43845-BTA-37936 ARS-BFGL-NGS-35704 Hapmap43113-BTA-96564 ARS-BFGL-NGS-59156 ARS-BFGL-NGS-112664 ARS-BFGL-NGS-61307 BTA-98204-no-rs Hapmap44175-BTA-98206 ARS-BFGL-NGS-109198 ARS-BFGL-NGS-108854 ARS-BFGL-NGS-17598 ARS-BFGL-NGS-19244 ARS-BFGL-NGS-97601 ARS-BFGL-NGS-75199 ARS-BFGL-NGS-12339 ARS-BFGL-NGS-5062 BTA-80072-no-rs BTB-01199261 ARS-BFGL-BAC-32214 ARS-BFGL-NGS-97051 ARS-BFGL-NGS-80166 BTA-05407-rs29019567 BTB-01912619 Hapmap40880-BTA-109049 BTB-00584305 ARS-BFGL-NGS-94841 ARS-BFGL-NGS-40396 ARS-BFGL-NGS-57433 Hapmap50676-BTA-37992 BTA-37993-no-rs ARS-BFGL-NGS-3213 BTB-00582624 BTB-02053380 ARS-USMARC-Parent-EF042090-no-rs Hapmap35077-BES9_Contig405_919 Hapmap41524-BTA-37998 Hapmap59640-rs29012229 Hapmap38222-BTA-38012 Hapmap41192-BTA-16797 ARS-BFGL-NGS-35405 ARS-BFGL-NGS-1975 BTB-01046082 ARS-BFGL-NGS-113417 BTB-00311744 ARS-BFGL-NGS-104925 ARS-BFGL-NGS-107608 ARS-BFGL-NGS-72888 Hapmap50416-BTA-60564 BTB-00895106 BTA-60562-no-rs ARS-BFGL-NGS-103733 BTB-01512525 BTA-99633-no-rs ARS-BFGL-NGS-85535 ARS-BFGL-NGS-16485 ARS-BFGL-NGS-20519 ARS-BFGL-NGS-13313 BTB-00583426 BTA-38044-no-rs BTB-00583707 BTB-00583912 ARS-BFGL-NGS-58474 ARS-BFGL-NGS-100131 ARS-BFGL-NGS-34338 BTA-38085-no-rs Hapmap52228-rs29018317 ARS-BFGL-NGS-2124 ARS-BFGL-NGS-118595 ARS-BFGL-NGS-102765 ARS-BFGL-NGS-86899 BTB-00585111 ARS-BFGL-NGS-11605 ARS-BFGL-NGS-17400 Hapmap43253-BTA-38125 ARS-BFGL-NGS-100356 ARS-BFGL-NGS-38126 ARS-BFGL-NGS-23028 BTB-00585630 ARS-BFGL-NGS-81045 UA-IFASA-5703 ARS-BFGL-NGS-41871 BTB-00586211 BTA-36087-no-rs ARS-BFGL-NGS-54973 ARS-BFGL-NGS-3396 ARS-BFGL-NGS-118154 ARS-BFGL-NGS-106449 ARS-BFGL-NGS-19320 Hapmap57339-rs29010375 ARS-BFGL-NGS-43730 ARS-BFGL-BAC-20623 BTA-36102-no-rs ARS-BFGL-NGS-35531 ARS-BFGL-NGS-5589 ARS-BFGL-NGS-24098 ARS-BFGL-NGS-119819 Hapmap57936-rs29016211 BTA-36138-no-rs ARS-BFGL-NGS-26767 ARS-BFGL-NGS-101104 ARS-BFGL-NGS-55976 ARS-BFGL-NGS-73890 BTB-00587441 Hapmap59915-rs29012086 ARS-BFGL-NGS-70081 ARS-BFGL-NGS-119165 Hapmap54078-rs29012645 BTB-02029494 ARS-BFGL-NGS-14154 ARS-BFGL-NGS-41357 BTA-96174-no-rs BTB-01138158 BTB-01138289 ARS-BFGL-NGS-37606 Hapmap27185-BTA-150760 BTA-96062-no-rs ARS-BFGL-NGS-115784 BTB-01138539 ARS-BFGL-NGS-53781 ARS-BFGL-NGS-116737 ARS-BFGL-NGS-16947 ARS-BFGL-NGS-114536 ARS-BFGL-NGS-27798 ARS-BFGL-BAC-34776 ARS-BFGL-NGS-108631 BTB-00588236 ARS-BFGL-NGS-24961 BTB-00588098 ARS-BFGL-NGS-57647 ARS-BFGL-NGS-116089 Hapmap39993-BTA-36164 BTA-97736-no-rs ARS-BFGL-NGS-25528 ARS-BFGL-NGS-2963 ARS-BFGL-NGS-12066 ARS-BFGL-NGS-52655 ARS-BFGL-NGS-14765 BTA-36195-no-rs BTA-36201-no-rs ARS-BFGL-NGS-39079 BTA-36229-no-rs Hapmap55838-rs29012459 ARS-BFGL-NGS-24654 ARS-BFGL-NGS-12610 ARS-BFGL-NGS-31970 ARS-BFGL-NGS-113392 ARS-BFGL-NGS-67832 ARS-BFGL-NGS-22263 BTA-38064-no-rs ARS-BFGL-NGS-44793 Hapmap51439-BTA-38072 ARS-BFGL-NGS-106352 ARS-BFGL-NGS-117683 ARS-BFGL-NGS-119538 Hapmap60722-rs29027621 ARS-BFGL-NGS-14225 BTA-36256-no-rs ARS-BFGL-NGS-18339 ARS-BFGL-NGS-107927 BTA-36265-no-rs ARS-BFGL-NGS-34342 Hapmap55087-rs29012314 ARS-BFGL-NGS-37613 Hapmap22814-BTA-159347 ARS-BFGL-NGS-33714 ARS-BFGL-NGS-90910 Hapmap42458-BTA-16086 BTA-16088-no-rs BTB-00590629 Hapmap34560-BES11_Contig371_409 ARS-BFGL-BAC-34781 Hapmap38594-BTA-36288 UA-IFASA-8316 BTB-00590603 BTB-00590588 ARS-BFGL-NGS-106073 BTB-00590483 BTA-36283-no-rs ARS-BFGL-NGS-15379 Hapmap57135-rs29011424 ARS-BFGL-NGS-86583 Hapmap54043-ss46526420 Hapmap35071-BES8_Contig293_787 BTB-00590103 ARS-BFGL-NGS-33700 ARS-BFGL-NGS-81952 ARS-BFGL-NGS-101114 ARS-BFGL-NGS-116755 ARS-BFGL-NGS-43849 ARS-BFGL-NGS-74021 ARS-BFGL-NGS-4049 ARS-BFGL-NGS-13464 ARS-BFGL-NGS-72331 ARS-BFGL-NGS-42181 ARS-BFGL-NGS-18321 Hapmap49971-BTA-36297 ARS-BFGL-NGS-112350 ARS-BFGL-NGS-269 Hapmap31736-BTA-129752 ARS-BFGL-NGS-114870 BTB-00591691 ARS-BFGL-NGS-111168 ARS-BFGL-NGS-15779 ARS-BFGL-NGS-4428 ARS-BFGL-NGS-116192 BTA-36320-no-rs ARS-BFGL-NGS-19845 BTA-36278-no-rs ARS-BFGL-BAC-34783 Hapmap58227-rs29016390 BTB-00590347 ARS-BFGL-NGS-100678 BTB-01640924 ARS-BFGL-NGS-119665 BTA-117223-no-rs Hapmap40660-BTA-117222 ARS-BFGL-NGS-36604 BTB-00592582 ARS-BFGL-NGS-111015 ARS-BFGL-NGS-102557 BTB-00591939 BTB-00591978 Hapmap41518-BTA-36331 Hapmap47270-BTA-36334 ARS-BFGL-NGS-61408 Hapmap44062-BTA-36347 ARS-BFGL-NGS-25525 ARS-BFGL-NGS-32346 ARS-BFGL-NGS-57210 BTB-00592717 UA-IFASA-6898 Hapmap57622-rs29026935 ARS-BFGL-NGS-42229 BTA-09703-rs29025860 BTA-36518-no-rs Hapmap50943-BTA-36514 BTB-00594693 Hapmap43560-BTA-36511 ARS-BFGL-BAC-35394 Hapmap24803-BTA-129848 ARS-BFGL-NGS-112072 Hapmap26109-BTA-129826 BTB-00594438 Hapmap39348-BTA-63139 BTB-00972570 ARS-BFGL-NGS-38840 ARS-BFGL-NGS-110076 ARS-BFGL-NGS-42087 ARS-BFGL-NGS-22671 Hapmap35991-SCAFFOLD92619_934 Hapmap39267-BTA-36676 Hapmap48730-BTA-36688 ARS-BFGL-NGS-116629 BTB-00083647 ARS-BFGL-NGS-106172 Hapmap57840-rs29014510 BTB-00593284 ARS-BFGL-NGS-26086 ARS-BFGL-NGS-75576 ARS-BFGL-NGS-2713 ARS-BFGL-NGS-98724 ARS-BFGL-NGS-5976 ARS-BFGL-NGS-111085 ARS-BFGL-NGS-116109 BTB-00593773 UA-IFASA-8490 ARS-BFGL-NGS-106696 Hapmap40961-BTA-36457 Hapmap49972-BTA-36466 ARS-BFGL-NGS-118826 ARS-BFGL-NGS-112804 ARS-BFGL-NGS-43617 ARS-BFGL-NGS-70552 ARS-BFGL-NGS-21358 ARS-BFGL-NGS-113890 ARS-BFGL-NGS-21421 BTB-00594404 ARS-BFGL-NGS-25220 ARS-BFGL-NGS-67096 ARS-BFGL-NGS-33711 ARS-BFGL-NGS-84901 Hapmap45486-BTA-36522 ARS-BFGL-NGS-20677 ARS-BFGL-NGS-21599 ARS-BFGL-NGS-61425 BTB-00595780 BTA-36664-no-rs BTB-00595827 ARS-BFGL-NGS-65959 BTB-01828299 ARS-BFGL-NGS-21827 Hapmap36131-SCAFFOLD280927_4409 BTB-01444624 ARS-BFGL-NGS-96067 ARS-BFGL-NGS-103978 BTB-01444568 BTB-01444556 BTB-00595683 Hapmap50831-BTA-95979 BTB-00595345 BTB-00595295 Hapmap43561-BTA-36544 BTA-36547-no-rs BTB-01559217 BTA-08811-rs29022367 ARS-BFGL-NGS-94491 ARS-BFGL-BAC-27751 ARS-BFGL-NGS-77871 ARS-BFGL-NGS-108699 ARS-BFGL-NGS-101578 BTB-01881881 Hapmap47842-BTA-115522 BTA-115520-no-rs UA-IFASA-4145 BTB-00483457 ARS-BFGL-NGS-64731 ARS-BFGL-NGS-109154 ARS-BFGL-NGS-1582 BTB-01137536 ARS-BFGL-NGS-110172 ARS-BFGL-NGS-19258 Hapmap48533-BTA-95919 Hapmap47787-BTA-95921 ARS-BFGL-NGS-115263 ARS-BFGL-NGS-115514 ARS-USMARC-Parent-DQ866817-no-rs Hapmap34596-BES7_Contig444_1293 ARS-BFGL-NGS-112725 ARS-BFGL-NGS-115960 Hapmap50456-BTA-72525 ARS-BFGL-NGS-17800 ARS-BFGL-NGS-111723 ARS-BFGL-BAC-27764 ARS-BFGL-BAC-27763 ARS-BFGL-NGS-11794 ARS-BFGL-NGS-11846 Hapmap47272-BTA-36655 BTA-36652-no-rs ARS-BFGL-NGS-65997 ARS-BFGL-NGS-23821 ARS-BFGL-NGS-115927 ARS-BFGL-NGS-25472 BTA-36753-no-rs Hapmap51588-BTA-36751 Hapmap57927-rs29025966 BTA-06215-no-rs ARS-BFGL-NGS-110928 ARS-BFGL-NGS-69700 ARS-BFGL-NGS-15888 Hapmap39482-BTA-36746 ARS-BFGL-NGS-70745 ARS-BFGL-NGS-54901 ARS-BFGL-NGS-106750 ARS-BFGL-BAC-27771 ARS-BFGL-NGS-11311 ARS-BFGL-NGS-68233 ARS-BFGL-NGS-117437 ARS-BFGL-NGS-34422 ARS-BFGL-NGS-18204 ARS-BFGL-BAC-27775 Hapmap52590-rs29020878 ARS-BFGL-NGS-119103 Hapmap50841-BTA-99608 BTA-36783-no-rs BTB-00597065 ARS-BFGL-NGS-4138 ARS-BFGL-NGS-73907 ARS-BFGL-NGS-76827 ARS-BFGL-NGS-14433 BTB-01398526 ARS-BFGL-NGS-10880 ARS-BFGL-NGS-61890 ARS-BFGL-NGS-102795 BTA-116788-no-rs ARS-BFGL-NGS-93566 Hapmap53315-rs29018478 ARS-BFGL-NGS-117790 ARS-BFGL-NGS-103485 ARS-BFGL-NGS-39654 ARS-BFGL-NGS-31785 ARS-BFGL-NGS-100136 ARS-BFGL-NGS-20723 BTB-00597170 ARS-BFGL-NGS-56238 ARS-BFGL-NGS-1951 UA-IFASA-9742 ARS-BFGL-NGS-117777 ARS-BFGL-NGS-32123 ARS-BFGL-NGS-41288 Hapmap49973-BTA-36846 ARS-BFGL-NGS-25667 BTA-36850-no-rs ARS-BFGL-NGS-118358 Hapmap58228-rs29016818 BTB-00598897 BTB-01047979 BTB-01398275 BTB-01398340 Hapmap46538-BTA-88332 BTB-01398494 ARS-BFGL-NGS-115625 BTA-115335-no-rs ARS-BFGL-NGS-81500 BTB-00596891 Hapmap44232-BTA-36765 BTB-00596868 BTA-36764-no-rs ARS-BFGL-BAC-27782 BTB-00596838 ARS-BFGL-NGS-114042 ARS-BFGL-NGS-66656 Hapmap58050-rs29013793 BTA-36920-no-rs ARS-BFGL-NGS-108402 Hapmap58193-rs29025337 Hapmap38595-BTA-36915 ARS-BFGL-NGS-13713 ARS-BFGL-NGS-23476 UA-IFASA-2402 ARS-BFGL-NGS-65283 ARS-BFGL-NGS-108453 ARS-BFGL-NGS-111839 BTA-36905-no-rs UA-IFASA-8177 ARS-BFGL-NGS-119682 BTB-02091993 ARS-BFGL-NGS-107315 BTA-122029-no-rs BTB-01459008 BTB-01120372 BTB-01120359 ARS-BFGL-NGS-93495 ARS-BFGL-NGS-113640 BTB-02069420 ARS-BFGL-NGS-24368 BTB-01926509 Hapmap26687-BTA-145356 ARS-BFGL-NGS-39267 Hapmap57286-ss46526482 ARS-BFGL-NGS-77202 BTA-88657-no-rs ARS-BFGL-NGS-13209 Hapmap41246-BTA-36951 ARS-BFGL-NGS-101151 ARS-BFGL-NGS-115414 ARS-BFGL-NGS-22122 ARS-BFGL-NGS-10087 BTB-01505047 ARS-BFGL-NGS-67885 ARS-BFGL-NGS-29801 Hapmap49528-BTA-21221 BTB-02052107 BTB-01926941 ARS-BFGL-NGS-19465 BTB-00599376 ARS-BFGL-NGS-114458 Hapmap23956-BTA-36867 ARS-BFGL-NGS-107299 ARS-BFGL-NGS-110736 ARS-BFGL-BAC-33541 BTB-01551877 BTB-01551968 Hapmap50337-BTA-37006 BTB-00519289 BTB-01793600 BTB-01793542 ARS-BFGL-NGS-27025 Hapmap48733-BTA-36980 ARS-BFGL-NGS-2728 Hapmap55024-rs29015792 BTB-00825831 BTB-01372515 BTA-29693-no-rs BTB-01778401 Hapmap44055-BTA-29694 BTB-01372864 ARS-BFGL-NGS-8104 ARS-BFGL-NGS-4169 BTB-00602186 BTA-26142-no-rs BTA-36962-no-rs Hapmap44373-BTA-36964 ARS-BFGL-BAC-21163 ARS-BFGL-BAC-21165 ARS-BFGL-BAC-19376 BTB-01372190 BTB-01465034 Hapmap33953-BES4_Contig513_1142 ARS-BFGL-NGS-102432 ARS-BFGL-NGS-23589 BTB-01928934 BTB-01371672 BTB-01873927 Hapmap50947-BTA-37011 Hapmap61092-rs29026735 ARS-BFGL-NGS-77636 ARS-BFGL-NGS-38049 ARS-BFGL-NGS-11811 BTB-00603671 BTB-00603655 Hapmap49975-BTA-37023 BTA-37062-no-rs ARS-BFGL-BAC-19403 ARS-BFGL-NGS-59463 BTA-117813-no-rs BTA-117812-no-rs BTA-114838-no-rs BTB-00604291 ARS-BFGL-NGS-8824 BTB-00604223 BTB-00604170 BTA-36897-no-rs BTB-00600805 ARS-BFGL-NGS-5022 ARS-BFGL-NGS-73444 ARS-BFGL-NGS-1186 BTB-00600564 ARS-BFGL-NGS-114583 ARS-BFGL-NGS-5740 BTA-36883-no-rs ARS-BFGL-NGS-59605 ARS-BFGL-NGS-44311 BTB-00600391 BTB-00600374 Hapmap41245-BTA-36880 ARS-BFGL-NGS-59460 ARS-BFGL-NGS-110461 ARS-BFGL-NGS-100143 ARS-BFGL-NGS-107234 ARS-BFGL-NGS-40602 Hapmap32796-BTA-130010 ARS-BFGL-NGS-61456 Hapmap35547-SCAFFOLD316738_25851 Hapmap50949-BTA-37419 ARS-BFGL-NGS-78659 Hapmap60878-rs29012474 Hapmap43128-BTA-105550 ARS-BFGL-BAC-19418 ARS-BFGL-BAC-19419 ARS-BFGL-NGS-4613 Hapmap52074-ss46527004 Hapmap35699-UCP3_119F1-SNP1 ARS-BFGL-BAC-2207 UA-IFASA-5174 Hapmap55177-rs29024436 BTB-01923832 Hapmap41247-BTA-37094 ARS-BFGL-NGS-19286 BTB-00338107 ARS-BFGL-NGS-111296 BTA-80846-no-rs ARS-BFGL-NGS-117833 BTB-00338168 BTB-00605602 ARS-BFGL-NGS-90072 ARS-BFGL-NGS-5404 ARS-BFGL-NGS-30928 ARS-BFGL-NGS-117345 ARS-BFGL-NGS-25439 ARS-BFGL-NGS-68607 ARS-BFGL-NGS-102938 ARS-BFGL-NGS-31679 UA-IFASA-5843 ARS-BFGL-NGS-13514 Hapmap58422-rs29021136 BTB-01890938 Hapmap51105-BTA-99226 BTB-01506184 BTA-95397-no-rs ARS-BFGL-NGS-18481 ARS-BFGL-NGS-41239 ARS-BFGL-NGS-39553 BTA-32359-no-rs ARS-BFGL-NGS-58337 ARS-BFGL-NGS-48903 ARS-BFGL-NGS-19206 ARS-BFGL-NGS-102148 ARS-BFGL-NGS-67343 ARS-BFGL-NGS-76542 BTB-00519537 Hapmap42907-BTA-32349 BTB-00606070 ARS-BFGL-NGS-12085 ARS-BFGL-NGS-39731 Hapmap58872-ss46526606 ARS-BFGL-NGS-27017 ARS-BFGL-NGS-62049 Hapmap49069-BTA-17164 Hapmap50339-BTA-37129 ARS-BFGL-BAC-19992 ARS-BFGL-NGS-116562 BTB-00607164 ARS-BFGL-NGS-114104 BTB-00607392 Hapmap27950-BTA-130038 UA-IFASA-9071 Hapmap50832-BTA-96262 Hapmap39958-BTA-96258 BTA-96265-no-rs BTB-01725709 ARS-BFGL-BAC-19427 Hapmap42158-BTA-26259 ARS-BFGL-BAC-6489 ARS-BFGL-NGS-55206 BTA-13384-rs29018344 ARS-BFGL-NGS-64353 ARS-BFGL-NGS-30515 BTA-37177-no-rs ARS-BFGL-NGS-111222 Hapmap45874-BTA-37175 BTA-121024-no-rs Hapmap49977-BTA-37170 BTB-00607669 ARS-BFGL-NGS-240 ARS-BFGL-NGS-112654 BTB-00608390 ARS-BFGL-NGS-36995 Hapmap43566-BTA-37197 Hapmap40965-BTA-37194 ARS-BFGL-NGS-60593 BTB-01341235 ARS-BFGL-BAC-20014 ARS-BFGL-NGS-37842 BTA-121026-no-rs ARS-BFGL-NGS-21068 Hapmap47163-BTA-104010 BTB-01561193 BTA-96694-no-rs Hapmap57960-rs29017396 BTB-01043597 ARS-BFGL-NGS-112307 BTA-96695-no-rs BTB-01058781 BTB-01058800 BTB-01058855 BTA-91367-no-rs BTA-91371-no-rs UA-IFASA-9029 BTB-00566504 BTB-00566468 BTB-01059262 BTB-01059331 BTB-01759992 Hapmap27213-BTA-158672 BTB-01177498 ARS-BFGL-BAC-20016 Hapmap58738-rs29021744 ARS-BFGL-NGS-35117 ARS-BFGL-NGS-109859 ARS-BFGL-NGS-3040 BTA-91340-no-rs ARS-BFGL-NGS-75297 BTB-00608727 Hapmap22996-BTA-123258 BTB-01762168 ARS-BFGL-NGS-24892 BTB-01725205 BTB-00608931 BTA-28158-no-rs BTA-02893-rs29010438 BTA-113257-no-rs BTA-37234-no-rs ARS-BFGL-NGS-55534 ARS-BFGL-NGS-73788 ARS-BFGL-NGS-41462 Hapmap25081-BTA-153963 BTB-01778967 BTA-120531-no-rs BTB-01177461 BTB-01177436 Hapmap49004-BTA-105180 ARS-BFGL-NGS-6120 ARS-BFGL-NGS-77090 BTB-01230622 ARS-BFGL-NGS-112293 BTB-01406897 BTB-01746743 BTB-01280838 BTB-01280822 Hapmap44354-BTA-17069 BTB-01280741 ARS-BFGL-NGS-111146 ARS-BFGL-BAC-21185 ARS-BFGL-NGS-63905 ARS-BFGL-NGS-117803 ARS-BFGL-NGS-61341 BTB-01280617 BTA-17070-no-rs BTB-01508301 ARS-BFGL-NGS-71816 ARS-BFGL-NGS-118002 ARS-BFGL-NGS-41765 BTA-18105-no-rs BTA-01263-rs29012228 Hapmap48636-BTA-118794 Hapmap57542-rs29012408 BTB-01706506 Hapmap59484-rs29019823 BTB-01505484 ARS-BFGL-NGS-55943 BTA-37262-no-rs BTA-37252-no-rs BTA-37249-no-rs ARS-BFGL-NGS-100198 ARS-BFGL-NGS-113194 ARS-BFGL-NGS-84776 Hapmap41848-BTA-37274 BTB-00609809 BTB-00610177 ARS-BFGL-NGS-59477 BTA-37293-no-rs Hapmap59089-rs29024353 ARS-BFGL-NGS-105277 ARS-BFGL-NGS-109573 ARS-BFGL-NGS-111210 BTA-37316-no-rs ARS-BFGL-BAC-20605 ARS-BFGL-NGS-29708 ARS-BFGL-NGS-90062 ARS-BFGL-NGS-65623 Hapmap50340-BTA-37383 BTB-00611237 ARS-BFGL-NGS-39003 Hapmap58710-rs29020911 Hapmap44538-BTA-37377 Hapmap49978-BTA-37376 ARS-BFGL-NGS-112642 ARS-BFGL-NGS-100339 ARS-BFGL-NGS-102782 Hapmap39746-BTA-37358 BTA-37355-no-rs ARS-BFGL-NGS-110386 ARS-BFGL-NGS-34095 ARS-BFGL-NGS-10960 ARS-BFGL-NGS-107810 BTB-01649233 ARS-BFGL-NGS-1068 Hapmap26749-BTA-157746 ARS-BFGL-NGS-36801 ARS-BFGL-NGS-111525 Hapmap41218-BTA-28547 ARS-BFGL-NGS-92508 BTB-00611605 ARS-BFGL-NGS-86665 BTA-37392-no-rs Hapmap5661-BTA-37391 ARS-BFGL-NGS-22354 Hapmap54259-rs29018653 BTB-00611819 ARS-BFGL-NGS-116120 ARS-BFGL-NGS-106323 Hapmap23269-BTA-147941 BTB-01395083 BTB-01395361 ARS-BFGL-NGS-103106 BTB-01609786 ARS-BFGL-NGS-19590 BTB-00612010 ARS-BFGL-NGS-79710 BTA-23055-no-rs BTB-01279624 ARS-BFGL-NGS-66830 Hapmap50268-BTA-16942 BTB-01279479 BTB-01279391 BTB-01279265 ARS-BFGL-NGS-101744 BTB-02006544 BTB-00612553 ARS-BFGL-NGS-31434 BTB-00612677 BTB-00613090 Hapmap50885-BTA-121034 BTA-37459-no-rs BTA-27784-no-rs BTA-37461-no-rs BTA-104428-no-rs BTA-104441-no-rs BTB-00266941 ARS-BFGL-NGS-115372 BTB-02093288 Hapmap42319-BTA-77091 BTB-00613389 Hapmap48632-BTA-117750 ARS-BFGL-BAC-18240 BTB-01407725 BTB-01487766 BTB-01010030 BTA-89498-no-rs BTA-37581-no-rs BTB-00614284 BTB-00614223 BTB-00614032 ARS-BFGL-BAC-18242 BTA-37579-no-rs BTB-00613902 BTB-00613892 BTB-00613588 ARS-BFGL-NGS-6989 Hapmap47274-BTA-37477 BTB-00613489 Hapmap50341-BTA-37469 ARS-BFGL-BAC-2195 ARS-BFGL-NGS-24510 ARS-BFGL-NGS-104556 ARS-BFGL-BAC-18252 Hapmap54162-rs29026900 Hapmap42190-BTA-37588 ARS-BFGL-NGS-24632 Hapmap39483-BTA-37621 ARS-BFGL-NGS-25727 ARS-BFGL-NGS-105548 Hapmap34688-BES2_Contig423_849 Hapmap36380-SCAFFOLD145103_39605 Hapmap42526-BTA-37604 BTA-37606-no-rs Hapmap50342-BTA-37609 BTA-09436-no-rs Hapmap43251-BTA-37612 ARS-BFGL-NGS-119071 ARS-BFGL-BAC-18266 ARS-BFGL-NGS-40765 ARS-BFGL-NGS-17692 ARS-BFGL-NGS-104771 BTB-00619992 Hapmap39648-BTA-37846 Hapmap39021-BTA-37857 ARS-BFGL-NGS-41336 BTB-01706269 ARS-BFGL-NGS-113600 BTB-00479280 BTB-00479196 BTB-00479177 Hapmap46540-BTA-93429 ARS-BFGL-NGS-113046 ARS-BFGL-NGS-44270 BTB-01206179 Hapmap54269-rs29023420 ARS-BFGL-NGS-119303 ARS-BFGL-NGS-33218 ARS-BFGL-NGS-119294 ARS-BFGL-NGS-15700 ARS-BFGL-NGS-107160 ARS-BFGL-NGS-23895 ARS-BFGL-NGS-79474 ARS-BFGL-NGS-19705 BTB-00614785 ARS-BFGL-NGS-12582 ARS-BFGL-NGS-19794 ARS-BFGL-NGS-81673 Hapmap24805-BTA-130232 ARS-BFGL-NGS-2100 ARS-BFGL-NGS-113283 ARS-BFGL-NGS-26950 ARS-BFGL-NGS-13107 ARS-BFGL-NGS-26846 ARS-BFGL-NGS-112176 ARS-BFGL-NGS-18223 ARS-BFGL-NGS-30417 ARS-BFGL-NGS-40608 ARS-BFGL-NGS-14315 ARS-BFGL-NGS-23449 ARS-BFGL-NGS-31754 ARS-BFGL-NGS-23900 ARS-BFGL-NGS-38254 ARS-BFGL-NGS-119752 ARS-BFGL-NGS-44706 ARS-BFGL-NGS-25994 ARS-BFGL-NGS-114766 ARS-BFGL-NGS-39449 BTB-00616558 ARS-BFGL-NGS-1045 BTB-00616720 ARS-BFGL-NGS-3375 INRA-736 ARS-BFGL-NGS-28379 BTB-00616938 BTB-00616941 BTB-00616964 BTB-00616981 INRA-748 Hapmap44683-BTA-37717 ARS-BFGL-NGS-106982 ARS-BFGL-NGS-113953 INRA-764 BTB-00617241 ARS-BFGL-NGS-74663 ARS-BFGL-NGS-77091 ARS-BFGL-NGS-12519 ARS-BFGL-NGS-109896 UA-IFASA-7303 ARS-BFGL-NGS-2927 ARS-BFGL-NGS-21869 BTA-37768-no-rs ARS-BFGL-NGS-115168 ARS-BFGL-NGS-65510 ARS-BFGL-NGS-77642 Hapmap40418-BTA-37758 UA-IFASA-4359 ARS-BFGL-NGS-113995 ARS-BFGL-NGS-17257 INRA-731 ARS-BFGL-NGS-102796 Hapmap24247-BTA-130272 BTA-37741-no-rs ARS-BFGL-NGS-41808 INRA-754 ARS-BFGL-NGS-46908 BTB-02028015 ARS-BFGL-BAC-3588 ARS-USMARC-Parent-DQ866818-rs29011701 UA-IFASA-5162 Hapmap51931-BTA-118777 Hapmap42719-BTA-90157 BTA-26651-no-rs BTB-01928584 BTA-90467-no-rs BTB-01740273 BTB-01920239 ARS-BFGL-NGS-69079 BTB-01793260 BTB-02093045 BTB-02096198 Hapmap47542-BTA-22415 BTB-00620646 BTB-02012820 ARS-BFGL-NGS-85785 BTB-01690781 ARS-BFGL-NGS-76982 ARS-BFGL-NGS-11467 BTB-02043153 Hapmap56991-rs29010083 ARS-BFGL-NGS-73835 ARS-BFGL-NGS-38105 ARS-BFGL-NGS-5434 ARS-BFGL-NGS-27994 ARS-BFGL-NGS-32140 ARS-BFGL-NGS-41418 Hapmap34615-BES10_Contig586_1594 Hapmap38032-BTA-37826 BTB-00619772 BTB-00619826 ARS-BFGL-NGS-84716 ARS-BFGL-NGS-113049 ARS-BFGL-NGS-59117 ARS-BFGL-NGS-17036 ARS-BFGL-NGS-82980 ARS-BFGL-NGS-14541 ARS-BFGL-NGS-26681 ARS-BFGL-NGS-57604 Hapmap42766-BTA-102377 ARS-BFGL-NGS-16343 BTB-01166648 BTB-01665549 ARS-BFGL-NGS-20897 ARS-BFGL-NGS-61249 ARS-BFGL-NGS-111758 Hapmap38721-BTA-107281 ARS-BFGL-NGS-112216 BTB-00622199 ARS-BFGL-NGS-31313 ARS-BFGL-NGS-19936 BTB-00622270 BTB-00622352 ARS-BFGL-NGS-119346 ARS-BFGL-NGS-89374 BTB-00622434 UA-IFASA-4389 BTB-00621344 BTA-37880-no-rs BTB-02035942 Hapmap58511-rs29024296 ARS-BFGL-NGS-5732 ARS-BFGL-NGS-44370 ARS-BFGL-NGS-35364 BTB-00623157 ARS-BFGL-NGS-29475 ARS-BFGL-NGS-24582 ARS-BFGL-NGS-113051 ARS-BFGL-NGS-84184 Hapmap35969-SCAFFOLD125600_2589 ARS-BFGL-NGS-77257 ARS-BFGL-NGS-675 ARS-BFGL-NGS-9495 ARS-BFGL-NGS-111665 Hapmap36082-SCAFFOLD195821_13908 BTA-38756-no-rs ARS-BFGL-NGS-18860 ARS-BFGL-NGS-6005 ARS-BFGL-NGS-3398 BTB-00625759 Hapmap40972-BTA-38862 ARS-BFGL-NGS-21417 BTB-00623605 Hapmap51407-BTA-121049 BTB-00623817 BTB-01324160 ARS-BFGL-NGS-98017 ARS-BFGL-NGS-53886 ARS-BFGL-NGS-37116 ARS-BFGL-NGS-80118 ARS-BFGL-NGS-49834 ARS-BFGL-NGS-110956 ARS-BFGL-NGS-116811 ARS-BFGL-NGS-35483 ARS-BFGL-NGS-10342 Hapmap30213-BTA-130388 BTB-00626777 ARS-BFGL-NGS-38266 BTB-00626834 ARS-BFGL-NGS-117331 ARS-BFGL-NGS-22732 ARS-BFGL-NGS-35175 Hapmap46697-BTA-38171 ARS-BFGL-NGS-2382 ARS-BFGL-NGS-10577 BTA-38204-no-rs ARS-BFGL-NGS-26259 ARS-BFGL-NGS-83148 BTB-00624652 ARS-BFGL-NGS-112337 ARS-BFGL-NGS-22265 BTB-00623849 Hapmap35728-SCAFFOLD265480_4249 ARS-BFGL-NGS-21426 ARS-BFGL-NGS-92786 ARS-BFGL-NGS-110702 ARS-BFGL-NGS-116717 ARS-BFGL-NGS-58366 BTB-01175421 ARS-BFGL-BAC-19450 BTA-40338-no-rs BTB-00624204 BTA-38126-no-rs ARS-BFGL-NGS-41905 ARS-BFGL-NGS-13135 ARS-BFGL-NGS-35802 Hapmap51221-BTA-38934 ARS-BFGL-NGS-27118 ARS-BFGL-NGS-118101 BTA-38966-no-rs BTA-39308-no-rs ARS-BFGL-NGS-100487 ARS-BFGL-NGS-117786 ARS-BFGL-NGS-4621 ARS-BFGL-NGS-104359 BTA-95363-no-rs BTB-01975868 ARS-BFGL-NGS-89740 BTB-01200020 BTB-01200008 Hapmap52413-rs29016330 ARS-BFGL-NGS-13802 Hapmap51387-BTA-109077 BTB-02010595 BTB-01199899 Hapmap33722-BTA-155362 ARS-BFGL-NGS-2255 BTB-01234153 ARS-BFGL-NGS-107190 BTB-01397819 BTA-26788-no-rs BTB-01481964 Hapmap42744-BTA-96945 ARS-BFGL-NGS-38249 BTB-01541076 BTB-01540999 BTB-01754501 BTA-107144-no-rs ARS-BFGL-NGS-111160 BTB-01764889 Hapmap43197-BTA-18754 BTB-01292634 BTB-01292787 BTB-01292824 BTB-01293013 BTB-01292956 Hapmap43504-BTA-18760 BTB-01293141 BTB-02039155 BTB-00228319 ARS-BFGL-NGS-101053 BTB-01222074 BTA-113281-no-rs BTB-01221760 Hapmap25010-BTA-113271 ARS-BFGL-NGS-60844 Hapmap58503-rs29017623 ARS-USMARC-Parent-DQ846693-rs29017621 BTA-28089-no-rs Hapmap33213-BTA-147206 BTB-01569285 Hapmap50850-BTA-104683 BTB-00628142 BTA-39609-no-rs BTB-00628376 BTA-24867-no-rs Hapmap43811-BTA-22208 BTB-01452873 Hapmap43411-BTA-94581 ARS-BFGL-NGS-33977 BTB-01452577 Hapmap46736-BTA-94583 BTB-01843506 BTA-25001-no-rs BTB-01691098 BTA-39714-no-rs Hapmap33576-BTA-130425 Hapmap39799-BTA-101444 Hapmap51359-BTA-96781 ARS-BFGL-NGS-68742 ARS-BFGL-NGS-117850 BTB-01373273 BTB-02066851 BTA-118128-no-rs ARS-BFGL-NGS-68212 BTB-01698122 BTB-01849548 BTA-117723-no-rs ARS-BFGL-NGS-14292 ARS-BFGL-NGS-116165 BTA-17755-no-rs Hapmap57676-rs29015853 BTB-01697831 BTB-01625902 ARS-BFGL-NGS-13601 Hapmap55901-rs29024589 ARS-BFGL-NGS-109246 BTA-39790-no-rs Hapmap52354-rs29018392 BTA-39853-no-rs BTA-39870-no-rs ARS-BFGL-NGS-22382 ARS-BFGL-NGS-24104 Hapmap52419-rs29024834 BTA-88772-no-rs ARS-BFGL-NGS-104078 Hapmap60133-rs29023347 Hapmap47848-BTA-117814 ARS-BFGL-NGS-116657 Hapmap42351-BTA-88898 ARS-BFGL-NGS-42903 ARS-BFGL-NGS-104830 ARS-BFGL-NGS-1753 BTA-40259-no-rs Hapmap51725-BTA-40263 Hapmap51949-BTA-40269 Hapmap41122-BTA-03572 Hapmap49984-BTA-40288 Hapmap50822-BTA-91801 BTA-91792-no-rs ARS-BFGL-BAC-20631 BTA-122806-no-rs Hapmap42889-BTA-27057 ARS-BFGL-NGS-53541 Hapmap39617-BTA-110614 ARS-BFGL-NGS-16527 Hapmap42539-BTA-40292 BTA-86895-no-rs ARS-BFGL-BAC-19459 BTA-108577-no-rs Hapmap33682-BTA-22091 Hapmap57781-rs29013849 ARS-BFGL-NGS-3827 ARS-BFGL-NGS-19779 BTA-40307-no-rs BTA-40296-no-rs ARS-BFGL-NGS-27788 ARS-BFGL-NGS-41400 Hapmap27983-BTA-163473 ARS-BFGL-NGS-112624 Hapmap48269-BTA-26855 ARS-BFGL-NGS-81139 Hapmap50635-BTA-26852 ARS-BFGL-NGS-33988 ARS-BFGL-NGS-53304 Hapmap60631-rs29014612 BTA-40330-no-rs BTA-40310-no-rs ARS-BFGL-NGS-55834 ARS-BFGL-NGS-23826 Hapmap39562-BTA-40351 BTA-113850-no-rs UA-IFASA-4860 Hapmap52580-rs29010915 ARS-BFGL-BAC-4819 ARS-BFGL-NGS-69487 ARS-BFGL-NGS-35246 ARS-BFGL-NGS-11805 Hapmap25031-BTA-130442 BTA-91828-no-rs BTB-01422500 BTB-01422437 ARS-BFGL-NGS-26656 Hapmap60688-rs29014090 Hapmap50833-BTA-96337 Hapmap58079-rs29010441 ARS-BFGL-NGS-93130 BTB-01475486 BTB-01475457 ARS-BFGL-NGS-26858 BTB-00629298 BTB-00629361 ARS-BFGL-NGS-5418 ARS-BFGL-NGS-4021 Hapmap52429-rs29026626 BTB-00629775 BTB-00629893 BTB-00630123 ARS-BFGL-BAC-2188 Hapmap54214-rs29016172 BTA-40382-no-rs ARS-BFGL-NGS-112615 ARS-BFGL-NGS-55935 ARS-BFGL-NGS-17429 Hapmap42077-BTA-114779 Hapm
[truncated: 75,170,066 more chars]
